# Supplementary material for: The varied structures of cobalt(II)–pyridine (py)–sulfate: [Co(SO4)(py)4]n, [Co2(SO4)2(py)6]n, and [Co3(SO4)3(py)11]n
Source: Acta Crystallogr E Crystallogr Commun. 2019 Nov 19;75(Pt 12):1888–91. doi: 10.1107/S205698901901538X (PMC6895941; doi:10.1107/S205698901901538X)
Supplement: Supplementary file 1 [file e-75-01888-sup1.cif]

##############################################################################
#                                                                            #
# This CIF contains the data in a paper accepted for publication in          #
# Acta Crystallographica Section E. It conforms to the requirements of       #
# Notes for Authors for Acta Crystallographica Section E, and has been       #
# peer reviewed under the auspices of the IUCr Commission on Journals.       #
#                                                                            #
# Full details of the Crystallographic Information File format               #
# are given in the paper "The Crystallographic Information File (CIF):       #
# a New Standard Archive File for Crystallography" by S. R. Hall, F. H.      #
# Allen and I. D. Brown [Acta Cryst. (1991), A47, 655-685].                  #
#                                                                            #
# The current version of the core CIF dictionary is obtainable from          #
# ftp://ftp.iucr.org/pub/cif_core.dic.                                       #
#                                                                            #
# Software is freely available for graphical display of the structure(s)     #
# in this CIF. For information consult the CIF software page                 #
# http://www.iucr.org/resources/cif/software.                                #
#                                                                            #
# This file may be used for bona fide research purposes within the           #
# scientific community so long as proper attribution is given to the journal # 
# article from which it was obtained.                                        #
#                                                                            #
##############################################################################
data_1
_audit_creation_method     SHELXL-2014/6
_chemical_name_systematic
;\
<i>catena</i>-Poly[[tetrakis(pyridine-\k<i>N</i>)cobalt(II)]-\m-sulfato-\
\k^2^<i>O</i>:<i>O</i>']
;
_chemical_name_common     ?
_chemical_formula_moiety     'C20 H20 Co N4 O4 S'
_chemical_formula_sum     'C20 H20 Co N4 O4 S'
_chemical_formula_iupac     '[Co (S O4) (C5 H5 N)4]'
_chemical_formula_weight     471.39
_chemical_melting_point     ?
_space_group_crystal_system     monoclinic
_space_group_name_H-M_alt     'C 2/c'
_space_group_name_Hall     '-C 2yc'
loop_
    _space_group_symop_operation_xyz
    'x, y, z'
    '-x, y, -z+1/2'
    'x+1/2, y+1/2, z'
    '-x+1/2, y+1/2, -z+1/2'
    '-x, -y, -z'
    'x, -y, z-1/2'
    '-x+1/2, -y+1/2, -z'
    'x+1/2, -y+1/2, z-1/2'
_cell_length_a     18.6323(18)
_cell_length_b     10.0803(9)
_cell_length_c     11.9403(11)
_cell_angle_alpha     90
_cell_angle_beta     115.945(3)
_cell_angle_gamma     90
_cell_volume     2016.6(3)
_cell_formula_units_Z     4
_cell_measurement_reflns_used     8333
_cell_measurement_theta_min     3.34
_cell_measurement_theta_max     25.33
_cell_measurement_temperature     295(2)
_exptl_crystal_description     BLOCK
_exptl_crystal_colour     pink
_exptl_crystal_size_max     0.28
_exptl_crystal_size_mid     0.13
_exptl_crystal_size_min     0.06
_exptl_crystal_density_diffrn     1.553
_exptl_crystal_density_meas     ?
_exptl_crystal_density_method     ?
_exptl_crystal_F_000     972
_exptl_absorpt_coefficient_mu     0.990
_exptl_absorpt_correction_type     multi-scan
_exptl_absorpt_process_details
;
(SADABS; Bruker, 2016)
;
_exptl_absorpt_correction_T_min     0.667
_exptl_absorpt_correction_T_max     0.745
_diffrn_ambient_temperature     295(2)
_diffrn_source     ?
_diffrn_radiation_type     MoK\a
_diffrn_radiation_wavelength     0.71073
_diffrn_measurement_device_type     'Bruker APEXIII CMOS'
_diffrn_measurement_method     '\f and \w scans'
_diffrn_detector_area_resol_mean     ?
_diffrn_reflns_number     20212
_diffrn_reflns_av_R_equivalents     0.0706
_diffrn_reflns_av_unetI/netI     0.0272
_diffrn_reflns_theta_min     3.344
_diffrn_reflns_theta_max     25.409
_diffrn_reflns_theta_full     25.250
_diffrn_measured_fraction_theta_max     0.997
_diffrn_measured_fraction_theta_full     0.998
_diffrn_reflns_limit_h_min     -22
_diffrn_reflns_limit_h_max     22
_diffrn_reflns_limit_k_min     -12
_diffrn_reflns_limit_k_max     12
_diffrn_reflns_limit_l_min     -14
_diffrn_reflns_limit_l_max     14
_refine_special_details     ?
_reflns_number_total     1854
_reflns_number_gt     1572
_reflns_threshold_expression     'I > 2\s(I)'
_refine_ls_structure_factor_coef     Fsqd
_refine_ls_matrix_type     full
_refine_ls_R_factor_all     0.0374
_refine_ls_R_factor_gt     0.0272
_refine_ls_wR_factor_gt     0.0597
_refine_ls_wR_factor_ref     0.0631
_refine_ls_goodness_of_fit_ref     1.024
_refine_ls_restrained_S_all     1.024
_refine_ls_number_reflns     1854
_refine_ls_number_parameters     139
_refine_ls_number_restraints     0
_refine_ls_hydrogen_treatment     constr
_refine_ls_weighting_scheme     calc
_refine_ls_weighting_details
              'w=1/[\s^2^(Fo^2^)+(0.0254P)^2^+2.4084P] where P=(Fo^2^+2Fc^2^)/3'
_atom_sites_solution_hydrogens     geom
_atom_sites_solution_primary     ?
_atom_sites_solution_secondary     ?
_refine_ls_shift/su_max     0.000
_refine_ls_shift/su_mean     0.000
_refine_diff_density_max     0.243
_refine_diff_density_min     -0.244
_refine_ls_extinction_method     SHELXL
_refine_ls_extinction_coef     0.0019(3)
_refine_ls_extinction_expression
                                  'Fc^*^=kFc[1+0.001xFc^2^\l^3^/sin(2\q)]^-1/4^'
loop_
    _atom_type_symbol
    _atom_type_description
    _atom_type_scat_dispersion_real
    _atom_type_scat_dispersion_imag
    _atom_type_scat_source
    'C' 'C' 0.0033 0.0016
                         'International Tables Vol C Tables 4.2.6.8 and 6.1.1.4'
    'H' 'H' 0.0000 0.0000
                         'International Tables Vol C Tables 4.2.6.8 and 6.1.1.4'
    'Co' 'Co' 0.3494 0.9721
                         'International Tables Vol C Tables 4.2.6.8 and 6.1.1.4'
    'N' 'N' 0.0061 0.0033
                         'International Tables Vol C Tables 4.2.6.8 and 6.1.1.4'
    'O' 'O' 0.0106 0.0060
                         'International Tables Vol C Tables 4.2.6.8 and 6.1.1.4'
    'S' 'S' 0.1246 0.1234
                         'International Tables Vol C Tables 4.2.6.8 and 6.1.1.4'
_computing_data_collection
;
APEX3 (Bruker, 2016)
;
_computing_cell_refinement
;
SAINT (Bruker, 2016)
;
_computing_data_reduction
;
SAINT (Bruker, 2016)
;
_computing_structure_solution
;
SHELXT (Sheldrick, 2015a)
;
_computing_structure_refinement
;
SHELXL2014 (Sheldrick, 2015b) and <i>OLEX2</i> (Dolomanov <i>et al.</i>,
2009)
;
_computing_molecular_graphics
;
SHELXTL (Sheldrick, 2008)
;
_computing_publication_material
;
SHELXTL (Sheldrick 2008) and publCIF (Westrip, 2010)
;
loop_
    _atom_site_type_symbol
    _atom_site_label
    _atom_site_fract_x
    _atom_site_fract_y
    _atom_site_fract_z
    _atom_site_U_iso_or_equiv
    _atom_site_adp_type
    _atom_site_calc_flag
    _atom_site_occupancy
    _atom_site_disorder_assembly
    _atom_site_disorder_group
    Co Co1 0.5000 0.5000 0.5000 0.02070(13) Uani d 1 . .
    O O1 0.49333(8) 0.59836(16) 0.64714(13) 0.0406(4) Uani d 1 . .
    O O2 0.57186(9) 0.76549(16) 0.79112(15) 0.0433(4) Uani d 1 . .
    N N1 0.45647(10) 0.32138(17) 0.55318(15) 0.0305(4) Uani d 1 . .
    N N2 0.37320(9) 0.55056(17) 0.38523(14) 0.0257(4) Uani d 1 . .
    C C1 0.39850(16) 0.3286(3) 0.5901(2) 0.0503(7) Uani d 1 . .
    H H1A 0.3780 0.4116 0.5942 0.060 Uiso calc 1 . .
    C C2 0.36775(18) 0.2191(3) 0.6224(3) 0.0649(8) Uani d 1 . .
    H H2A 0.3265 0.2285 0.6457 0.078 Uiso calc 1 . .
    C C3 0.39806(18) 0.0971(3) 0.6200(2) 0.0594(8) Uani d 1 . .
    H H3A 0.3780 0.0216 0.6410 0.071 Uiso calc 1 . .
    C C4 0.45897(19) 0.0885(3) 0.5858(3) 0.0582(7) Uani d 1 . .
    H H4A 0.4823 0.0069 0.5857 0.070 Uiso calc 1 . .
    C C5 0.48541(15) 0.2016(2) 0.5514(2) 0.0448(6) Uani d 1 . .
    H H5A 0.5257 0.1937 0.5257 0.054 Uiso calc 1 . .
    C C6 0.33165(12) 0.4887(2) 0.2775(2) 0.0360(5) Uani d 1 . .
    H H6A 0.3577 0.4259 0.2513 0.043 Uiso calc 1 . .
    C C7 0.25194(13) 0.5129(3) 0.2028(2) 0.0469(6) Uani d 1 . .
    H H7A 0.2255 0.4687 0.1274 0.056 Uiso calc 1 . .
    C C8 0.21197(12) 0.6030(2) 0.2410(2) 0.0404(6) Uani d 1 . .
    H H8A 0.1584 0.6218 0.1919 0.048 Uiso calc 1 . .
    C C9 0.25326(12) 0.6644(2) 0.3534(2) 0.0370(5) Uani d 1 . .
    H H9A 0.2276 0.7240 0.3832 0.044 Uiso calc 1 . .
    C C10 0.33304(12) 0.6372(2) 0.42193(19) 0.0331(5) Uani d 1 . .
    H H10A 0.3605 0.6809 0.4974 0.040 Uiso calc 1 . .
    S S1 0.5000 0.68569(6) 0.7500 0.01886(16) Uani d 1 . .
loop_
    _atom_site_aniso_label
    _atom_site_aniso_U_11
    _atom_site_aniso_U_22
    _atom_site_aniso_U_33
    _atom_site_aniso_U_12
    _atom_site_aniso_U_13
    _atom_site_aniso_U_23
    Co1 0.0187(2) 0.0246(2) 0.0198(2) 0.00353(15) 0.00935(15) -0.00111(15)
    O1 0.0358(8) 0.0582(11) 0.0268(8) 0.0111(8) 0.0128(6) -0.0138(7)
    O2 0.0303(8) 0.0391(9) 0.0562(10) -0.0150(7) 0.0148(7) 0.0026(8)
    N1 0.0321(9) 0.0314(10) 0.0290(9) 0.0009(8) 0.0141(8) 0.0004(8)
    N2 0.0212(8) 0.0300(9) 0.0261(9) 0.0040(7) 0.0105(7) 0.0013(7)
    C1 0.0583(16) 0.0482(16) 0.0638(16) 0.0080(13) 0.0445(14) 0.0116(13)
    C2 0.0691(19) 0.070(2) 0.079(2) -0.0043(16) 0.0536(17) 0.0158(16)
    C3 0.083(2) 0.0493(17) 0.0534(16) -0.0231(15) 0.0364(15) 0.0029(13)
    C4 0.085(2) 0.0324(14) 0.0665(18) -0.0050(13) 0.0420(16) -0.0024(13)
    C5 0.0510(14) 0.0351(13) 0.0563(15) -0.0006(11) 0.0309(12) 0.0000(11)
    C6 0.0268(11) 0.0426(13) 0.0359(11) 0.0071(10) 0.0114(9) -0.0080(10)
    C7 0.0286(12) 0.0580(16) 0.0401(13) 0.0042(11) 0.0021(10) -0.0160(12)
    C8 0.0214(11) 0.0496(14) 0.0440(13) 0.0096(10) 0.0085(10) 0.0030(11)
    C9 0.0304(11) 0.0438(14) 0.0399(12) 0.0135(10) 0.0183(10) 0.0025(10)
    C10 0.0282(11) 0.0406(12) 0.0289(11) 0.0058(9) 0.0110(9) -0.0033(9)
    S1 0.0181(3) 0.0204(3) 0.0206(3) 0.000 0.0108(3) 0.000
_geom_special_details
;
 All esds (except the esd in the dihedral angle between two l.s. planes)
 are estimated using the full covariance matrix.  The cell esds are taken
 into account individually in the estimation of esds in distances, angles
 and torsion angles; correlations between esds in cell parameters are only
 used when they are defined by crystal symmetry.  An approximate (isotropic)
 treatment of cell esds is used for estimating esds involving l.s. planes.
;
loop_
    _geom_bond_atom_site_label_1
    _geom_bond_atom_site_label_2
    _geom_bond_site_symmetry_2
    _geom_bond_distance
    _geom_bond_publ_flag
    Co1 O1 5_666 2.0679(13) ?
    Co1 O1 . 2.0679(13) ?
    Co1 N1 . 2.1803(17) ?
    Co1 N1 5_666 2.1803(17) ?
    Co1 N2 . 2.2105(15) ?
    Co1 N2 5_666 2.2105(15) ?
    O1 S1 . 1.4715(14) ?
    O2 S1 . 1.4511(14) ?
    N1 C5 . 1.327(3) ?
    N1 C1 . 1.335(3) ?
    N2 C6 . 1.331(3) ?
    N2 C10 . 1.342(2) ?
    C1 C2 . 1.373(4) ?
    C1 H1A . 0.9300 ?
    C2 C3 . 1.359(4) ?
    C2 H2A . 0.9300 ?
    C3 C4 . 1.367(4) ?
    C3 H3A . 0.9300 ?
    C4 C5 . 1.373(3) ?
    C4 H4A . 0.9300 ?
    C5 H5A . 0.9300 ?
    C6 C7 . 1.379(3) ?
    C6 H6A . 0.9300 ?
    C7 C8 . 1.373(3) ?
    C7 H7A . 0.9300 ?
    C8 C9 . 1.368(3) ?
    C8 H8A . 0.9300 ?
    C9 C10 . 1.375(3) ?
    C9 H9A . 0.9300 ?
    C10 H10A . 0.9300 ?
    S1 O2 2_656 1.4511(14) ?
    S1 O1 2_656 1.4715(14) ?
loop_
    _geom_angle_atom_site_label_1
    _geom_angle_atom_site_label_2
    _geom_angle_atom_site_label_3
    _geom_angle_site_symmetry_1
    _geom_angle_site_symmetry_3
    _geom_angle
    _geom_angle_publ_flag
    O1 Co1 O1 5_666 . 180.0 ?
    O1 Co1 N1 5_666 . 91.13(6) ?
    O1 Co1 N1 . . 88.87(6) ?
    O1 Co1 N1 5_666 5_666 88.87(6) ?
    O1 Co1 N1 . 5_666 91.13(6) ?
    N1 Co1 N1 . 5_666 180.0 ?
    O1 Co1 N2 5_666 . 91.66(6) ?
    O1 Co1 N2 . . 88.34(6) ?
    N1 Co1 N2 . . 86.45(6) ?
    N1 Co1 N2 5_666 . 93.55(6) ?
    O1 Co1 N2 5_666 5_666 88.33(6) ?
    O1 Co1 N2 . 5_666 91.67(6) ?
    N1 Co1 N2 . 5_666 93.55(6) ?
    N1 Co1 N2 5_666 5_666 86.45(6) ?
    N2 Co1 N2 . 5_666 180.0 ?
    S1 O1 Co1 . . 168.95(11) ?
    C5 N1 C1 . . 116.6(2) ?
    C5 N1 Co1 . . 122.80(14) ?
    C1 N1 Co1 . . 120.61(16) ?
    C6 N2 C10 . . 116.66(17) ?
    C6 N2 Co1 . . 120.20(13) ?
    C10 N2 Co1 . . 123.03(13) ?
    N1 C1 C2 . . 123.1(2) ?
    N1 C1 H1A . . 118.5 ?
    C2 C1 H1A . . 118.5 ?
    C3 C2 C1 . . 119.5(2) ?
    C3 C2 H2A . . 120.2 ?
    C1 C2 H2A . . 120.2 ?
    C2 C3 C4 . . 118.1(2) ?
    C2 C3 H3A . . 121.0 ?
    C4 C3 H3A . . 121.0 ?
    C3 C4 C5 . . 119.3(3) ?
    C3 C4 H4A . . 120.3 ?
    C5 C4 H4A . . 120.3 ?
    N1 C5 C4 . . 123.3(2) ?
    N1 C5 H5A . . 118.3 ?
    C4 C5 H5A . . 118.3 ?
    N2 C6 C7 . . 123.24(19) ?
    N2 C6 H6A . . 118.4 ?
    C7 C6 H6A . . 118.4 ?
    C8 C7 C6 . . 119.3(2) ?
    C8 C7 H7A . . 120.3 ?
    C6 C7 H7A . . 120.3 ?
    C9 C8 C7 . . 118.1(2) ?
    C9 C8 H8A . . 120.9 ?
    C7 C8 H8A . . 120.9 ?
    C8 C9 C10 . . 119.39(19) ?
    C8 C9 H9A . . 120.3 ?
    C10 C9 H9A . . 120.3 ?
    N2 C10 C9 . . 123.22(19) ?
    N2 C10 H10A . . 118.4 ?
    C9 C10 H10A . . 118.4 ?
    O2 S1 O2 . 2_656 112.67(14) ?
    O2 S1 O1 . . 110.03(9) ?
    O2 S1 O1 2_656 . 108.71(8) ?
    O2 S1 O1 . 2_656 108.71(8) ?
    O2 S1 O1 2_656 2_656 110.03(9) ?
    O1 S1 O1 . 2_656 106.52(14) ?
loop_
    _geom_torsion_atom_site_label_1
    _geom_torsion_atom_site_label_2
    _geom_torsion_atom_site_label_3
    _geom_torsion_atom_site_label_4
    _geom_torsion_site_symmetry_1
    _geom_torsion_site_symmetry_2
    _geom_torsion_site_symmetry_3
    _geom_torsion_site_symmetry_4
    _geom_torsion
    _geom_torsion_publ_flag
    C5 N1 C1 C2 . . . . -1.5(4) ?
    Co1 N1 C1 C2 . . . . 178.7(2) ?
    N1 C1 C2 C3 . . . . 1.5(5) ?
    C1 C2 C3 C4 . . . . 0.4(5) ?
    C2 C3 C4 C5 . . . . -2.1(4) ?
    C1 N1 C5 C4 . . . . -0.3(4) ?
    Co1 N1 C5 C4 . . . . 179.4(2) ?
    C3 C4 C5 N1 . . . . 2.2(4) ?
    C10 N2 C6 C7 . . . . 2.1(3) ?
    Co1 N2 C6 C7 . . . . 178.36(19) ?
    N2 C6 C7 C8 . . . . -1.4(4) ?
    C6 C7 C8 C9 . . . . -0.7(4) ?
    C7 C8 C9 C10 . . . . 1.9(3) ?
    C6 N2 C10 C9 . . . . -0.8(3) ?
    Co1 N2 C10 C9 . . . . -176.96(16) ?
    C8 C9 C10 N2 . . . . -1.2(3) ?
    Co1 O1 S1 O2 . . . . -16.8(5) ?
    Co1 O1 S1 O2 . . . 2_656 107.0(5) ?
    Co1 O1 S1 O1 . . . 2_656 -134.5(5) ?
loop_
    _geom_hbond_atom_site_label_D
    _geom_hbond_atom_site_label_H
    _geom_hbond_atom_site_label_A
    _geom_hbond_site_symmetry_A
    _geom_hbond_distance_DH
    _geom_hbond_distance_HA
    _geom_hbond_distance_DA
    _geom_hbond_angle_DHA
    C6 H6A O1 5_666 0.93 2.51 3.106(2) 122.2
    C6 H6A O2 5_666 0.93 2.51 3.429(3) 170.8
    C10 H10A O1 . 0.93 2.48 3.046(2) 119.5
    C10 H10A O2 2_656 0.93 2.43 3.353(3) 171.3
_shelx_space_group_comment
;
The symmetry employed for this shelxl refinement is uniquely defined
by the following loop, which should always be used as a source of
symmetry information in preference to the above space-group names.
They are only intended as comments.
;
_shelx_estimated_absorpt_T_min     ?
_shelx_estimated_absorpt_T_max     ?
_shelx_hkl_file
;
  -4   0   0 3974.50  152.68
  -4   0   0 4105.59  153.98
   4   0   0 4047.80  152.78
   4   0   0 4078.29  154.48
   4   0   0 3961.40  152.68
  -4   0   0 3934.31  152.88
   6   0   0 2302.67   89.89
  -6   0   0 2204.68   89.79
   6   0   0 2457.55   92.59
  -6   0   0 2307.47   91.59
  -6   0   0 2388.86   90.19
  -8   0   0 5361.46  200.18
   8   0   0 5137.49  199.98
   8   0   0 5209.88  203.38
   8   0   0 5154.08  216.68
  -8   0   0 5312.57  200.28
  -8   0   0 5240.48  202.28
  10   0   0  717.33   56.59
 -10   0   0  701.93   29.40
  10   0   0  650.03   33.60
  10   0   0  647.94   30.90
 -10   0   0  703.73   29.80
 -10   0   0  682.93   32.30
 -12   0   0 1728.63   73.19
  12   0   0 1757.42   75.49
  12   0   0 1766.32   97.19
 -12   0   0 1684.13   69.69
  12   0   0 1751.02   69.59
 -14   0   0  540.15   30.40
  14   0   0  570.04   26.20
  14   0   0  530.75   34.60
 -14   0   0  583.84   26.60
  14   0   0  531.05   63.79
  16   0   0  981.30   81.49
  16   0   0  885.91   40.20
 -16   0   0  886.01   40.40
  16   0   0  917.71   49.30
  18   0   0  440.86   24.80
  18   0   0  448.16   75.69
 -18   0   0  440.26   31.10
  18   0   0  473.05   36.20
 -18   0   0  415.86   41.40
 -18   0   0  452.15   24.80
  20   0   0  313.97   23.20
 -20   0   0  285.57   19.90
  20   0   0  267.07   37.90
  20   0   0  188.28   70.39
  -3  -1   0  719.53   27.90
   3  -1   0  660.43   27.50
   3  -1   0  702.33   28.80
  -3  -1   0  697.23   29.60
   3  -1   0  698.73   29.80
   3  -1   0  782.22   44.80
  -3   1   0  669.83   28.70
   3   1   0  693.53   29.70
  -3   1   0  709.33   27.60
  -3   1   0  728.73   29.40
   3   1   0  708.03   27.80
   5  -1   0 1883.71   92.69
   5  -1   0 1991.10   80.39
  -5  -1   0 2266.37   81.39
   5  -1   0 1965.20   78.69
  -5  -1   0 2116.39   79.19
   5   1   0 2069.79   78.99
  -5   1   0 2149.98   80.59
  -5   1   0 1924.91   81.19
   5   1   0 2080.59   81.49
  -5   1   0 2112.99   80.39
  -5   1   0 1951.70   78.79
   7  -1   0 5144.49  199.78
   7  -1   0 4551.84  183.38
  -7  -1   0 5073.49  181.88
   7  -1   0 4525.15  181.28
  -7  -1   0 4667.93  184.18
  -7   1   0 4879.21  183.38
   7   1   0 4543.35  181.58
   7   1   0 5018.70  180.68
  -7   1   0 4449.55  181.38
   7   1   0 4991.90  184.88
  -7   1   0 4488.65  182.68
   9  -1   0  763.82   55.89
  -9  -1   0  701.13   33.10
  -9  -1   0  686.43   29.80
   9  -1   0  716.03   29.50
  -9   1   0  603.84   31.20
  -9   1   0  685.63   32.10
  -9   1   0  746.63   29.80
   9   1   0  706.13   29.70
   9   1   0  724.33   34.10
 -11  -1   0 1032.80   48.80
 -11  -1   0 1016.30   44.00
  11  -1   0 1104.19   43.80
  11  -1   0 1061.49   72.19
  11  -1   0 1059.39   49.20
 -11   1   0 1066.49   45.50
 -11   1   0 1042.60   50.59
 -11   1   0 1137.39   49.70
 -11   1   0 1010.30   43.60
  11   1   0 1021.90   48.60
  11   1   0 1069.59   44.00
  11   1   0 1140.39   90.09
 -13  -1   0  644.84   33.20
  13  -1   0  698.13   38.20
  13  -1   0  676.23   68.49
 -13  -1   0  720.63   35.60
  13  -1   0  675.73   32.80
 -13   1   0  716.83   40.60
 -13   1   0  678.13   32.80
  13   1   0  691.73   31.30
  13   1   0  703.93   62.49
 -13   1   0  681.93   31.20
  13   1   0  724.53   38.30
 -13   1   0  722.53   34.80
  15  -1   0  292.77   49.10
  15  -1   0  318.87   26.50
 -15  -1   0  284.37   17.70
  15  -1   0  286.07   17.40
  15   1   0  293.97   47.10
  15   1   0  317.47   19.40
 -15   1   0  324.17   20.00
  15   1   0  270.47   24.80
 -15   1   0  329.27   18.10
 -15   1   0  297.47   22.90
 -15   1   0  259.77   28.70
  17  -1   0  619.34   39.10
  17  -1   0  663.53   79.19
  17  -1   0  687.53   30.70
 -17  -1   0  606.84   30.10
 -17   1   0  580.94   30.20
 -17   1   0  681.13   42.60
  17   1   0  566.14   73.29
 -17   1   0  592.24   36.00
  17   1   0  609.44   40.60
  17   1   0  600.34   30.10
 -19  -1   0  172.98   14.50
  19  -1   0   75.09   61.59
  19  -1   0  170.88   29.50
  19  -1   0  143.89   13.90
  19   1   0  206.98   29.80
 -19   1   0  154.08   19.80
 -19   1   0  112.39   14.60
  19   1   0  122.99   15.00
 -19   1   0  134.39   23.50
  19   1   0   77.49   53.39
   0  -2   0  214.18   10.60
   0  -2   0  218.48   16.20
   0  -2   0  231.58   25.60
   0   2   0  231.48   22.80
   0   2   0  219.48   10.50
   0   2   0  218.58   17.20
  -2  -2   0  200.68    9.20
   2  -2   0  195.78   10.30
   2  -2   0  161.88   24.90
  -2  -2   0  184.18   14.00
   2  -2   0  214.28   28.90
   2   2   0  212.18   17.50
   2   2   0  182.98   15.20
  -2   2   0  190.58    8.40
   2   2   0  200.68    9.00
  -2   2   0  187.28   10.10
  -2   2   0  202.08   31.50
   4  -2   0  511.45   23.70
  -4  -2   0  526.95   23.90
   4  -2   0  495.85   22.80
   4  -2   0  529.15   41.50
   4  -2   0  526.25   21.00
  -4  -2   0  521.95   21.50
  -4   2   0  574.14   25.20
   4   2   0  499.25   24.60
   4   2   0  486.15   21.30
  -4   2   0  525.95   22.90
  -4   2   0  498.15   43.80
  -4   2   0  528.35   21.00
   6  -2   0 1258.57   47.00
   6  -2   0 1209.48   49.00
   6  -2   0 1224.48   68.49
  -6  -2   0 1150.28   49.80
  -6  -2   0 1185.18   47.20
  -6   2   0 1180.68   49.90
  -6   2   0 1231.38   46.70
   6   2   0 1052.49   49.60
  -6   2   0 1186.48   49.40
   6   2   0 1191.58   47.10
  -6   2   0 1166.88   49.30
   8  -2   0 1110.69   43.60
   8  -2   0 1142.09   69.19
   8  -2   0 1037.10   46.20
  -8  -2   0 1149.98   47.60
  -8  -2   0 1046.50   44.00
  -8   2   0 1065.49   43.60
  -8   2   0 1028.90   45.80
   8   2   0 1112.49   42.90
   8   2   0 1072.79   47.90
   8   2   0 1150.68   44.20
  -8   2   0 1063.89   47.00
  -8   2   0 1075.99   48.00
 -10  -2   0  274.57   19.60
  10  -2   0  291.37   18.50
 -10  -2   0  267.57   14.60
  10  -2   0  291.77   46.40
  10  -2   0  289.87   14.20
 -10   2   0  274.97   20.30
 -10   2   0  289.87   17.60
 -10   2   0  253.07   18.20
  10   2   0  286.87   20.40
 -10   2   0  274.07   14.30
  10   2   0  264.67   14.50
 -12  -2   0  150.78   11.40
  12  -2   0  219.18   44.00
 -12  -2   0  173.08   16.40
  12  -2   0  171.58   11.40
  12   2   0  193.78   18.20
  12   2   0  178.78   12.10
 -12   2   0  149.88   19.30
 -12   2   0  154.38   15.80
  12   2   0  177.78   34.50
 -12   2   0  203.18   16.90
 -12   2   0  186.08   11.70
  14  -2   0   54.39   41.40
  14  -2   0   11.60   10.20
  14  -2   0   17.80    5.40
 -14  -2   0   15.40    5.40
 -14   2   0   12.80    9.50
  14   2   0   29.60   12.60
  14   2   0   19.30   32.90
 -14   2   0   17.60    5.00
 -14   2   0   17.00    8.90
 -14   2   0   13.70   13.70
  16  -2   0   86.79   17.60
 -16  -2   0   98.69   10.80
  16  -2   0   84.29   49.90
  16  -2   0   84.69   10.40
  16   2   0  120.39   40.00
 -16   2   0   89.19   11.20
 -16   2   0   80.59   13.40
 -16   2   0   88.79   13.70
 -16   2   0  102.99   18.00
  18  -2   0   94.29   14.20
  18  -2   0   16.60   71.49
 -18  -2   0   73.99   11.30
  18  -2   0   44.90   18.20
 -18   2   0   74.59   10.50
  18   2   0  141.89   46.60
 -18   2   0   76.79   26.30
  18   2   0   77.49   18.10
 -18   2   0   81.79   15.40
  18   2   0   60.09    9.30
   1  -3   0  249.97   18.80
   1  -3   0  282.77   26.70
   1  -3   0  249.68   12.80
  -1  -3   0  242.28   20.90
  -1  -3   0  278.37   12.80
  -1  -3   0  221.88   18.20
  -1   3   0  266.97   12.70
  -1   3   0  254.67   20.10
   1   3   0  256.07   21.20
  -1   3   0  269.37   29.10
   1   3   0  234.08   23.50
   3  -3   0    7.80   21.80
   3  -3   0    5.30    4.10
  -3  -3   0    1.30   13.90
   3  -3   0    2.50    9.00
   3  -3   0    0.50    5.40
  -3   3   0    4.30    3.80
   3   3   0    3.00    2.50
   3   3   0    2.70    8.70
   3   3   0   13.50   10.40
  -3   3   0    3.10    1.80
  -3   3   0   -1.70   22.60
   5  -3   0  274.67   17.20
   5  -3   0  298.57   13.10
  -5  -3   0  301.77   14.00
   5  -3   0  276.87   39.20
   5  -3   0  273.87   15.60
  -5  -3   0  288.07   17.90
   5   3   0  305.07   14.00
  -5   3   0  293.77   17.90
  -5   3   0  301.17   43.70
   5   3   0  313.97   18.70
  -5   3   0  314.47   13.20
  -7  -3   0  420.16   25.10
   7  -3   0  454.05   52.19
  -7  -3   0  454.85   20.20
   7  -3   0  425.46   23.90
   7  -3   0  440.46   22.50
   7  -3   0  434.66   19.00
   7   3   0  419.66   24.70
  -7   3   0  464.05   19.20
  -7   3   0  454.25   22.50
  -7   3   0  444.66   24.80
   7   3   0  451.65   20.00
   9  -3   0  238.68   12.20
   9  -3   0  214.98   40.40
  -9  -3   0  240.68   17.90
  -9  -3   0  243.98   13.10
   9  -3   0  242.48   16.10
  -9   3   0  252.57   12.40
  -9   3   0  224.48   15.30
   9   3   0  239.08   12.90
   9   3   0  226.88   18.60
  -9   3   0  207.98   17.00
  -9   3   0  216.98   16.90
  11  -3   0   58.19   10.30
  11  -3   0  104.99   38.50
  11  -3   0   76.89    7.40
 -11  -3   0   66.09    8.20
 -11  -3   0   81.89   14.30
  11   3   0   90.79   16.20
 -11   3   0   76.19   11.60
  11   3   0   52.19    8.00
 -11   3   0   70.79   11.30
 -11   3   0   71.99   11.60
 -11   3   0   69.69    7.10
  11   3   0   53.99    4.20
  13  -3   0  142.09   16.70
  13  -3   0   80.09   40.60
  13  -3   0  150.18   10.90
 -13  -3   0  148.19   11.40
 -13   3   0  122.09   17.70
 -13   3   0  115.09   18.00
 -13   3   0  134.89   15.00
 -13   3   0  132.69   10.70
  13   3   0  146.89   11.80
  13   3   0  142.39   19.40
  13   3   0  160.88   34.00
  15  -3   0  195.28   23.60
 -15  -3   0  202.88   14.60
  15  -3   0  186.38   13.60
  15  -3   0  131.79   48.50
 -15   3   0  237.18   34.20
 -15   3   0  193.48   21.20
  15   3   0  207.28   24.40
  15   3   0  193.88   38.40
 -15   3   0  197.88   19.00
 -15   3   0  184.08   13.30
  17  -3   0  -55.69   62.09
  17  -3   0   41.70    7.70
 -17  -3   0   35.80    7.80
  17  -3   0   61.09   16.10
 -17   3   0   29.60    7.60
 -17   3   0   49.00   13.90
 -17   3   0   67.49   15.40
 -17   3   0   40.90   13.00
  17   3   0   72.79   40.30
  17   3   0   35.60   15.70
  19  -3   0   -8.40    7.00
 -19  -3   0    3.50   13.90
  19  -3   0   -4.60   17.00
  19  -3   0 -127.99   59.29
 -19  -3   0   10.50    7.50
 -19   3   0    6.70   13.60
  19   3   0    1.40    7.50
 -19   3   0  -13.60   13.60
 -19   3   0  -31.60   16.20
 -19   3   0   -7.00    6.20
  19   3   0   -8.00   18.40
  19   3   0  -53.49   45.10
   0  -4   0  641.14   26.10
   0  -4   0  608.24   38.40
   0  -4   0  558.84   32.80
   0   4   0  575.84   33.50
   0   4   0  612.44   25.70
   0   4   0  611.14   41.70
   2  -4   0  437.96   21.00
  -2  -4   0  477.55   20.60
   2  -4   0  464.65   40.30
   2  -4   0  459.95   28.00
  -2  -4   0  469.15   28.60
   2   4   0  473.25   29.50
  -2   4   0  436.46   28.40
   2   4   0  441.86   30.60
   2   4   0  473.45   19.30
  -2   4   0  462.55   41.00
  -2   4   0  450.55   20.70
   4  -4   0  214.48   20.50
  -4  -4   0  217.28   15.80
  -4  -4   0  195.78   17.40
   4  -4   0  208.08   36.00
   4  -4   0  200.28   15.10
   4  -4   0  184.48   12.90
  -4  -4   0  210.08    9.20
   4   4   0  185.08   22.00
   4   4   0  184.28   19.50
  -4   4   0  212.48    9.60
  -4   4   0  208.38   12.70
   4   4   0  214.18   10.70
  -4   4   0  220.68   36.30
   6  -4   0  157.18   34.30
   6  -4   0  179.98   13.40
  -6  -4   0  188.68   10.80
   6  -4   0  170.38   15.50
  -6  -4   0  178.58   15.60
   6  -4   0  191.88    9.50
  -6   4   0  179.88   39.40
   6   4   0  183.58   10.50
   6   4   0  197.08   23.60
  -6   4   0  192.78    9.40
   6   4   0  183.08   17.40
  -6   4   0  169.98   12.30
  -8  -4   0  339.37   22.00
   8  -4   0  355.26   22.10
  -8  -4   0  324.87   17.20
   8  -4   0  359.66   20.20
   8  -4   0  316.37   48.70
   8  -4   0  340.37   16.00
  -8   4   0  364.76   19.80
  -8   4   0  370.26   22.80
  -8   4   0  361.36   16.10
   8   4   0  353.76   17.10
   8   4   0  344.57   22.80
 -10  -4   0   66.19    7.80
  10  -4   0   71.79    9.70
 -10  -4   0   81.09   14.50
  10  -4   0   69.89    7.10
  10  -4   0  103.09   39.50
  10   4   0   69.69    7.60
 -10   4   0   71.19    6.90
 -10   4   0   72.09   12.80
 -10   4   0   61.49   10.10
  10   4   0   61.99   13.00
  10   4   0   62.59   13.10
 -10   4   0   58.59    9.10
 -12  -4   0  423.56   21.80
  12  -4   0  428.36   20.90
  12  -4   0  394.46   66.79
 -12  -4   0  421.36   28.00
  12  -4   0  435.26   26.30
  12   4   0  448.56   19.10
 -12   4   0  424.36   28.60
  12   4   0  426.36   22.00
 -12   4   0  492.45   27.00
  12   4   0  428.26   29.90
 -12   4   0  430.56   20.80
 -12   4   0  473.45   28.90
  14  -4   0  267.67   21.20
  14  -4   0  234.68   15.00
 -14  -4   0  259.27   16.80
 -14  -4   0  282.07   24.50
  14  -4   0  190.58   54.19
 -14   4   0  275.17   24.00
  14   4   0  213.28   37.30
  14   4   0  290.87   17.20
 -14   4   0  264.97   21.30
 -14   4   0  230.78   15.10
 -14   4   0  272.87   22.70
  16  -4   0  286.87   18.20
  16  -4   0  329.07   69.09
 -16  -4   0  312.87   19.50
 -16   4   0  320.57   25.70
  16   4   0  348.57   31.80
  16   4   0  335.97   20.30
 -16   4   0  361.06   28.10
 -16   4   0  330.87   26.70
  16   4   0  251.87   42.90
 -16   4   0  337.47   18.40
  18  -4   0   -9.10   16.50
  18  -4   0   12.90    7.30
  18  -4   0  -39.60   59.89
 -18  -4   0   22.20   15.10
 -18  -4   0   12.80    8.10
 -18   4   0   10.50   13.60
  18   4   0   25.80   40.90
 -18   4   0   19.90   15.80
 -18   4   0   14.40   15.40
  18   4   0   24.30    7.60
  18   4   0   23.60   19.60
 -18   4   0   14.40    6.50
  -1  -5   0 1190.68   60.69
   1  -5   0 1205.08   65.89
  -1  -5   0 1222.68   58.69
  -1  -5   0 1302.47   51.39
   1  -5   0 1205.68   57.59
   1  -5   0 1303.17   51.49
  -1   5   0 1284.47   70.99
   1   5   0 1250.07   59.39
  -1   5   0 1309.27   59.79
   1   5   0 1233.58   65.19
  -1   5   0 1312.57   51.29
  -3  -5   0  332.77   25.30
   3  -5   0  329.97   17.70
  -3  -5   0  309.07   17.00
   3  -5   0  336.47   26.10
   3  -5   0  375.66   39.00
   3   5   0  334.27   15.30
  -3   5   0  359.96   17.40
   3   5   0  365.26   28.30
  -3   5   0  350.36   43.30
  -3   5   0  333.17   14.40
   3   5   0  353.56   29.40
   5  -5   0  679.63   58.09
  -5  -5   0  663.03   35.30
   5  -5   0  685.53   30.70
   5  -5   0  651.93   32.60
   5  -5   0  670.73   37.90
  -5  -5   0  670.73   26.90
  -5   5   0  705.93   27.50
   5   5   0  690.23   36.70
   5   5   0  700.73   28.60
  -5   5   0  681.73   58.99
  -5   5   0  635.34   30.00
   5   5   0  697.63   42.20
   7  -5   0  146.89   15.50
   7  -5   0  125.89   12.00
   7  -5   0  139.79   38.00
   7  -5   0  139.29   19.60
  -7  -5   0  138.99   14.60
   7   5   0  145.09    9.60
  -7   5   0  142.99    8.30
   7   5   0  152.38   24.10
   7   5   0  149.39   18.30
  -7   5   0  160.88   13.10
  -7   5   0  130.79   17.40
   9  -5   0  488.75   25.90
  -9  -5   0  492.65   23.30
   9  -5   0  498.75   56.19
   9  -5   0  417.86   21.40
   9  -5   0  509.95   28.50
  -9  -5   0  504.05   29.00
  -9   5   0  482.65   21.50
  -9   5   0  507.95   29.90
   9   5   0  493.35   37.50
   9   5   0  517.75   28.90
   9   5   0  503.85   23.00
  -9   5   0  486.05   25.30
 -11  -5   0  278.87   22.30
  11  -5   0  288.77   21.10
  11  -5   0  295.77   15.00
  11  -5   0  212.08   51.69
 -11  -5   0  262.07   18.70
 -11   5   0  273.27   14.70
 -11   5   0  289.77   18.90
 -11   5   0  258.57   24.80
  11   5   0  351.06   36.10
  11   5   0  266.67   23.40
  11   5   0  282.27   16.00
 -13  -5   0  201.58   14.40
  13  -5   0  146.79   49.10
  13  -5   0  198.48   18.80
  13  -5   0  182.08   17.70
  13   5   0  153.18    9.50
 -13   5   0  195.28   12.10
  13   5   0  159.98   25.80
  13   5   0  171.48   21.70
 -13   5   0  172.98   18.30
 -13   5   0  175.58   22.10
  13   5   0  193.48   13.10
  15  -5   0   69.09   12.50
  15  -5   0   92.29   52.99
 -15  -5   0   63.09   14.20
 -15  -5   0   78.69   12.00
  15  -5   0   64.59    8.00
  15   5   0   57.79   16.00
 -15   5   0   60.79   13.20
  15   5   0   81.69   29.50
  15   5   0   63.89    9.10
  15   5   0   47.60   23.10
 -15   5   0   56.59   18.10
 -15   5   0   81.79    9.50
 -15   5   0   68.19   12.70
  17  -5   0  218.68   68.79
  17  -5   0  120.69   14.20
 -17  -5   0  126.09   18.90
 -17  -5   0  176.88   16.20
  17  -5   0  151.38   23.20
  17   5   0  110.49   35.70
 -17   5   0  157.08   13.00
  17   5   0  166.48   32.80
 -17   5   0  183.58   27.90
  17   5   0  140.99   15.30
  17   5   0  155.58   22.80
 -17   5   0  124.39   18.10
 -17   5   0  163.18   22.40
  17   5   0  126.29   24.00
   0  -6   0  984.50   51.29
   0  -6   0  959.90   55.69
   0  -6   0  907.31   40.10
   0   6   0  946.11   35.90
   0   6   0  907.71   60.49
   0   6   0  923.31   49.80
  -2  -6   0  204.68   27.00
   2  -6   0  210.08   23.30
   2  -6   0  202.48   13.70
  -2  -6   0  202.68   13.30
   2  -6   0  217.88   32.60
   2   6   0  174.38   25.40
  -2   6   0  225.58   25.40
  -2   6   0  194.48   13.10
   2   6   0  202.88   10.60
  -2   6   0  222.08   37.10
   2   6   0  198.28   31.10
   4  -6   0 1294.57   62.99
  -4  -6   0 1352.96   55.59
  -4  -6   0 1325.77   60.69
   4  -6   0 1292.87   77.89
   4  -6   0 1314.47   55.19
  -4   6   0 1386.26   51.69
   4   6   0 1348.77   52.59
   4   6   0 1255.17   64.89
  -4   6   0 1243.28   81.39
   4   6   0 1285.97   64.39
  -4   6   0 1368.56   56.09
   6  -6   0  678.23   34.20
   6  -6   0  798.62   62.99
  -6  -6   0  693.43   29.40
   6  -6   0  767.62   42.50
  -6  -6   0  757.42   37.70
   6  -6   0  794.22   37.00
  -6   6   0  762.12   67.99
  -6   6   0  726.43   30.20
   6   6   0  773.42   31.60
   6   6   0  708.73   40.20
   6   6   0  709.23   45.30
  -6   6   0  776.52   34.10
   8  -6   0  870.11   42.00
  -8  -6   0  865.71   46.70
   8  -6   0  902.91   48.90
   8  -6   0  747.43  107.79
  -8  -6   0  859.41   35.50
   8  -6   0  904.31   40.70
  -8   6   0  925.21   45.80
   8   6   0  839.62   52.69
   8   6   0  865.11   37.20
  -8   6   0  884.91   40.00
   8   6   0  884.11   43.80
  -8   6   0  895.41   36.00
  10  -6   0   95.39   12.60
  10  -6   0   99.99    8.30
 -10  -6   0  109.59   17.40
  10  -6   0   84.59   13.60
  10  -6   0  112.49   44.30
  10  -6   0  100.89   20.40
 -10   6   0  104.49   16.40
  10   6   0   83.69   14.20
  10   6   0   97.99   22.80
 -10   6   0   93.49    7.80
 -10   6   0  104.99   20.40
  12  -6   0  774.02   33.80
  12  -6   0  822.92   39.80
 -12  -6   0  793.62   35.70
 -12   6   0  838.72   33.90
 -12   6   0  779.62   38.90
  12   6   0  783.72   53.89
 -12   6   0  789.42   44.50
  12   6   0  723.63   34.60
  12   6   0  711.13   40.20
 -14  -6   0    6.10    6.50
  14  -6   0   12.20    5.70
  14  -6   0   21.90   10.30
 -14  -6   0   47.20   13.00
  14   6   0   22.40   11.90
  14   6   0  -10.00   23.60
  14   6   0   23.90    4.10
 -14   6   0   18.90   10.00
 -14   6   0    9.60    4.90
 -14   6   0    4.60   13.60
  14   6   0   31.90   21.80
  16  -6   0  293.17   72.59
  16  -6   0  222.58   24.40
 -16  -6   0  215.28   18.20
  16  -6   0  245.38   20.20
  16   6   0  213.78   25.40
 -16   6   0  224.38   29.60
  16   6   0  242.58   16.90
  16   6   0  220.18   32.60
 -16   6   0  238.38   15.30
 -16   6   0  231.68   23.60
  16   6   0  323.07   41.10
  -1  -7   0 1065.79   44.30
   1  -7   0 1036.50   52.49
  -1  -7   0 1023.40   53.79
   1  -7   0 1003.90   44.00
  -1  -7   0  991.80   58.89
   1  -7   0 1051.39   63.99
  -1   7   0 1020.10   69.09
   1   7   0 1006.30   41.50
   1   7   0  972.00   63.89
  -1   7   0 1034.70   56.09
   1   7   0 1012.30   55.09
  -3  -7   0  152.08   13.20
   3  -7   0  159.38   13.30
   3  -7   0  241.28   25.50
   3  -7   0  143.59   34.60
  -3  -7   0  148.59   22.40
  -3   7   0  168.28   13.50
   3   7   0  171.68   29.20
   3   7   0  173.68   10.00
   3   7   0  228.38   34.70
  -3   7   0  171.98    8.70
  -3   7   0  218.58   43.40
   5  -7   0  363.76   24.90
  -5  -7   0  360.66   29.30
   5  -7   0  405.96   31.90
   5  -7   0  371.46   21.10
   5  -7   0  428.86   55.79
  -5  -7   0  381.06   20.40
  -5   7   0  360.86   20.80
  -5   7   0  288.17   52.69
   5   7   0  357.36   34.80
   5   7   0  336.87   32.80
  -5   7   0  372.76   16.30
   5   7   0  377.76   17.70
  -7  -7   0  134.79   17.10
   7  -7   0  166.58   25.60
   7  -7   0  141.99   46.10
   7  -7   0  117.29   17.50
   7  -7   0  129.09   13.70
  -7  -7   0  125.59    7.30
   7   7   0  126.49   20.10
  -7   7   0  142.49    8.30
  -7   7   0  117.59   18.80
   7   7   0  136.29    9.90
   7   7   0  137.99   25.20
  -9  -7   0    2.10    9.60
   9  -7   0   11.60    8.00
   9  -7   0   22.50   17.50
  -9  -7   0   13.20    3.70
   9  -7   0    2.50   10.70
   9  -7   0  -24.80   35.40
  -9   7   0   13.10    8.70
   9   7   0    1.30   16.60
   9   7   0   -5.80   11.60
  -9   7   0   23.60   12.20
  11  -7   0  224.98   23.90
 -11  -7   0  227.68   12.80
  11  -7   0  198.38   19.50
  11  -7   0  232.18   31.70
 -11  -7   0  275.17   24.30
 -11   7   0  219.28   19.40
  11   7   0  202.38   34.90
  11   7   0  208.98   14.50
 -11   7   0  229.58   12.70
 -11   7   0  262.47   27.40
  11   7   0  200.58   20.60
  13  -7   0  182.38   18.80
  13  -7   0  203.78   31.20
 -13  -7   0  177.88   23.40
 -13  -7   0  171.18   12.50
 -13   7   0  166.28   16.90
  13   7   0  162.28   31.00
  13   7   0  165.88   13.60
 -13   7   0  206.48   19.30
 -13   7   0  185.78   28.20
  13   7   0  194.28   18.30
  15  -7   0  114.49   60.19
  15  -7   0   33.70   12.50
  15  -7   0   44.20   40.10
  15  -7   0   22.50    6.40
 -15   7   0   21.50   12.20
  15   7   0   18.30    9.20
  15   7   0   22.70    4.60
 -15   7   0   36.00    6.10
  15   7   0    4.50   11.20
  15   7   0  -12.10   18.00
 -15   7   0   23.70   18.90
   0  -8   0   54.09   30.60
   0  -8   0   43.50    7.40
   0  -8   0   41.90   17.80
   0   8   0   52.69   20.90
   0   8   0   36.80    4.60
   0   8   0   21.90   30.90
   2  -8   0   12.20   14.40
   2  -8   0  -20.30   26.60
  -2  -8   0   12.70    6.10
   2  -8   0   20.50    6.80
  -2  -8   0  -35.40   19.10
   2   8   0  -12.10   16.50
  -2   8   0   34.50   19.50
   2   8   0   10.60    3.40
  -2   8   0    1.50    8.20
   2   8   0    2.60   24.40
  -2   8   0    5.80    2.50
  -2   8   0   12.30   35.60
   4  -8   0   51.89   17.30
   4  -8   0    2.50   33.80
   4  -8   0   38.70   10.40
  -4  -8   0   24.70   11.50
  -4  -8   0   69.89   19.80
   4   8   0   53.29   24.70
   4   8   0   39.30    5.10
  -4   8   0   48.60   37.60
  -4   8   0   38.00    4.80
   6  -8   0   61.09   14.00
   6  -8   0   44.20   18.30
   6  -8   0   50.19   50.69
  -6  -8   0   74.09   11.20
   6  -8   0   48.70    9.40
  -6  -8   0   53.99   16.80
  -6  -8   0   56.39   13.90
  -6   8   0   62.49    5.60
   6   8   0   50.79    7.80
   6   8   0   53.99   21.80
   6   8   0   54.19   21.90
  -6   8   0   56.19    9.20
   8  -8   0    5.50   11.20
   8  -8   0   -5.30    6.60
   8  -8   0   28.50   37.90
  -8  -8   0   -1.10   10.70
   8  -8   0  -10.20   18.10
  -8  -8   0    5.40    2.50
  -8   8   0    1.90    2.90
   8   8   0   -6.60    7.10
   8   8   0   30.60   17.00
  -8   8   0   -1.10   12.90
   8   8   0   23.80   20.70
  -8   8   0   13.70    7.40
 -10  -8   0   26.90    4.30
 -10  -8   0   -4.00   11.30
  10  -8   0  -13.10   18.60
  10  -8   0   29.70    9.30
  10  -8   0   37.40   48.30
  10  -8   0   14.40   13.20
  10   8   0   12.00   22.60
 -10   8   0   19.10    9.40
  10   8   0   28.10   13.80
 -10   8   0   25.70    4.20
 -10   8   0  -13.70   14.00
  12  -8   0  223.68   20.90
  12  -8   0  272.77   60.79
 -12  -8   0  241.28   13.50
  12  -8   0  197.88   28.80
 -12  -8   0  236.18   26.50
  12   8   0  243.48   36.20
 -12   8   0  237.08   13.20
 -12   8   0  243.78   28.70
 -12   8   0  217.48   21.40
  12   8   0  181.58   18.00
  14  -8   0   48.20   12.30
  14  -8   0   15.50   74.49
  14  -8   0    3.10   28.90
 -14  -8   0   35.70    7.10
  14   8   0   28.90    7.40
 -14   8   0   41.40    5.90
 -14   8   0   37.90   13.40
  14   8   0   35.50    8.30
  14   8   0   -4.80   28.10
 -14   8   0    6.00   20.20
   1  -9   0   15.70    7.00
  -1  -9   0    5.10   24.80
   1  -9   0   45.50   18.50
   1  -9   0   42.50   29.60
  -1  -9   0   13.70    6.60
  -1   9   0  -17.40   36.10
   1   9   0   -5.10   33.90
   1   9   0   11.90    3.70
  -1   9   0    9.90   21.40
  -3  -9   0  162.48   14.40
   3  -9   0  143.69   24.10
   3  -9   0  146.99   42.00
  -3  -9   0  145.49   28.50
   3  -9   0  157.18   14.80
  -3   9   0  138.89   16.60
   3   9   0  166.18   10.50
   3   9   0  118.99   27.10
  -3   9   0  154.68    8.60
   3   9   0  144.59   33.90
   5  -9   0  330.47   40.20
  -5  -9   0  308.77   20.40
   5  -9   0  257.57   49.80
   5  -9   0  292.97   26.70
  -5  -9   0  312.57   35.10
   5  -9   0  307.87   20.80
   5   9   0  331.17   16.60
   5   9   0  260.47   42.10
   5   9   0  340.17   38.30
  -5   9   0  334.77   21.70
  -5   9   0  326.67   14.80
   7  -9   0  151.68   46.10
   7  -9   0  246.28   32.30
  -7  -9   0  170.48   15.40
   7  -9   0  200.08   23.50
   7  -9   0  164.08   17.40
  -7  -9   0  206.08   27.10
   7   9   0  114.29   25.50
  -7   9   0  200.08   10.60
  -7   9   0  243.28   26.80
   7   9   0  251.27   37.60
  -7   9   0  176.18   17.30
   9  -9   0   68.09   48.60
   9  -9   0   32.20    9.70
  -9  -9   0   -0.50   12.60
   9  -9   0    7.60   18.90
  -9  -9   0   23.30    8.40
   9  -9   0   33.30   14.40
   9   9   0   13.80    5.80
  -9   9   0   19.70   16.10
   9   9   0   41.20   18.10
   9   9   0   40.40   22.30
  -9   9   0   26.60    4.30
  -9   9   0   13.80   10.00
 -11  -9   0  212.38   11.40
  11  -9   0  155.18   26.70
  11  -9   0  261.77   62.29
  11  -9   0  274.67   38.70
  11  -9   0  219.18   20.60
 -11   9   0  216.38   12.20
  11   9   0  186.28   36.20
 -11   9   0  180.98   21.60
  11   9   0  168.08   20.20
 -11   9   0  264.37   31.80
 -13  -9   0  117.49    9.80
  13  -9   0   47.60   68.09
  13  -9   0  146.99   21.40
 -13  -9   0  114.29   27.20
  13   9   0   63.99   12.60
 -13   9   0   81.99   15.20
  13   9   0   81.59   12.70
  13   9   0  110.49   36.70
 -13   9   0   92.89    9.60
 -13   9   0  115.59   23.80
   0 -10   0  557.44   62.49
   0 -10   0  581.44   30.30
   0  10   0  528.85   50.09
   0  10   0  560.54   68.99
   0  10   0  563.44   24.80
   2 -10   0  451.35   59.79
  -2 -10   0  396.36   49.90
   2 -10   0  502.55   27.60
  -2 -10   0  480.65   26.90
   2 -10   0  498.75   42.60
  -2  10   0  320.47   61.19
  -2  10   0  469.15   20.40
   2  10   0  514.95   49.70
   2  10   0  418.66   59.59
   2  10   0  476.15   21.60
  -4 -10   0  609.44   52.09
   4 -10   0  677.83   48.00
   4 -10   0  606.14   33.00
   4 -10   0  534.05   74.29
  -4 -10   0  615.84   32.70
  -4  10   0  606.34   43.10
  -4  10   0  660.83   26.60
   4  10   0  664.93   56.19
   4  10   0  708.73   59.69
  -4  10   0  620.94   33.20
   4  10   0  628.14   28.10
   6 -10   0  362.76   60.09
   6 -10   0  354.26   24.60
   6 -10   0  280.87   44.70
  -6 -10   0  354.86   23.40
  -6 -10   0  347.37   31.20
  -6 -10   0  398.36   40.40
   6 -10   0  382.76   32.70
   6  10   0  402.16   46.50
  -6  10   0  411.26   17.30
  -6  10   0  391.16   25.00
  -6  10   0  392.36   35.90
   6  10   0  383.96   47.60
   8 -10   0  259.97   42.30
  -8 -10   0  223.88   18.80
   8 -10   0  258.17   63.19
   8 -10   0  245.98   28.80
   8 -10   0  242.58   21.50
   8  10   0  145.59   34.50
  -8  10   0  204.78   11.70
   8  10   0  163.28   27.60
  -8  10   0  253.67   31.10
  -8  10   0  226.88   19.30
   8  10   0  217.58   16.10
  10 -10   0  116.49   67.29
  10 -10   0  286.87   31.40
  10 -10   0  295.87   24.30
 -10 -10   0  188.88   31.60
 -10 -10   0  295.57   21.80
  10 -10   0  335.07   45.30
 -10  10   0  283.07   14.40
 -10  10   0  299.17   25.00
  10  10   0  339.57   53.59
 -10  10   0  239.38   31.80
  -1 -11   0  348.47   50.79
   1 -11   0  313.77   22.70
   1 -11   0  331.57   51.29
  -1 -11   0  303.17   22.00
   1  11   0  203.78   37.20
  -1  11   0  264.77   41.70
  -1  11   0  285.27   14.30
  -1  11   0  317.97   34.00
  -1  11   0  323.77   16.70
   3 -11   0  431.86   72.79
  -3 -11   0  482.65   53.39
  -3 -11   0  395.26   25.20
   3 -11   0  385.96   42.30
   3 -11   0  377.56   25.60
  -3  11   0  397.36   18.50
  -3  11   0  347.57   37.30
  -3  11   0  405.26   17.80
   3  11   0  371.46   62.49
   3  11   0  421.36   53.99
   3  11   0  392.56   19.60
   5 -11   0  252.67   31.10
  -5 -11   0  349.67   46.90
   5 -11   0   85.89   54.79
   5 -11   0  208.98   31.50
   5 -11   0  202.28   19.80
  -5 -11   0  227.08   19.60
   5  11   0  186.68   15.80
  -5  11   0  239.28   31.70
   5  11   0  346.67   53.69
  -5  11   0  238.98   11.80
  -5  11   0  219.08   21.30
   7 -11   0  145.39   28.80
  -7 -11   0  156.68   18.00
   7 -11   0   83.19   56.99
  -7 -11   0  153.68   24.00
   7 -11   0  118.79   21.80
   7 -11   0  114.19   15.10
   7  11   0   84.19   36.10
  -7  11   0  173.08   18.90
  -7  11   0  116.29   24.30
   7  11   0  144.59   12.60
   7  11   0  113.89   21.60
  -7  11   0  144.69    9.30
   0 -12   0  204.58   54.29
   0 -12   0  176.78   19.70
   0  12   0  170.58   11.40
   0  12   0  170.68   10.60
   0  12   0  218.78   44.30
   0  12   0  168.28   27.70
   2 -12   0   86.29   13.00
   2 -12   0   66.09   54.09
  -2 -12   0  138.19   17.70
  -2 -12   0   88.69   45.40
  -2  12   0  121.19   28.40
  -2  12   0   91.69    7.50
   2  12   0   62.39   36.00
   2  12   0   45.70   21.10
   2  12   0   87.19    9.80
  -2  12   0  105.59    8.90
  20   0  -1    3.90    7.10
  20   0  -1   -3.00   75.29
  20   0  -1   -0.80   31.90
 -20   0   1  -20.80   12.10
 -20   0   1  -11.30    7.30
  18   0  -1    4.80   13.40
  18   0  -1   -0.30    6.80
 -18   0   1   -4.50    6.00
  18   0  -1    1.40   39.50
 -18   0   1   17.20   13.00
 -18   0   1    1.90   19.80
 -16   0   1    4.20    8.90
  16   0  -1   18.20   12.70
 -16   0   1    8.80    5.00
 -16   0   1    1.60   16.80
  16   0  -1  -51.09   36.70
  16   0  -1    2.30    5.10
  14   0  -1    5.80   29.90
 -14   0   1    0.80    8.00
  14   0  -1    9.30   11.10
  14   0  -1   -2.40    4.00
 -14   0   1   -5.30    3.80
  12   0  -1    5.20    8.90
 -12   0   1    3.30    6.40
 -12   0   1   -1.70    3.70
  12   0  -1  -15.40   24.30
  12   0  -1    0.50    3.80
 -12   0   1    1.10    4.00
 -10   0   1   -7.40    5.50
  10   0  -1   -0.10    3.20
  10   0  -1   41.40   26.30
 -10   0   1   -1.10    3.60
  10   0  -1    2.30    7.50
 -10   0   1    2.50    3.10
   8   0  -1    0.20    2.90
  -8   0   1   -0.70    3.20
  -8   0   1   -3.90    5.30
   8   0  -1   19.00   21.70
  -8   0   1   -0.80    3.20
   8   0  -1   -1.60    7.10
  -6   0   1    0.60    2.60
   6   0  -1  -17.40   18.50
   6   0  -1    2.00    2.60
   6   0  -1   -6.30    6.10
  -6   0   1    4.30    4.90
   4   0  -1    5.30    5.70
  -4   0   1   28.10   15.40
   4   0  -1   -5.00   23.90
   4   0  -1    0.10    2.10
  -4   0   1    0.70    2.20
  -4   0   1    3.60    4.70
  -2   0  -1   -2.10    4.80
   2   0   1    0.90    4.10
   2   0   1    1.10    3.50
   2   0   1    1.10    1.70
  -2   0  -1    1.40    3.00
  -2   0  -1    2.90    2.00
   4   0   1    2.00    4.90
   4   0   1    0.00    2.40
  -4   0  -1   -1.60    5.30
   4   0   1   -3.00    4.80
  -4   0  -1   -1.70    4.10
  -4   0  -1    1.80    2.50
  -6   0  -1    1.60    5.50
   6   0   1   -0.50    2.80
   6   0   1    0.10    4.80
   6   0   1    0.00    5.60
  -6   0  -1   -3.90    2.90
  -6   0  -1   -1.20    5.00
   8   0   1    0.40    6.00
  -8   0  -1   -1.30    3.10
  -8   0  -1    5.70    5.90
   8   0   1    1.20    3.20
   8   0   1   -4.90    4.70
 -10   0  -1   -0.10    6.00
  10   0   1   -1.70    3.60
 -10   0  -1   -0.70    3.60
  10   0   1    4.30    7.00
  12   0   1   -3.20    9.30
 -12   0  -1   -3.10    3.70
  12   0   1   -0.60    4.00
  12   0   1   19.50   35.90
 -12   0  -1  -14.50   11.30
  14   0   1    3.70    5.20
  14   0   1    0.20   13.30
  14   0   1  -44.20   38.10
 -14   0  -1   -4.00    4.30
  16   0   1   20.80   13.20
  16   0   1   20.40   41.00
 -16   0  -1    5.00    5.40
 -18   0  -1    6.10   20.30
  18   0   1   -2.40    7.00
 -18   0  -1  -14.20    6.20
  18   0   1  -22.50   15.00
  19  -1  -1   13.30   71.19
  19  -1  -1  172.28   25.20
 -19  -1   1  111.79   18.00
 -19  -1   1   97.49   13.60
  19  -1  -1  105.79   13.70
  19   1  -1  106.09   20.80
 -19   1   1  106.19   37.70
  19   1  -1   92.29   43.30
 -19   1   1  101.89   13.30
 -19   1   1  134.79   21.40
  19   1  -1  104.79   14.30
  17  -1  -1   21.90   40.60
 -17  -1   1  138.29   18.70
 -17  -1   1  112.69   12.00
  17  -1  -1  126.69   11.00
  17  -1  -1  122.99   19.50
 -17   1   1  126.39   11.80
 -17   1   1  117.09   17.40
  17   1  -1  103.79   18.80
 -17   1   1   72.29   26.50
  17   1  -1   86.19   41.50
 -15  -1   1  338.97   26.60
 -15  -1   1  341.77   18.80
  15  -1  -1  310.37   50.59
  15  -1  -1  349.87   18.70
  15  -1  -1  353.76   27.60
 -15   1   1  338.97   19.70
  15   1  -1  332.77   26.70
 -15   1   1  360.16   19.20
  15   1  -1  286.57   45.80
 -15   1   1  373.06   31.40
 -15   1   1  325.87   22.50
  15   1  -1  368.46   19.60
  13  -1  -1  589.04   32.60
 -13  -1   1  543.75   26.10
  13  -1  -1  551.24   25.40
 -13  -1   1  558.94   31.10
  13  -1  -1  535.65   59.19
 -13   1   1  624.74   36.10
  13   1  -1  573.74   26.10
 -13   1   1  577.34   26.80
  13   1  -1  499.15   51.99
 -13   1   1  534.95   29.10
 -13   1   1  574.04   26.00
  13   1  -1  521.05   32.80
 -11  -1   1    1.60    7.00
  11  -1  -1   10.70    4.00
 -11  -1   1    2.50    3.50
  11  -1  -1   14.40   27.80
  11  -1  -1   10.60    8.80
  11   1  -1   27.30   24.70
 -11   1   1   -1.20   11.10
 -11   1   1    5.10    6.70
 -11   1   1    2.40    3.30
 -11   1   1    3.00    5.60
  11   1  -1   16.30    8.60
  11   1  -1    9.10    3.70
  -9  -1   1   10.80    3.60
  -9  -1   1   12.00    7.40
   9  -1  -1    4.50    7.60
   9  -1  -1   22.90   26.60
   9  -1  -1   13.00    3.50
  -9   1   1    9.40    3.30
   9   1  -1   20.60   20.50
   9   1  -1    9.00    8.10
  -9   1   1    3.40    5.30
   9   1  -1   12.20    3.80
  -9   1   1   13.80    6.20
  -9   1   1   24.90   10.80
  -7  -1   1  165.18   13.70
  -7  -1   1  170.58    9.60
   7  -1  -1  179.08   12.60
   7  -1  -1  185.08    9.40
   7  -1  -1  179.08   28.70
  -7   1   1  188.98   30.70
  -7   1   1  180.88   12.30
   7   1  -1  200.68   27.60
  -7   1   1  184.18    9.50
   7   1  -1  172.18    9.50
   7   1  -1  171.38   15.20
  -7   1   1  186.98   16.70
  -5  -1   1  352.16   18.70
   5  -1  -1  374.76   34.90
  -5  -1   1  350.36   15.50
   5  -1  -1  353.56   17.30
   5  -1  -1  356.66   15.40
   5   1  -1  370.36   19.70
  -5   1   1  378.46   15.40
  -5   1   1  332.67   16.90
   5   1  -1  378.66   25.60
  -5   1   1  340.97   20.10
  -5   1   1  394.16   38.30
   5   1  -1  379.06   15.60
   3  -1  -1   19.00   13.70
   3  -1  -1   15.90    2.10
  -3  -1   1   24.70    7.30
  -3  -1   1   17.90    2.40
  -3  -1   1   32.30    6.50
   3  -1  -1   13.80    3.20
   3  -1  -1    9.50    6.80
  -3  -1   1   15.70    4.90
  -3  -1   1   13.80    2.90
   3   1  -1   12.00    8.00
   3   1  -1   16.70    2.30
   3   1  -1   13.70    6.10
   3   1  -1   14.00    3.20
  -3   1   1   15.50    6.90
  -3   1   1   18.90    3.80
  -3   1   1   17.40    2.20
  -3   1   1   22.50   15.80
  -1  -1  -1  316.57   13.20
   1  -1   1  320.67   12.70
   1  -1   1  315.67   14.10
  -1   1  -1  331.47   12.70
   1   1   1  336.17   19.00
  -1   1  -1  319.47   15.80
  -3  -1  -1 4689.53  173.88
  -3  -1  -1 4643.04  170.78
   3  -1   1 4658.33  171.68
   3  -1   1 4340.27  170.18
   3  -1   1 4615.54  172.48
  -3   1  -1 4291.67  170.18
   3   1   1 4443.26  170.68
  -3   1  -1 4227.98  172.38
  -3   1  -1 4748.62  171.98
   3   1   1 4229.18  171.38
   5  -1   1 1232.28   51.19
  -5  -1  -1 1353.76   51.79
   5  -1   1 1293.27   53.39
   5  -1   1 1292.57   53.59
   5   1   1 1316.87   53.49
  -5   1  -1 1306.47   53.19
  -5   1  -1 1338.17   51.39
  -5   1  -1 1403.56   54.19
   5   1   1 1324.07   52.89
   5   1   1 1262.67   51.59
   7  -1   1    4.30    5.80
   7  -1   1    0.50    2.70
  -7  -1  -1    2.80    3.40
   7  -1   1    6.60    6.20
  -7  -1  -1    3.50    5.70
  -7   1  -1    5.70    2.90
  -7   1  -1    2.50    5.30
   7   1   1    9.60    6.80
  -7   1  -1    3.70    6.60
   7   1   1    6.00    4.90
   7   1   1    3.50    3.20
  -9  -1  -1  204.38   16.20
   9  -1   1  212.68   39.70
   9  -1   1  201.58   11.70
   9  -1   1  211.08   15.50
  -9  -1  -1  191.88   11.90
   9   1   1  210.88   12.30
   9   1   1  210.18   15.90
  -9   1  -1  191.38   15.30
   9   1   1  232.58   12.90
  -9   1  -1  207.28   14.70
  -9   1  -1  218.88   12.10
  11  -1   1  742.13   38.60
 -11  -1  -1  768.12   34.10
 -11  -1  -1  760.02   37.10
  11  -1   1  833.32   33.70
  11  -1   1  810.72   70.79
  11   1   1  779.02   33.30
 -11   1  -1  752.32   36.60
  11   1   1  786.12   39.20
 -11   1  -1  793.42   33.80
 -11   1  -1  749.42   37.00
  11   1   1  819.22   34.00
 -13  -1  -1  301.27   21.40
  13  -1   1  253.27   48.40
  13  -1   1  287.27   24.00
  13  -1   1  298.87   16.50
 -13  -1  -1  298.77   16.80
  13   1   1  295.07   24.00
 -13   1  -1  293.67   20.50
 -13   1  -1  288.17   16.60
  13   1   1  275.57   16.10
 -13   1  -1  246.18   20.80
  13   1   1  287.87   48.60
  15  -1   1  200.18   23.30
  15  -1   1  212.98   14.30
 -15  -1  -1  225.98   14.50
  15  -1   1  172.88   52.89
 -15   1  -1  217.78   15.00
  15   1   1  223.98   60.09
 -15   1  -1  185.78   26.00
  15   1   1  205.98   16.60
  15   1   1  204.18   23.90
  17  -1   1   -7.70    6.20
  17  -1   1    2.70   14.90
 -17  -1  -1   -0.80    5.80
  17   1   1    9.60   15.10
  17   1   1    7.70    6.70
 -17   1  -1   -9.00   11.20
  17   1   1  -75.99   45.20
 -17   1  -1   18.50   17.00
 -17   1  -1    4.40    5.50
  19  -1   1   61.49   20.10
  19  -1   1   12.80    8.90
  19  -1   1  -50.19   82.79
 -19  -1  -1   11.40    8.00
  19   1   1   31.80   16.80
 -19   1  -1   -0.70    7.10
  19   1   1    6.20    8.10
 -19   1  -1   31.70   20.50
 -20  -2   1   59.09    9.90
  20  -2  -1   42.40    9.10
  20  -2  -1   73.09   64.49
 -20  -2   1   63.09   15.90
  20  -2  -1   80.29   19.60
  20   2  -1   -8.90   43.20
 -20   2   1   47.90   20.70
  20   2  -1   49.90   27.70
  20   2  -1   43.60   10.70
 -20   2   1   33.50   15.00
 -20   2   1   51.29    8.70
 -18  -2   1  186.98   21.60
  18  -2  -1  122.39   20.20
  18  -2  -1  126.69   14.40
 -18  -2   1  119.09   13.50
 -18   2   1  125.19   18.40
 -18   2   1  126.69   36.50
  18   2  -1   82.89   39.50
 -18   2   1  158.88   13.50
  18   2  -1  141.49   24.00
 -18   2   1  116.79   17.40
  16  -2  -1  102.59   11.00
 -16  -2   1  102.59   10.60
  16  -2  -1   10.00   42.50
  16  -2  -1  111.29   18.00
 -16   2   1   78.79   13.00
  16   2  -1   92.49   16.50
 -16   2   1  101.29   12.90
 -16   2   1   86.99   10.80
 -16   2   1   96.99   18.60
  16   2  -1   74.29   35.60
 -14  -2   1  175.68   12.70
  14  -2  -1  169.48   42.20
  14  -2  -1  197.78   21.20
  14  -2  -1  193.98   12.60
 -14  -2   1  206.28   19.60
 -14   2   1  195.88   14.20
 -14   2   1  162.78   16.90
  14   2  -1  180.78   12.50
  14   2  -1  187.68   20.30
  14   2  -1  273.27   45.40
 -14   2   1  170.58   23.60
 -14   2   1  183.88   17.00
  12  -2  -1  244.08   13.40
 -12  -2   1  240.18   13.60
  12  -2  -1  207.08   41.10
  12  -2  -1  226.68   19.60
 -12  -2   1  259.97   20.80
 -12   2   1  187.48   16.50
 -12   2   1  210.08   13.30
 -12   2   1  227.28   17.30
  12   2  -1  282.77   44.60
  12   2  -1  255.57   20.40
 -12   2   1  271.67   22.30
  12   2  -1  241.28   13.60
  10  -2  -1  537.25   52.09
 -10  -2   1  604.84   31.30
 -10  -2   1  634.44   26.90
  10  -2  -1  674.93   26.60
  10  -2  -1  611.94   29.50
 -10   2   1  604.34   32.90
  10   2  -1  569.24   42.80
 -10   2   1  657.13   29.70
  10   2  -1  612.64   26.80
  10   2  -1  647.04   32.50
 -10   2   1  557.54   26.10
 -10   2   1  560.84   28.60
   8  -2  -1  894.81   61.79
  -8  -2   1  818.92   38.60
  -8  -2   1  809.92   34.50
   8  -2  -1  835.12   34.20
   8  -2  -1  841.22   36.70
  -8   2   1  887.41   40.40
   8   2  -1  900.01   34.80
  -8   2   1  863.41   34.40
  -8   2   1  803.22   63.29
   8   2  -1  786.72   46.10
  -8   2   1  799.12   36.30
   8   2  -1  845.62   39.60
  -6  -2   1  689.63   28.10
   6  -2  -1  689.93   32.80
   6  -2  -1  614.14   49.40
   6  -2  -1  709.83   29.80
  -6  -2   1  692.73   32.10
   6  -2  -1  688.23   27.80
  -6   2   1  649.14   49.40
  -6   2   1  703.53   32.10
   6   2  -1  698.63   34.90
  -6   2   1  674.53   27.80
   6   2  -1  721.93   28.10
  -6   2   1  703.33   29.50
   6   2  -1  632.04   27.20
   6   2  -1  659.23   32.50
   4  -2  -1   16.50    2.50
   4  -2  -1   21.20    7.80
  -4  -2   1   19.90    6.40
  -4  -2   1   19.30    2.80
   4  -2  -1   26.70   19.00
   4  -2  -1   21.20    4.20
   4   2  -1   26.70   11.20
  -4   2   1   14.80    6.80
   4   2  -1   22.60    3.00
  -4   2   1   25.60   21.50
  -4   2   1   24.70    4.30
   4   2  -1   15.50    7.00
  -4   2   1   20.80    2.80
   2  -2  -1 6514.55  242.58
   2  -2  -1 6812.02  249.18
   2  -2  -1 6366.36  241.58
  -2  -2   1 5489.75  240.78
  -2  -2   1 6463.45  245.68
  -2  -2   1 6545.54  243.28
   2   2  -1 6388.76  245.88
   2   2  -1 6418.86  242.98
  -2   2   1 5734.73  241.48
  -2   2   1 6481.95  249.68
  -2   2   1 6909.01  242.88
   0  -2  -1    0.60    2.10
   0  -2   1   -1.50    3.20
   0  -2  -1    3.90   10.70
   0  -2   1   -2.70   16.40
   0  -2   1   12.30    9.30
   0   2  -1    0.70    3.00
   0   2  -1   -5.50   10.40
   0   2   1    1.60    1.80
   0   2  -1    1.60    6.30
   0   2   1   -0.40   11.60
   2  -2   1 1131.29   42.40
  -2  -2  -1 1020.80   45.60
   2  -2   1 1114.49   60.39
   2  -2   1 1048.00   44.20
  -2  -2  -1 1091.29   42.90
  -2   2  -1 1139.09   42.40
   2   2   1 1119.19   48.70
  -2   2  -1 1138.49   44.30
  -2   2  -1 1172.48   46.80
   2   2   1 1089.89   43.30
   4  -2   1  762.32   30.10
  -4  -2  -1  797.12   31.20
   4  -2   1  794.92   32.70
  -4  -2  -1  723.73   32.30
   4  -2   1  812.02   55.39
  -4   2  -1  716.33   30.60
   4   2   1  789.72   32.90
  -4   2  -1  763.72   34.30
  -4   2  -1  718.63   30.10
   4   2   1  779.52   30.90
  -4   2  -1  735.23   32.10
  -6  -2  -1 1400.16   56.89
  -6  -2  -1 1315.37   54.79
   6  -2   1 1404.06   78.49
   6  -2   1 1326.07   56.59
   6  -2   1 1393.96   54.09
  -6   2  -1 1372.66   54.19
  -6   2  -1 1369.16   58.09
   6   2   1 1414.86   57.39
   6   2   1 1329.77   54.69
  -6   2  -1 1512.05   55.99
  -6   2  -1 1362.16   56.49
   8  -2   1   53.79    6.10
   8  -2   1   66.99   10.40
   8  -2   1   46.00   31.70
  -8  -2  -1   55.89   12.90
  -8  -2  -1   55.09    6.80
   8   2   1   59.19    7.10
  -8   2  -1   50.19    6.10
  -8   2  -1   59.59   10.00
   8   2   1   49.90    9.00
   8   2   1   65.59    8.40
  -8   2  -1   59.89    9.60
  -8   2  -1   49.20    8.60
 -10  -2  -1  196.08   12.70
  10  -2   1  170.98   42.70
  10  -2   1  193.08   16.60
 -10  -2  -1  205.78   16.60
  10  -2   1  200.28   11.60
 -10   2  -1  190.38   16.00
  10   2   1  206.58   18.20
  10   2   1  215.68   12.60
 -10   2  -1  221.48   18.00
 -10   2  -1  216.38   18.00
  10   2   1  208.58   12.20
 -10   2  -1  187.08   11.40
  12  -2   1  102.29   15.60
  12  -2   1  102.29   39.90
 -12  -2  -1   91.39   10.20
  12  -2   1   97.69    9.50
 -12  -2  -1   95.09   14.80
 -12   2  -1   98.19   15.60
 -12   2  -1   87.29   13.40
  12   2   1   81.29    9.30
 -12   2  -1   98.79    9.10
  12   2   1  100.29    8.50
 -12   2  -1  118.09   17.20
  12   2   1  115.49   17.00
  14  -2   1    5.60   12.30
  14  -2   1   10.70    8.50
 -14  -2  -1   15.70    5.70
  14  -2   1  -80.09   40.80
  14   2   1   22.00   11.40
  14   2   1   18.90   38.10
 -14   2  -1    9.50    5.20
 -14   2  -1   14.00   11.10
 -14   2  -1   19.70   12.50
 -14   2  -1    4.90   11.20
 -16  -2  -1   22.00    7.00
  16  -2   1   32.70   13.60
  16  -2   1   16.60    7.00
 -16   2  -1   12.60    6.10
 -16   2  -1    6.00   12.10
  16   2   1   10.70   65.99
  16   2   1   28.80   14.30
 -16   2  -1   44.30   11.90
 -16   2  -1    4.20   14.30
 -18  -2  -1  -14.70    6.40
 -18  -2  -1   33.50   13.50
  18  -2   1   15.70   17.60
  18  -2   1 -108.99   56.69
  18  -2   1   -2.40    6.40
  18   2   1 -103.69   47.30
 -18   2  -1  -19.10   11.10
  18   2   1   15.80    7.00
  18   2   1    1.90   16.50
 -18   2  -1   12.20   16.20
 -18   2  -1    9.90    6.90
 -19  -3   1   32.50   14.00
 -19  -3   1   50.09    9.20
  19  -3  -1   36.30    8.70
  19  -3  -1   25.50   17.80
  19  -3  -1  -18.60   61.59
  19   3  -1   36.90   18.80
  19   3  -1   41.50    8.30
 -19   3   1   44.60   13.90
 -19   3   1   32.70   18.40
  19   3  -1   23.70   36.40
 -19   3   1   27.30   14.50
  17  -3  -1  -22.70   11.00
  17  -3  -1  -10.00   13.30
 -17  -3   1    2.80    5.80
 -17   3   1    5.00    5.90
 -17   3   1    3.70   10.90
 -17   3   1  -13.70    9.10
  17   3  -1   13.00   14.40
 -17   3   1  -10.50   13.80
  17   3  -1   11.30   34.00
  15  -3  -1   -3.30    4.60
  15  -3  -1   24.80   35.30
 -15  -3   1   -3.80    4.80
  15  -3  -1   15.80   11.20
 -15   3   1   -2.30   11.50
 -15   3   1    8.00    9.60
  15   3  -1   12.90   28.00
  15   3  -1   18.70   11.70
 -15   3   1    3.80    8.60
 -15   3   1    2.20    4.50
  15   3  -1   -1.20    4.90
  13  -3  -1   21.90   10.30
 -13  -3   1   17.50    9.10
  13  -3  -1  -66.19   50.79
  13  -3  -1    3.50    4.20
 -13  -3   1    2.10    4.80
 -13   3   1    4.10    8.30
  13   3  -1    1.50    4.30
  13   3  -1   17.10   11.40
 -13   3   1    2.30   10.10
 -13   3   1   -3.00    3.90
  13   3  -1   15.40   23.70
 -11  -3   1    9.80    8.60
  11  -3  -1    9.60    6.70
  11  -3  -1    4.10    3.60
 -11  -3   1    9.70    4.30
  11  -3  -1   -9.90   32.80
  11   3  -1   -7.50   19.20
 -11   3   1   -2.40    8.70
 -11   3   1    5.20    6.50
 -11   3   1    7.50    7.80
  11   3  -1    7.10    4.20
  11   3  -1   14.00   10.30
 -11   3   1    5.60    3.70
   9  -3  -1  440.26   19.60
   9  -3  -1  430.36   22.60
  -9  -3   1  420.06   25.50
  -9  -3   1  432.16   20.10
   9  -3  -1  405.46   48.00
   9   3  -1  438.06   20.00
  -9   3   1  419.76   19.60
  -9   3   1  452.35   25.70
   9   3  -1  451.05   26.40
  -9   3   1  419.56   22.30
   9   3  -1  440.06   32.10
   9   3  -1  462.85   18.30
   7  -3  -1  265.17   19.60
   7  -3  -1  296.67   41.40
   7  -3  -1  249.28   12.30
   7  -3  -1  270.77   15.50
  -7  -3   1  266.37   13.00
  -7  -3   1  252.07   18.40
  -7   3   1  217.88   17.70
   7   3  -1  260.67   12.90
  -7   3   1  271.47   15.40
  -7   3   1  258.67   12.60
   7   3  -1  269.37   15.30
   7   3  -1  298.67   20.00
   7   3  -1  273.57   25.30
  -7   3   1  239.38   39.20
  -5  -3   1  184.78    9.50
   5  -3  -1  197.18   11.60
   5  -3  -1  184.88   15.30
   5  -3  -1  230.48   37.80
  -5  -3   1  188.38   14.80
   5  -3  -1  169.78    9.00
   5   3  -1  174.28   10.80
  -5   3   1  186.08    9.00
   5   3  -1  173.08   22.20
   5   3  -1  171.38    9.20
  -5   3   1  147.19   30.70
  -5   3   1  182.08   11.70
   3  -3  -1   50.29    6.10
  -3  -3   1   41.50    8.20
  -3  -3   1   45.20   11.40
   3  -3  -1   43.20    8.80
   3  -3  -1   41.90    8.00
  -3  -3   1   45.40    4.40
   3  -3  -1   47.70   20.20
   3   3  -1   48.30    4.10
   3   3  -1   49.99   11.20
  -3   3   1   50.19    6.00
   3   3  -1   47.70   12.70
  -3   3   1   39.00    4.10
  -3   3   1   41.20    8.90
  -3   3   1   53.69   21.80
  -1  -3   1   77.39   15.80
  -1  -3   1   70.39    7.30
   1  -3  -1   68.99    6.40
  -1  -3   1   73.49   12.70
   1  -3  -1   72.99   11.70
   1  -3  -1   84.99   17.70
   1   3  -1   61.89   13.00
   1   3  -1   74.39    4.00
  -1   3   1   64.49   10.10
   1   3  -1   67.99    3.20
   1   3  -1   60.29   18.40
  -1   3   1   77.49    6.20
   1   3  -1   74.69    7.00
  -1   3   1   80.69   18.70
   1  -3   1  410.66   36.40
  -1  -3  -1  361.56   25.40
   1  -3   1  383.06   24.70
   1  -3   1  393.16   18.00
  -1  -3  -1  393.66   15.60
  -1   3  -1  369.26   17.40
  -1   3  -1  356.56   21.30
   1   3   1  383.16   15.50
   1   3   1  365.56   27.00
  -1   3  -1  408.66   15.00
   1   3   1  351.06   23.00
  -3  -3  -1    1.10    2.20
  -3  -3  -1    0.40    5.30
   3  -3   1    0.20   23.00
   3  -3   1   -0.80    1.50
   3  -3   1    1.30    4.40
   3  -3   1   -2.10    4.20
  -3   3  -1    3.60    7.20
   3   3   1    0.20    2.80
  -3   3  -1    0.50    4.30
  -3   3  -1   -0.30    1.70
   3   3   1    4.30   10.60
   5  -3   1 2154.78   78.69
   5  -3   1 1853.91   77.09
  -5  -3  -1 2143.99   78.39
   5  -3   1 2077.89  100.79
   5  -3   1 2033.20   79.79
  -5  -3  -1 2149.39   80.39
  -5   3  -1 2002.40   79.39
   5   3   1 1901.61   83.19
  -5   3  -1 1793.72   81.69
   5   3   1 1980.60   77.89
  -5   3  -1 1908.11   76.89
  -7  -3  -1   65.79    7.20
   7  -3   1   59.19    8.60
   7  -3   1   68.09    5.70
  -7  -3  -1   64.49   11.10
   7  -3   1   64.99   32.60
  -7   3  -1   70.49    9.60
   7   3   1   74.19   12.20
  -7   3  -1   49.30   10.60
  -7   3  -1   66.19    5.90
  -7   3  -1   66.39    9.20
   7   3   1   58.39    6.70
  -9  -3  -1    8.70    6.90
   9  -3   1    0.40    3.10
   9  -3   1   -0.80    6.60
  -9  -3  -1   -1.10    3.70
   9  -3   1   -7.40   34.70
  -9   3  -1    5.30    6.50
  -9   3  -1    3.10    3.00
   9   3   1    4.20    8.50
  -9   3  -1   -4.10    8.00
   9   3   1   -3.30    3.70
  11  -3   1   35.70    5.50
 -11  -3  -1   17.70    6.20
  11  -3   1   23.00    8.50
  11  -3   1   27.30   39.20
  11   3   1   30.00    6.20
 -11   3  -1   38.90    9.10
 -11   3  -1   28.70   11.30
  11   3   1   33.70   11.10
 -11   3  -1   31.10    5.10
  13  -3   1    6.60    8.90
 -13  -3  -1  -13.70    8.60
 -13  -3  -1    1.00    4.50
  13  -3   1  -20.40   40.50
 -13   3  -1    8.20    8.50
 -13   3  -1    4.40   10.50
  13   3   1   16.60   11.50
 -13   3  -1   -4.50    8.50
 -15  -3  -1    5.40    5.60
  15  -3   1    2.10    5.10
 -15   3  -1   16.60   11.10
 -15   3  -1   -5.90    4.70
  15   3   1   -2.10   11.60
 -15   3  -1   11.70   11.40
 -15   3  -1    9.30    9.90
  15   3   1   -5.40   39.10
  17  -3   1  -24.60   54.49
 -17  -3  -1   62.99   15.60
  17  -3   1   41.70   16.00
 -17  -3  -1   23.70    8.40
 -17   3  -1   42.90   14.20
 -17   3  -1   18.90   14.40
  17   3   1   39.80   16.80
  17   3   1  -60.89   80.49
 -17   3  -1   44.00    7.10
 -17   3  -1   31.90   14.90
  17   3   1   24.70    9.00
 -18  -4   1   70.69   16.30
  18  -4  -1   46.70    8.70
  18  -4  -1   88.29   63.59
  18  -4  -1   60.09   16.70
 -18  -4   1   59.99    9.40
 -18   4   1   28.70   16.80
 -18   4   1   67.49   14.80
  18   4  -1   96.39   21.00
 -18   4   1   74.69   10.90
 -18   4   1  102.49   17.10
  18   4  -1   74.59   10.50
  18   4  -1   44.10   32.80
  18   4  -1   99.19   26.60
 -16  -4   1  187.88   14.20
  16  -4  -1  152.98   13.20
 -16   4   1  170.08   13.30
 -16   4   1  159.28   19.10
 -16   4   1  179.18   24.30
  16   4  -1  152.28   33.40
  16   4  -1  185.88   26.90
  16   4  -1  231.58   34.00
 -16   4   1  157.78   19.60
 -14  -4   1  431.66   22.20
  14  -4  -1  405.66   25.70
  14  -4  -1  468.75   63.99
 -14  -4   1  412.46   36.40
  14  -4  -1  437.46   21.50
  14   4  -1  446.76   41.60
 -14   4   1  413.26   21.40
 -14   4   1  414.76   35.70
  14   4  -1  487.55   40.30
  14   4  -1  403.46   32.20
 -14   4   1  466.65   28.90
 -14   4   1  457.75   27.10
  14   4  -1  452.45   22.30
  12  -4  -1    6.80    4.00
  12  -4  -1    8.80    6.80
 -12  -4   1    5.30    4.60
  12  -4  -1  -24.40   37.50
 -12  -4   1   11.40    9.50
 -12   4   1   14.50    9.60
  12   4  -1   10.40   19.20
 -12   4   1    2.70    6.60
 -12   4   1   -3.50    9.40
 -12   4   1    4.50    3.50
  12   4  -1   10.50   10.20
  10  -4  -1   89.89   34.60
 -10  -4   1   85.29    8.50
 -10  -4   1  103.79   14.30
  10  -4  -1   85.19   12.20
  10  -4  -1   90.09    7.70
 -10   4   1   92.39   11.90
  10   4  -1   79.99   13.00
  10   4  -1  103.49   14.80
  10   4  -1   70.39   18.70
 -10   4   1   86.19    7.70
  10   4  -1   85.49    7.40
 -10   4   1   91.69   15.10
  10   4  -1  102.29    8.30
  10   4  -1   81.09   16.90
  -8  -4   1  400.66   18.90
   8  -4  -1  405.26   21.60
   8  -4  -1  440.86   48.70
  -8  -4   1  368.46   23.70
   8  -4  -1  440.06   18.40
   8  -4  -1  384.56   25.20
  -8   4   1  404.96   24.00
  -8   4   1  360.36   51.39
   8   4  -1  437.46   32.20
   8   4  -1  428.56   20.80
  -8   4   1  402.86   18.30
  -8   4   1  417.16   21.10
   8   4  -1  425.46   18.90
  -6  -4   1  249.08   18.00
   6  -4  -1  222.78   35.20
   6  -4  -1  224.28   19.90
  -6  -4   1  239.08   12.00
   6  -4  -1  226.48   14.10
   6  -4  -1  248.48   18.20
  -6   4   1  248.38   11.40
   6   4  -1  227.38   25.20
  -6   4   1  218.98   38.10
  -6   4   1  221.48   13.40
   6   4  -1  205.08   14.70
   6   4  -1  236.78   11.90
   4  -4  -1  434.26   20.80
   4  -4  -1  412.56   24.10
   4  -4  -1  499.75   26.00
  -4  -4   1  449.95   29.80
  -4  -4   1  479.45   19.30
   4  -4  -1  368.36   39.70
  -4  -4   1  439.26   23.30
  -4   4   1  439.36   20.60
   4   4  -1  456.05   19.10
  -4   4   1  489.85   19.00
   4   4  -1  410.66   30.40
  -4   4   1  504.85   44.50
   4   4  -1  442.96   26.80
   2  -4  -1  371.46   33.60
   2  -4  -1  432.26   19.00
  -2  -4   1  386.96   27.70
   2  -4  -1  447.66   24.20
  -2  -4   1  410.36   19.50
  -2  -4   1  413.36   28.70
  -2   4   1  416.66   18.70
   2   4  -1  415.96   16.90
  -2   4   1  423.06   25.00
  -2   4   1  418.36   36.50
   2   4  -1  370.36   28.00
   2   4  -1  393.06   32.60
   0  -4   1   10.00   17.70
   0  -4  -1   11.30    3.70
   0  -4  -1    1.20   15.00
   0  -4   1   13.00    4.70
   0  -4   1    6.90   12.00
   0   4   1   18.80   11.10
   0   4  -1   10.50   21.70
   0   4  -1    9.10    4.40
   0   4  -1    3.90   12.70
   0   4   1   13.10   17.20
   0   4   1    7.60    2.40
   2  -4   1  382.96   28.30
   2  -4   1  369.36   38.00
   2  -4   1  381.46   19.10
  -2  -4  -1  391.66   15.90
  -2  -4  -1  376.36   26.50
   2   4   1  364.96   28.30
  -2   4  -1  397.96   18.60
  -2   4  -1  405.36   23.80
   2   4   1  385.56   27.40
   2   4   1  355.86   17.00
  -2   4  -1  410.46   15.60
   4  -4   1  594.64   36.40
   4  -4   1  633.74   25.60
   4  -4   1  586.34   28.40
  -4  -4  -1  604.14   30.70
   4  -4   1  654.03   29.00
   4  -4   1  634.94   53.29
  -4  -4  -1  608.64   26.00
   4   4   1  660.43   27.10
  -4   4  -1  678.33   33.80
  -4   4  -1  679.03   29.10
  -4   4  -1  708.83   25.80
   4   4   1  645.84   36.50
   6  -4   1  447.36   23.00
  -6  -4  -1  398.66   25.70
   6  -4   1  467.15   22.20
   6  -4   1  438.36   54.19
   6  -4   1  465.95   19.00
   6   4   1  450.45   20.30
  -6   4  -1  445.16   22.40
   6   4   1  468.35   28.70
  -6   4  -1  405.56   26.00
  -6   4  -1  455.45   19.00
  -8  -4  -1  256.27   14.40
   8  -4   1  259.07   12.70
   8  -4   1  277.77   17.40
  -8  -4  -1  215.98   21.90
   8  -4   1  231.68   45.20
   8   4   1  270.37   14.00
   8   4   1  254.87   24.20
  -8   4  -1  274.77   17.20
  -8   4  -1  252.37   21.20
  -8   4  -1  245.68   12.70
  10  -4   1  270.47   19.00
  10  -4   1  397.56   65.79
 -10  -4  -1  278.47   15.80
 -10  -4  -1  301.57   20.70
  10  -4   1  276.87   14.40
 -10   4  -1  307.67   22.60
 -10   4  -1  275.77   14.50
  10   4   1  274.77   15.40
  10   4   1  263.77   26.30
 -10   4  -1  259.97   18.90
 -10   4  -1  309.17   17.60
  10   4   1  249.48   21.60
  12  -4   1   -2.10    8.20
  12  -4   1  -24.70   39.60
 -12  -4  -1    7.00    9.10
  12  -4   1    4.80    4.00
 -12  -4  -1    5.50    5.10
 -12   4  -1   -8.70   11.60
 -12   4  -1    0.00    7.60
  12   4   1    8.90   10.90
 -12   4  -1    5.30    4.00
 -12   4  -1    7.30    8.10
  12   4   1   -6.40    4.30
  12   4   1    1.40    5.70
 -14  -4  -1   39.60    7.50
  14  -4   1   21.70    5.70
  14  -4   1   45.80   11.60
 -14   4  -1   23.20   10.70
 -14   4  -1   49.20   14.80
 -14   4  -1   26.10    5.50
  14   4   1   32.10   15.60
 -14   4  -1   40.50   12.80
 -16  -4  -1   15.80   13.00
  16  -4   1   39.60   11.30
 -16  -4  -1   17.50    7.30
  16  -4   1   10.60  103.79
  16  -4   1   15.40    8.10
  16   4   1   14.30    7.20
  16   4   1   22.50   36.40
 -16   4  -1   43.60   16.20
 -16   4  -1   17.90   19.90
  16   4   1   38.80   15.80
 -16   4  -1   18.20   11.80
  18  -4   1    2.20   17.00
  18  -4   1   -9.70    7.30
  18  -4   1 -118.29   59.59
 -18  -4  -1   18.30   23.20
 -18  -4  -1    4.00    9.90
 -18   4  -1   10.20    7.30
 -18   4  -1    7.20   17.80
  18   4   1    2.00   18.70
 -18   4  -1   -6.30   13.00
 -18   4  -1   29.30   17.00
  19  -5  -1   15.60    8.10
 -19  -5   1  -13.50   14.90
  19  -5  -1   -5.00   31.80
  19   5  -1   53.99   29.80
 -19   5   1   21.60   14.80
 -19   5   1   21.10   16.60
  19   5  -1   11.20   20.00
  17  -5  -1   65.89   59.39
 -17  -5   1   -8.70    6.50
  17  -5  -1   18.10   12.00
  17  -5  -1   10.10    6.60
  17   5  -1   -6.30   16.70
 -17   5   1   22.50    6.00
  17   5  -1    3.40   13.00
 -17   5   1   17.80   14.40
  17   5  -1   11.40    7.50
 -17   5   1    9.30   11.50
 -17   5   1   24.50   14.30
  17   5  -1  -26.80   23.60
  17   5  -1   -1.30   24.30
  15  -5  -1   57.19    7.80
  15  -5  -1   55.39   11.50
 -15  -5   1   63.89   16.00
 -15  -5   1   44.40    7.90
  15   5  -1   77.39   24.10
 -15   5   1   73.89    8.80
  15   5  -1   52.39   16.70
 -15   5   1   41.10   14.90
  15   5  -1   67.09   21.80
  15   5  -1   60.99   12.50
 -15   5   1   53.29   13.30
 -15   5   1   71.49   12.90
 -13  -5   1   29.90   12.90
 -13  -5   1   32.70    6.40
  13  -5  -1   36.20   42.60
  13  -5  -1   28.30    6.70
  13  -5  -1   25.80    9.40
 -13   5   1   37.20   10.00
  13   5  -1   76.59   22.10
  13   5  -1   48.50   10.30
 -13   5   1   35.40   12.70
  13   5  -1   17.40   17.50
 -13   5   1   38.10    5.60
  13   5  -1   35.00    6.30
 -13   5   1   42.20   12.00
 -11  -5   1  106.59    9.70
  11  -5  -1  110.49   12.80
 -11  -5   1  125.69   18.10
  11  -5  -1  120.29    9.70
  11  -5  -1  175.28   42.30
  11   5  -1  125.49   18.10
  11   5  -1  130.89    9.80
 -11   5   1  130.29   17.70
  11   5  -1  118.99   10.00
 -11   5   1  126.89   15.50
 -11   5   1  108.89    9.10
  11   5  -1  125.79   23.10
  -9  -5   1  276.57   15.10
  -9  -5   1  276.27   21.80
   9  -5  -1  259.47   22.10
   9  -5  -1  287.37   47.10
   9  -5  -1  298.07   17.70
   9  -5  -1  293.57   25.90
   9  -5  -1  286.87   14.00
   9   5  -1  268.87   16.30
  -9   5   1  249.78   47.40
   9   5  -1  237.18   29.10
   9   5  -1  283.27   14.60
  -9   5   1  277.27   17.70
  -9   5   1  285.07   13.90
   7  -5  -1  446.16   23.30
   7  -5  -1  411.16   48.60
  -7  -5   1  490.85   21.30
  -7  -5   1  444.36   27.00
   7  -5  -1  491.05   29.40
   7  -5  -1  477.35   27.60
   7   5  -1  449.46   24.00
  -7   5   1  469.65   20.20
   7   5  -1  472.15   20.90
   7   5  -1  463.65   35.30
  -7   5   1  475.45   55.39
  -7   5   1  488.45   23.30
  -5  -5   1   16.30    9.20
   5  -5  -1    8.40    4.90
   5  -5  -1    3.30   10.10
   5  -5  -1   -6.40   23.70
   5  -5  -1    3.50    8.40
  -5  -5   1    5.60    8.70
  -5   5   1  -15.90   26.80
   5   5  -1    8.70    3.20
   5   5  -1    0.60   12.10
  -5   5   1   11.00    4.80
  -5   5   1    7.40    2.70
   5   5  -1   -1.50   13.50
  -3  -5   1  179.78   22.40
   3  -5  -1  201.58   18.90
   3  -5  -1  206.38   12.90
  -3  -5   1  213.28   12.80
  -3  -5   1  203.28   22.00
   3  -5  -1  218.88   31.20
  -3   5   1  217.78   12.50
  -3   5   1  239.98   40.50
   3   5  -1  206.18   10.50
  -3   5   1  243.68   22.00
   3   5  -1  209.18   28.40
   3   5  -1  188.28   25.90
  -1  -5   1  -13.70   12.50
  -1  -5   1    7.60   17.30
  -1  -5   1   -2.80    4.20
   1  -5  -1    0.30    3.80
   1  -5  -1   -9.90    9.80
   1  -5  -1    9.90   18.30
   1   5  -1   -8.00   12.80
   1   5  -1   15.20   23.00
  -1   5   1   -0.90   11.60
  -1   5   1    1.00    2.20
   1   5  -1    1.10    1.90
  -1   5   1  -11.90   21.20
   1  -5   1   38.50   24.30
   1  -5   1   26.10   14.80
   1  -5   1   24.40    5.50
  -1  -5  -1   24.40   15.80
  -1  -5  -1   16.40    4.30
  -1   5  -1   24.50   14.20
  -1   5  -1   18.50    2.60
  -1   5  -1   28.20   27.50
   1   5   1   23.90   12.30
   1   5   1   20.30   18.00
   1   5   1   17.00    2.50
  -1   5  -1   15.60    5.10
   3  -5   1  279.87   26.80
   3  -5   1  259.27   39.30
  -3  -5  -1  261.37   24.40
  -3  -5  -1  238.88   11.70
   3  -5   1  279.27   15.60
  -3   5  -1  281.17   21.60
  -3   5  -1  292.67   15.80
   3   5   1  252.27   25.90
   3   5   1  283.87   13.60
  -3   5  -1  277.47   11.60
   3   5   1  260.57   25.90
   5  -5   1   87.79   10.00
   5  -5   1   59.79    8.80
  -5  -5  -1   80.89   12.40
  -5  -5  -1   85.19    6.00
   5  -5   1  100.19   32.20
   5  -5   1   77.29   16.70
  -5   5  -1   77.89    5.50
  -5   5  -1   77.79    9.90
   5   5   1   83.19    7.60
   5   5   1   75.29   15.60
   5   5   1   57.79   15.70
  -5   5  -1   88.99   14.60
   7  -5   1   73.69   35.90
  -7  -5  -1   90.99   13.60
   7  -5   1  119.29   13.00
   7  -5   1  108.69    8.80
   7  -5   1   98.99   11.70
  -7  -5  -1  116.09    7.90
  -7   5  -1  113.99   12.50
  -7   5  -1  123.99    7.40
   7   5   1  107.99    9.20
  -7   5  -1  122.39   16.30
   7   5   1  119.79   20.30
   9  -5   1  128.49    8.90
  -9  -5  -1  139.49   16.00
   9  -5   1  148.39   15.30
  -9   5  -1  119.19   17.10
   9   5   1  128.19   10.30
  -9   5  -1   98.49   15.70
   9   5   1  160.78   21.80
  -9   5  -1  124.89    8.50
 -11  -5  -1   14.10    5.90
  11  -5   1   17.40    7.90
  11  -5   1   -6.50   51.49
  11  -5   1   15.90    4.20
 -11  -5  -1   18.30    9.80
  11   5   1   15.10    5.80
 -11   5  -1   24.00   13.10
  11   5   1   11.50   13.30
 -11   5  -1   18.70    8.00
 -11   5  -1   18.90    4.40
  13  -5   1   37.20   10.50
  13  -5   1   52.99   12.00
 -13  -5  -1   58.19    8.60
 -13  -5  -1   98.79   16.90
  13   5   1   36.10   17.00
 -13   5  -1   59.09    8.30
 -13   5  -1   60.19   12.30
  13   5   1   68.69    8.50
 -15  -5  -1    2.00   12.40
 -15  -5  -1   10.50    7.50
  15  -5   1   19.30    6.50
  15  -5   1   27.00   11.80
  15  -5   1  -70.39   55.69
  15   5   1    8.10   17.20
 -15   5  -1    3.90   10.80
  15   5   1   28.60    7.60
 -15   5  -1   19.90    6.00
 -15   5  -1   16.30   15.30
  17  -5   1   42.20   14.70
 -17  -5  -1   -1.50    7.90
 -17  -5  -1    1.60   14.30
  17  -5   1   12.80   11.90
  17   5   1   27.30   41.80
 -17   5  -1  -11.40   17.70
  17   5   1   22.20    8.10
 -17   5  -1   30.00   12.90
  17   5   1   15.50   22.00
  18  -6  -1   97.69   14.30
 -18  -6   1   58.59   10.00
  18  -6  -1   72.89   75.49
 -18  -6   1   54.89   19.70
  18  -6  -1   62.19   14.70
 -18   6   1   76.79   19.90
  18   6  -1   84.09   31.10
  18   6  -1   62.89    9.40
 -18   6   1   46.50   14.70
  16  -6  -1   17.90    7.60
  16  -6  -1   -5.30   50.29
 -16  -6   1   13.50    7.60
  16  -6  -1   25.10   10.00
  16   6  -1   -5.50    6.20
  16   6  -1  -13.10    8.80
 -16   6   1    9.90    5.20
 -16   6   1    1.20   10.80
 -16   6   1   -5.50   14.10
  16   6  -1    3.20   26.00
  14  -6  -1    1.10    5.00
 -14  -6   1    5.60   12.00
 -14  -6   1   12.80    6.70
  14  -6  -1    3.00    9.20
  14   6  -1   -7.40    6.50
 -14   6   1    3.60    8.90
  14   6  -1   -6.70    8.30
 -14   6   1   -2.10    4.20
  14   6  -1   20.90   21.20
 -14   6   1   -2.90   11.90
 -12  -6   1   32.20    6.70
  12  -6  -1   21.00    8.40
 -12  -6   1   28.20   11.40
  12  -6  -1   68.69   30.70
  12  -6  -1   28.80    5.40
 -12   6   1   30.50   10.40
 -12   6   1   55.59   13.90
 -12   6   1   28.20    5.00
  12   6  -1   25.90    6.10
  12   6  -1   26.00    5.60
  12   6  -1   14.40   20.30
 -10  -6   1  235.58   14.60
 -10  -6   1  200.58   22.20
  10  -6  -1  184.18   44.60
  10  -6  -1  228.88   18.10
  10  -6  -1  189.38   25.90
  10  -6  -1  276.97   23.10
  10   6  -1  219.28   13.50
 -10   6   1  275.17   18.70
  10   6  -1  232.78   16.30
  10   6  -1  269.77   32.50
 -10   6   1  235.48   12.70
   8  -6  -1    0.30    9.90
   8  -6  -1   -1.30    5.80
   8  -6  -1   17.50   34.00
   8  -6  -1   -1.90   12.90
  -8  -6   1    9.50    9.70
   8   6  -1    4.60    3.60
  -8   6   1    0.60    5.70
  -8   6   1   -0.50    2.70
   8   6  -1    6.70    8.90
  -8   6   1  -44.00   38.00
   8   6  -1   10.70   16.40
   6  -6  -1   48.40    7.30
  -6  -6   1   43.10   10.80
   6  -6  -1   55.39   11.50
  -6  -6   1   41.30    3.30
   6  -6  -1   51.09   13.30
   6  -6  -1   45.70   30.50
   6   6  -1   41.00   14.00
   6   6  -1   35.80   16.60
  -6   6   1   46.40    7.20
  -6   6   1   50.29    5.30
  -6   6   1   51.29   36.60
   6   6  -1   38.40    5.80
   4  -6  -1   47.80   12.30
  -4  -6   1   54.79   14.30
  -4  -6   1   38.20    6.70
   4  -6  -1   33.50    6.10
   4  -6  -1   54.89   32.00
  -4   6   1   39.80    4.60
   4   6  -1   29.70   17.30
  -4   6   1    3.30   28.00
   4   6  -1   39.10   19.10
  -4   6   1   41.70    6.50
   4   6  -1   42.00    5.10
   2  -6  -1   23.20    5.50
   2  -6  -1   13.30   19.40
   2  -6  -1   13.70   11.20
  -2  -6   1   13.70    5.40
  -2  -6   1   23.30   12.90
  -2  -6   1   22.00   16.60
  -2   6   1   16.90   13.00
  -2   6   1   44.80   27.60
   2   6  -1   33.40   14.70
   2   6  -1   19.80    2.80
  -2   6   1   18.00    4.80
   2   6  -1   36.90   22.50
   0  -6  -1    7.90    4.60
   0  -6   1   15.80   14.20
   0  -6   1    5.70   19.80
   0  -6   1   14.70    5.40
   0  -6  -1   26.50   18.80
   0   6  -1    5.00    4.50
   0   6   1    1.60   12.50
   0   6  -1    9.30   13.50
   0   6   1   21.20   21.50
   0   6  -1    8.20    1.40
   0   6  -1  -17.90   25.70
   2  -6   1    4.00    5.50
  -2  -6  -1    3.70    4.30
  -2  -6  -1   13.00   16.00
   2  -6   1   30.30   25.30
   2  -6   1   23.00   14.00
   2   6   1   -0.40   12.90
   2   6   1   23.60   17.50
  -2   6  -1    1.60    4.80
  -2   6  -1    6.90    1.80
   2   6   1    2.30    3.10
  -4  -6  -1   85.09   17.20
   4  -6   1   89.49   33.00
  -4  -6  -1   68.59    5.20
   4  -6   1   69.79   18.10
   4  -6   1   80.89   10.20
  -4   6  -1   75.99   14.10
   4   6   1   63.69   18.40
  -4   6  -1   80.89    5.10
  -4   6  -1   73.19   10.30
   4   6   1   58.09    6.90
   4   6   1   74.19   18.00
  -6  -6  -1  548.15   23.00
  -6  -6  -1  541.85   30.20
   6  -6   1  481.15   27.60
   6  -6   1  516.75   57.29
   6  -6   1  602.34   28.10
   6  -6   1  565.14   38.80
   6   6   1  538.45   35.70
  -6   6  -1  561.94   33.40
  -6   6  -1  546.55   27.30
   6   6   1  578.34   39.80
   6   6   1  549.54   24.80
  -6   6  -1  543.95   22.90
  -8  -6  -1    2.50    8.80
  -8  -6  -1   16.00    3.90
   8  -6   1   18.60   17.90
   8  -6   1   -3.10   35.00
   8  -6   1   13.90    8.30
  -8   6  -1   13.30    3.00
   8   6   1    6.90   14.00
   8   6   1   24.70   17.90
  -8   6  -1   16.40   11.50
  -8   6  -1   14.50    9.40
   8   6   1   10.80    4.50
  10  -6   1    5.40    8.00
 -10  -6  -1    3.80    4.00
 -10  -6  -1    5.60    8.90
  10  -6   1    7.60   45.10
  10  -6   1   -1.70    3.30
 -10   6  -1    8.90    8.20
 -10   6  -1   -3.80    3.00
  10   6   1   -2.50   14.30
 -10   6  -1   15.60   12.30
  10   6   1    3.00   18.10
  10   6   1   -0.60    4.50
  12  -6   1   30.20    5.40
  12  -6   1   53.19   11.10
 -12  -6  -1   29.40   10.90
 -12  -6  -1   29.90    6.50
  12   6   1   40.00   16.70
  12   6   1   33.90   20.90
 -12   6  -1   45.20   10.40
 -12   6  -1   17.70   14.60
 -12   6  -1   38.40    5.60
  12   6   1   24.20    6.50
  14  -6   1   51.39   12.10
 -14  -6  -1   36.70   13.10
  14  -6   1   32.00    8.50
 -14   6  -1   37.70   17.60
  14   6   1   35.30    8.00
 -14   6  -1   41.80    5.80
  14   6   1   14.40   15.70
  14   6   1   89.09   25.70
 -14   6  -1   29.20   11.90
  14   6   1   43.00    8.20
  16  -6   1   -5.10   56.89
  16  -6   1   28.60    7.60
  16  -6   1   49.10   14.50
 -16   6  -1   22.80    6.50
 -16   6  -1   53.99   20.10
 -16   6  -1   50.49   13.80
  16   6   1   18.00   19.20
  16   6   1   93.19   35.20
  16   6   1   41.40    9.10
  16   6   1  -18.70   27.80
  17  -7  -1   39.10   24.90
  17  -7  -1   62.99   12.80
  17  -7  -1   62.89   13.20
 -17  -7   1   50.69   19.40
 -17   7   1   75.69   21.40
 -17   7   1   59.49    8.10
  17   7  -1   33.20    9.20
  17   7  -1  111.79   61.89
 -17   7   1   32.10   15.10
  15  -7  -1   14.40   20.70
  15  -7  -1   -2.40   56.09
  15  -7  -1   11.80   10.70
 -15  -7   1   16.30    7.50
  15   7  -1   10.30    6.40
  15   7  -1   16.80   23.10
 -15   7   1    9.70   10.70
 -15   7   1    0.10    4.90
 -15   7   1   -4.60   15.40
  13  -7  -1   -6.50    8.10
 -13  -7   1    9.00    6.30
 -13  -7   1   39.10   13.40
  13  -7  -1   29.10   18.10
 -13   7   1    7.80    4.10
  13   7  -1    1.20    5.20
 -13   7   1    0.90   13.20
  13   7  -1    5.90    6.70
  13   7  -1  -28.50   19.70
 -13   7   1    4.40   10.40
 -11  -7   1   45.20   14.20
  11  -7  -1   65.49   15.80
  11  -7  -1  101.99   19.20
  11  -7  -1   67.29   10.40
  11   7  -1   74.49   10.50
 -11   7   1   93.19   18.10
  11   7  -1   74.79    9.60
  11   7  -1   72.39   23.70
 -11   7   1   59.59    7.20
 -11   7   1   58.29   10.70
   9  -7  -1   -3.60   11.50
   9  -7  -1  -11.40   37.90
   9  -7  -1    1.50   14.00
  -9  -7   1    1.90    2.70
  -9   7   1   44.00   46.80
   9   7  -1   -3.00   18.90
   9   7  -1   -6.60    8.40
   9   7  -1    8.40    4.10
  -9   7   1   14.30    7.70
  -9   7   1    4.30    3.20
  -7  -7   1   16.30    2.60
   7  -7  -1  -24.90   38.70
  -7  -7   1   16.60   10.10
   7  -7  -1   38.80   12.10
   7  -7  -1    8.70    6.20
   7  -7  -1   16.90   12.90
   7   7  -1   25.90   22.20
   7   7  -1   17.30   15.40
  -7   7   1   24.10    7.10
  -7   7   1   22.30    3.70
   7   7  -1   18.10    4.40
  -5  -7   1    8.70    5.80
   5  -7  -1    3.10    5.50
   5  -7  -1   -0.40   10.80
   5  -7  -1  -19.60   27.80
  -5  -7   1   14.20   13.00
   5  -7  -1   12.20   12.30
   5   7  -1  -15.40   16.20
  -5   7   1   43.30   37.30
  -5   7   1    4.40    5.30
   5   7  -1   -1.40   17.80
   5   7  -1    4.30    3.20
  -5   7   1    0.80    2.30
  -3  -7   1    7.50    5.60
   3  -7  -1   -2.60    5.20
   3  -7  -1  -24.10   25.00
   3  -7  -1  -13.30   11.30
  -3  -7   1   12.90   16.00
  -3  -7   1   12.00   16.60
   3   7  -1    2.20    2.60
  -3   7   1    5.70    5.00
  -3   7   1   -9.30   31.00
  -3   7   1    8.70   14.70
   3   7  -1   -1.10   14.50
   3   7  -1   -8.30   22.10
   1  -7  -1   -5.80   21.20
  -1  -7   1   -3.10   15.00
  -1  -7   1   -2.60    4.20
  -1  -7   1  -26.60   20.30
   1  -7  -1    0.30    4.70
  -1   7   1  -19.30   24.80
  -1   7   1   -0.30    1.90
   1   7  -1  -37.80   25.50
   1   7  -1    5.70    2.40
   1   7  -1    1.90   18.00
  -1   7   1    5.70   14.90
   1  -7   1   25.60   15.40
  -1  -7  -1   32.80   21.70
   1  -7   1   20.80    6.60
   1  -7   1    2.00   24.50
  -1  -7  -1   16.90    5.90
  -1   7  -1   17.90   16.90
   1   7   1   17.70   23.50
  -1   7  -1   12.50    2.20
   1   7   1    4.30   14.60
  -1   7  -1    7.10    5.40
   3  -7   1   98.79   19.70
   3  -7   1  106.09   11.40
  -3  -7  -1  112.49   10.80
   3  -7   1  128.29   32.70
  -3  -7  -1  116.99   21.40
   3   7   1   75.29   21.10
  -3   7  -1   97.59   10.80
  -3   7  -1   92.39   16.30
   3   7   1  100.49   23.80
  -3   7  -1   98.69    5.70
   3   7   1   97.99    8.20
  -5  -7  -1  186.38   19.00
   5  -7   1  231.48   45.30
   5  -7   1  170.88   29.10
  -5  -7  -1  184.08    8.90
   5  -7   1  182.28   17.40
  -5  -7  -1  203.18   26.70
   5  -7   1  179.38   15.60
  -5   7  -1  174.38   14.40
   5   7   1  180.78   11.60
  -5   7  -1  183.68    9.20
   5   7   1  174.88   28.50
   5   7   1  177.18   28.30
   7  -7   1  421.86   24.90
   7  -7   1  412.66   37.90
  -7  -7  -1  403.06   18.60
  -7  -7  -1  383.76   27.00
   7  -7   1  436.36   25.60
   7  -7   1  413.16   60.79
  -7   7  -1  436.56   32.00
  -7   7  -1  425.86   24.20
   7   7   1  436.06   39.30
   7   7   1  454.75   35.60
   7   7   1  422.56   20.80
  -7   7  -1  431.96   18.50
  -9  -7  -1    1.80    3.70
   9  -7   1    2.20    8.10
   9  -7   1   -1.40    8.50
   9  -7   1  -24.80   17.80
   9  -7   1   43.60   44.20
   9   7   1  -20.00   18.30
  -9   7  -1   -1.50    2.90
   9   7   1   -2.40    4.30
  -9   7  -1  -12.20    6.90
   9   7   1    0.60   14.20
  -9   7  -1   -2.10   11.90
  11  -7   1   90.39   25.80
 -11  -7  -1   97.59    9.70
  11  -7   1   86.69   13.00
 -11   7  -1  109.29   16.90
  11   7   1  121.19   27.20
  11   7   1   73.79   12.80
 -11   7  -1  107.69    8.60
  11   7   1   82.09   17.20
 -11   7  -1  104.39   19.40
 -13  -7  -1   47.10   12.60
 -13  -7  -1   36.80    7.20
  13  -7   1   41.80   12.60
  13  -7   1   37.20    6.60
  13  -7   1   56.39   27.20
  13  -7   1   36.10   64.29
 -13   7  -1   36.50   18.90
  13   7   1  104.09   26.70
  13   7   1   35.60    7.80
 -13   7  -1   49.40   11.80
  13   7   1   25.70   16.70
 -15  -7  -1    1.30    6.80
  15  -7   1   10.30    6.20
  15  -7   1  101.29   63.39
  15  -7   1   14.20   13.80
 -15  -7  -1   10.30   13.40
 -15   7  -1   -5.20   12.30
  15   7   1   13.50    7.00
  15   7   1   11.80   18.10
  15   7   1   11.30    5.20
  15   7   1   23.90    7.80
  15   7   1   58.39   31.60
 -15   7  -1   -2.80    5.30
 -15   7  -1   -1.40   20.30
  14  -8  -1  -83.89   55.99
 -14  -8   1   10.00    5.50
  14  -8  -1  -13.20   22.00
  14  -8  -1   -8.30    9.90
  14   8  -1    3.10    6.50
 -14   8   1   37.20   19.20
 -14   8   1    3.60    4.40
 -14   8   1   -3.10   10.40
  14   8  -1   -8.20    7.30
  14   8  -1   24.20   27.20
 -12  -8   1   41.80    5.70
  12  -8  -1   59.09   16.80
  12  -8  -1   80.09   51.89
 -12  -8   1   75.49   16.40
  12  -8  -1   58.39   29.80
  12  -8  -1   72.29   12.70
 -12   8   1   73.89   16.60
  12   8  -1   57.39   26.00
  12   8  -1   45.20    7.40
 -12   8   1   57.69    9.00
 -12   8   1   59.29   11.00
  12   8  -1   58.19   10.00
  10  -8  -1   14.10    8.20
  10  -8  -1   27.40   24.20
 -10  -8   1    7.30    3.00
 -10  -8   1    2.90   11.10
  10  -8  -1  -30.60   38.20
  10  -8  -1   14.40   12.60
 -10   8   1    5.80    3.60
  10   8  -1   -6.00    8.50
 -10   8   1  -16.20   14.70
  10   8  -1    6.00    4.70
  10   8  -1  -17.90   20.30
 -10   8   1   15.00    9.00
  -8  -8   1  182.18   16.10
   8  -8  -1  197.78   26.80
   8  -8  -1  169.78   45.40
   8  -8  -1  223.18   16.70
   8  -8  -1  213.08   23.40
  -8  -8   1  224.28   21.60
  -8   8   1  220.08   11.40
  -8   8   1  191.78   16.60
   8   8  -1  222.28   35.30
   8   8  -1  202.18   12.70
  -8   8   1  174.78   56.69
   8   8  -1  185.08   20.50
   6  -8  -1   29.70   13.00
   6  -8  -1   14.20    8.10
   6  -8  -1   13.10   32.70
   6  -8  -1    0.40   19.10
  -6  -8   1   11.40   11.20
  -6  -8   1   25.40   13.20
   6   8  -1   18.50    4.20
  -6   8   1   22.50   43.40
   6   8  -1   28.00   20.90
   6   8  -1  -23.40   18.80
  -6   8   1   21.70    3.80
   4  -8  -1  136.89   36.50
   4  -8  -1   68.89   17.00
   4  -8  -1   88.79   11.80
  -4  -8   1   79.09   20.00
  -4  -8   1  101.49   12.10
   4   8  -1   57.39   26.50
  -4   8   1  100.89   11.60
   4   8  -1   82.39    7.20
  -4   8   1   91.79    6.90
  -4   8   1  138.19   41.50
   2  -8  -1   46.40    7.80
   2  -8  -1   31.20   26.30
   2  -8  -1   35.20   16.70
  -2  -8   1   68.19   23.90
  -2  -8   1   64.19   20.00
   2   8  -1   86.79   22.20
  -2   8   1   32.10   16.90
   2   8  -1   44.70   29.70
   2   8  -1   60.19    5.80
  -2   8   1   62.29    5.10
  -2   8   1   66.79   31.20
   0  -8   1   90.09   13.30
   0  -8   1   55.59   44.20
   0  -8   1   85.89   21.00
   0  -8  -1   81.39   10.60
   0  -8  -1  102.59   28.20
   0   8   1   77.29   21.40
   0   8  -1   82.49   23.80
   0   8   1  115.09   35.40
   0   8  -1   92.79    6.40
   2  -8   1   10.60   30.60
  -2  -8  -1   -0.80    5.40
   2  -8   1   15.70   16.40
  -2  -8  -1   -4.00   19.90
   2   8   1   13.60   24.80
  -2   8  -1    0.90    5.80
  -2   8  -1   -6.90   12.70
   2   8   1    3.90    3.90
  -2   8  -1    2.80    2.00
   4  -8   1   36.20   18.70
   4  -8   1   32.50    8.60
  -4  -8  -1   49.99   20.20
  -4   8  -1   28.40    7.80
  -4   8  -1   42.70   15.20
   4   8   1   -1.60   22.30
   4   8   1   37.20    5.50
  -4   8  -1   42.70    4.30
   6  -8   1  103.59   39.20
  -6  -8  -1   26.50    6.60
   6  -8   1   -6.90   18.90
  -6  -8  -1   22.40   12.30
   6  -8   1   33.50   11.40
   6  -8   1   28.60    8.00
   6   8   1   14.70   18.80
   6   8   1    0.20   19.50
   6   8   1   23.40    5.10
  -6   8  -1   43.90   15.10
  -6   8  -1   27.70    3.50
  -6   8  -1   21.90    8.10
   8  -8   1  102.99   47.30
  -8  -8  -1  104.19    7.60
  -8  -8  -1  124.89   21.20
   8  -8   1  134.89   27.70
   8  -8   1   86.99   13.80
   8  -8   1  104.19   14.60
   8   8   1  106.99   10.40
  -8   8  -1   99.59   15.30
  -8   8  -1   83.39   17.10
  -8   8  -1   89.49    7.20
   8   8   1   92.49   24.40
   8   8   1   91.09   20.90
  10  -8   1   38.50   22.20
 -10  -8  -1   26.10   12.70
  10  -8   1   50.39   12.60
  10  -8   1  106.39   74.59
 -10  -8  -1   36.30    5.60
  10  -8   1   47.90   11.80
  10   8   1   40.40   17.90
 -10   8  -1   43.50    6.40
  10   8   1   38.50    7.10
  10   8   1   66.99   23.50
 -10   8  -1   48.20   10.20
 -10   8  -1   16.50   15.80
 -12  -8  -1    8.90    5.60
  12  -8   1   24.30   11.00
  12  -8   1   51.19   25.70
 -12  -8  -1   -8.50   12.50
  12  -8   1   22.00   56.19
  12   8   1   25.00   15.90
 -12   8  -1   14.10   17.10
 -12   8  -1   19.20   10.60
  12   8   1    4.80    6.80
  12   8   1   14.50   27.60
  14  -8   1   53.09   14.60
 -14  -8  -1   58.39   12.90
  14  -8   1   59.89   29.70
  14   8   1   44.40    8.60
 -14   8  -1   65.99   14.60
  14   8   1   53.59   17.60
 -14   8  -1   74.99   21.50
  14   8   1   12.60   37.00
 -14   8  -1   53.99    6.60
  13  -9  -1   13.90   18.30
 -13  -9   1   25.30    4.80
  13  -9  -1   50.49   22.00
  13  -9  -1  -82.09   52.49
 -13  -9   1   49.10   18.90
  13  -9  -1   18.80   10.70
 -13   9   1   20.00   20.00
  13   9  -1   41.40   10.60
  13   9  -1   -0.10   30.30
 -13   9   1   21.10   14.20
 -13   9   1   28.10    5.10
  11  -9  -1    6.10   16.70
 -11  -9   1   35.00    4.40
  11  -9  -1   31.50   19.80
  11  -9  -1   45.40   10.50
  11   9  -1   18.00   10.90
  11   9  -1   73.59   30.40
 -11   9   1   25.80    4.70
 -11   9   1   22.50   18.80
 -11   9   1   30.30   10.60
  11   9  -1   26.30    6.30
   9  -9  -1   67.99   18.20
   9  -9  -1   86.89   51.49
   9  -9  -1   57.49   10.50
  -9  -9   1   97.89   14.00
  -9  -9   1   66.89   17.30
   9  -9  -1   58.49   17.00
   9   9  -1   46.80    6.60
   9   9  -1   52.59   12.40
  -9   9   1   58.99   18.30
  -9   9   1   63.99    7.20
   9   9  -1   55.79   25.10
  -9   9   1   38.10   10.20
  -7  -9   1   39.70   14.10
   7  -9  -1   86.39   17.60
   7  -9  -1   65.99   10.20
  -7  -9   1   52.99    9.10
   7  -9  -1   25.80   42.60
  -7   9   1   64.49    6.40
  -7   9   1   32.40   47.50
   7   9  -1   63.59   25.90
  -7   9   1   53.39    9.70
   7   9  -1   56.69    8.10
   5  -9  -1   84.49   11.20
   5  -9  -1   59.89   19.70
  -5  -9   1   81.29   12.00
   5  -9  -1   48.20   15.10
   5  -9  -1   84.49   37.80
  -5  -9   1   71.89   20.50
   5   9  -1   89.79   26.40
  -5   9   1   81.69   12.70
   5   9  -1   74.59   16.90
   5   9  -1   83.49    8.00
  -5   9   1    5.10   43.60
  -5   9   1   89.79    7.10
  -3  -9   1    9.30   22.90
  -3  -9   1    7.80    6.20
   3  -9  -1   -3.00   16.80
   3  -9  -1    3.10    6.50
   3  -9  -1   38.80   32.70
  -3   9   1   -0.70    2.70
   3   9  -1   39.60   22.50
  -3   9   1  -36.90   17.00
   3   9  -1    1.80    3.20
   3   9  -1  -14.00   11.70
  -3   9   1   -2.20    2.80
  -1  -9   1   26.40   25.60
   1  -9  -1   16.10    6.50
  -1  -9   1   -2.60    6.30
  -1  -9   1   -3.00   17.00
   1  -9  -1   -7.00   29.10
   1   9  -1    6.40   14.10
   1   9  -1    4.40    2.80
   1   9  -1   -4.80   19.40
  -1   9   1    7.10   20.90
  -1   9   1   -1.50   32.00
  -1  -9  -1   73.89    9.80
  -1  -9  -1   57.39   27.40
   1  -9   1   72.39   26.30
   1  -9   1   58.59    9.30
   1  -9   1   63.29   34.30
  -1   9  -1   65.29    5.70
   1   9   1   65.99    8.10
  -1   9  -1   54.99   16.50
   1   9   1   80.19   34.70
  -1   9  -1   58.59    4.90
   1   9   1   76.69   37.60
  -1   9  -1   30.80   39.00
   3  -9   1  150.98   16.00
  -3  -9  -1  146.59   14.20
   3  -9   1  170.48   31.90
  -3  -9  -1  113.29   26.90
   3  -9   1  154.78   42.20
   3   9   1  150.78   11.00
  -3   9  -1  156.78   24.30
   3   9   1  192.28   34.40
  -3   9  -1  141.99   14.80
  -3   9  -1  155.18    8.00
   3   9   1  166.48   28.20
  -5  -9  -1  145.89   14.30
  -5  -9  -1  183.58   22.60
   5  -9   1  160.08   49.30
   5  -9   1  172.08   17.10
  -5  -9  -1  157.38   27.30
   5  -9   1  180.58   32.60
   5  -9   1  114.89   17.20
  -5   9  -1  157.48   16.80
  -5   9  -1  129.79   21.70
   5   9   1  154.18   11.60
  -5   9  -1  154.68    8.40
   5   9   1  172.58   30.00
   5   9   1  270.27   39.40
  -7  -9  -1  160.98   15.40
   7  -9   1  203.18   18.60
   7  -9   1  186.28   22.30
   7  -9   1  113.89   48.00
  -7  -9  -1  174.48   22.70
   7   9   1  168.78   13.00
  -7   9  -1  157.78   25.80
  -7   9  -1  176.18    9.40
   7   9   1  176.58   31.40
   7   9   1  229.88   33.70
  -7   9  -1  161.28   19.90
   9  -9   1   90.19   13.50
   9  -9   1   80.59   57.19
   9  -9   1  134.39   26.70
  -9  -9  -1   88.29    7.10
   9  -9   1   98.79   15.40
  -9  -9  -1   70.99   15.30
  -9   9  -1   66.69   19.30
   9   9   1   84.79   21.60
   9   9   1   94.19   12.20
  -9   9  -1   89.89    7.30
  -9   9  -1   80.19   13.10
   9   9   1  108.09   30.60
 -11  -9  -1   22.80    5.20
  11  -9   1   93.69   58.59
  11  -9   1   -1.10   24.20
  11  -9   1   42.30   12.50
 -11  -9  -1   10.60   15.00
  11   9   1   76.29   29.80
 -11   9  -1   10.50   20.70
  11   9   1    5.40    7.00
 -11   9  -1   23.90   12.30
 -11   9  -1   16.80    4.40
  11   9   1   22.10   19.90
 -12 -10   1    5.10   18.70
 -12 -10   1   35.30   12.30
  12 -10  -1  -17.50   18.80
  12 -10  -1   13.70   12.20
  12 -10  -1   82.29   21.80
  12  10  -1   30.20    7.60
 -12  10   1   44.80   13.40
 -10 -10   1   -2.90    8.70
  10 -10  -1   51.29   19.00
  10 -10  -1   48.20   10.10
  10 -10  -1  -16.20   18.60
 -10 -10   1   10.20   16.80
  10 -10  -1   38.80   55.69
 -10  10   1   22.20   19.60
 -10  10   1   26.30    5.10
  10  10  -1   46.00   13.60
  10  10  -1  -29.00   30.50
 -10  10   1   40.10   12.00
  10  10  -1   19.80    6.20
   8 -10  -1   -6.00   17.70
   8 -10  -1   11.50   27.70
   8 -10  -1   10.00    8.80
   8  10  -1   -2.10    4.60
  -8  10   1   -4.50    3.40
   8  10  -1  -11.20   11.20
   8  10  -1   18.80   28.30
  -8  10   1    1.90    9.50
  -8  10   1  -23.80   17.20
   6 -10  -1    4.80   43.20
  -6 -10   1   38.10   21.90
   6 -10  -1   15.70    8.20
   6 -10  -1   29.00   19.50
   6 -10  -1   28.80   16.50
  -6 -10   1   14.00    9.10
   6  10  -1   64.19   30.20
   6  10  -1   14.10   14.30
  -6  10   1  -15.20   57.09
  -6  10   1   20.40    3.80
  -6  10   1   16.90    8.90
   6  10  -1   15.20    5.00
  -4 -10   1   54.69   27.50
   4 -10  -1  111.39   43.80
   4 -10  -1   71.89   10.00
  -4 -10   1   66.39   10.50
   4  10  -1   81.79   29.90
  -4  10   1   69.29    6.70
  -4  10   1   75.69   48.80
  -4  10   1   62.39    6.50
   4  10  -1   55.69   17.00
   4  10  -1   63.09    8.00
  -2 -10   1   16.60   30.90
  -2 -10   1   25.20    9.10
   2 -10  -1   -3.50   35.30
   2 -10  -1   22.70    8.00
   2  10  -1   29.90   14.20
   2  10  -1   30.80    4.40
  -2  10   1   23.50   28.90
  -2  10   1  -28.80   43.40
   2  10  -1   13.10   26.00
   0 -10   1   44.90   34.50
   0 -10   1   29.20   23.60
   0 -10  -1   41.50    8.80
   0 -10   1   41.00    9.00
   0  10   1   41.50    5.70
   0  10  -1   41.60   17.70
   0  10   1   17.90   23.70
   0  10  -1   26.30    3.50
   0  10   1   88.49   41.90
   0  10  -1   43.60    5.50
   0  10  -1   61.69   27.20
  -2 -10  -1  115.69   31.70
   2 -10   1  138.99   16.10
  -2 -10  -1  107.49   13.50
   2 -10   1  113.69   25.10
   2 -10   1  102.19   43.70
   2  10   1  125.19   30.10
   2  10   1  122.29   10.50
  -2  10  -1  128.29   22.10
   2  10   1  133.89   35.50
  -2  10  -1  126.49    7.20
  -2  10  -1  119.79    7.70
   4 -10   1   29.40    9.00
  -4 -10  -1   34.70   27.60
   4 -10   1   53.29   43.80
   4 -10   1   45.60   23.30
  -4  10  -1   37.80    4.70
   4  10   1   49.30   32.90
   4  10   1   65.49   25.60
  -4  10  -1   48.90    9.90
   4  10   1   50.59   10.70
  -4  10  -1   55.19   18.60
   6 -10   1    0.30   13.70
  -6 -10  -1  -22.30   14.00
   6 -10   1  -51.69   46.30
   6 -10   1   67.09   23.50
   6 -10   1   -0.20    9.10
  -6  10  -1    8.50   15.50
   6  10   1   13.30   27.30
   6  10   1   37.90   27.40
  -6  10  -1   -1.70    2.70
   6  10   1   -2.40    4.80
  -6  10  -1   28.20   10.10
  -8 -10  -1  -14.60   13.80
  -8 -10  -1   21.40    8.70
   8 -10   1    2.10   56.79
   8 -10   1   13.20   10.10
   8 -10   1  -10.70   24.20
   8 -10   1   -6.30   14.00
  -8  10  -1    3.10   10.90
  -8  10  -1   29.80   18.50
   8  10   1   12.40   26.30
   8  10   1   32.20   31.30
  -8  10  -1    4.80    3.20
 -10 -10  -1   37.70    9.60
  10 -10   1   -1.30   62.99
  10 -10   1   17.80   14.50
  10 -10   1   56.09   13.30
  10 -10   1   38.50   28.10
 -10  10  -1   17.80    4.10
 -10  10  -1    6.50   21.70
  10  10   1   18.60   22.70
  10  10   1  -24.30   29.10
  10  10   1   13.70    7.30
 -10  10  -1    4.90   11.80
   9 -11  -1   25.40   60.79
  -9 -11   1  -13.70   11.10
   9 -11  -1  -17.30   19.80
  -9 -11   1   -6.40   20.00
   9 -11  -1  -12.60   24.90
   9 -11  -1   30.10   11.90
   9  11  -1    2.10    5.90
   9  11  -1    1.50   14.70
  -9  11   1    1.70    4.30
   9  11  -1   -7.70   34.30
  -9  11   1   -8.10   11.30
   7 -11  -1    8.50   19.60
  -7 -11   1  -26.10   17.70
   7 -11  -1   12.20   54.99
   7 -11  -1   -7.00   22.40
   7 -11  -1    5.00   10.30
   7  11  -1   -1.70   14.10
  -7  11   1   -4.20   20.00
  -7  11   1   12.00    3.80
  -7  11   1    3.70   10.60
   7  11  -1    0.00   33.20
   7  11  -1    7.80    5.80
   5 -11  -1   20.00    9.20
  -5 -11   1   24.00    9.90
  -5 -11   1   58.79   28.40
   5 -11  -1   17.40   49.20
   5 -11  -1   18.70   18.30
   5  11  -1   -8.50   14.80
  -5  11   1   15.40    5.50
   5  11  -1   12.10    4.60
   5  11  -1   96.69   32.60
  -5  11   1   13.50    3.90
  -5  11   1 -113.99   62.79
   3 -11  -1   11.40    8.70
   3 -11  -1  -21.60   48.10
  -3 -11   1  -24.40   29.90
  -3 -11   1  -10.80    8.80
   3  11  -1   19.10   16.70
   3  11  -1  -24.60   30.70
  -3  11   1    6.70    3.50
  -3  11   1   70.79   49.99
   3  11  -1  -13.50    7.20
  -1 -11   1  -18.60   38.10
  -1 -11   1   -6.10    8.80
   1 -11  -1   -1.00    7.60
   1 -11  -1   77.99   40.20
  -1  11   1   37.60   27.20
   1  11  -1   33.30   16.40
   1  11  -1   16.00   29.30
  -1  11   1  -60.99   44.60
  -1 -11  -1   22.30   38.30
   1 -11   1   16.60    9.50
   1 -11   1  -20.40   40.10
  -1 -11  -1   33.00    8.30
   1  11   1   17.10    5.00
  -1  11  -1   18.30    3.40
  -1  11  -1   17.70    2.70
   1  11   1  -13.60   27.70
   1  11   1  121.39   45.80
  -1  11  -1   56.79   16.80
   3 -11   1  -39.60   26.50
  -3 -11  -1   -9.00    7.90
   3 -11   1   -4.90    9.40
   3 -11   1  -25.10   47.10
  -3 -11  -1   26.80   31.40
  -3  11  -1   -1.70    2.40
   3  11   1   44.00   29.50
   3  11   1   34.40   37.90
  -3  11  -1    8.80    4.70
   3  11   1    4.50    4.70
  -3  11  -1  -34.80   16.70
  -5 -11  -1   -0.10   29.70
  -5 -11  -1   19.20    8.40
   5 -11   1  -31.00   53.29
   5 -11   1   -6.30   11.10
   5  11   1  -32.30   34.40
  -5  11  -1   10.30    3.40
  -5  11  -1   28.70   19.10
   5  11   1  -52.39   29.50
  -5  11  -1   -2.00   10.00
   7 -11   1    9.10   63.89
   7 -11   1   32.30   17.70
   7 -11   1  -15.80   11.40
  -7 -11  -1  -14.10    8.40
  -7 -11  -1  -19.80   16.20
   7 -11   1  -39.80   27.00
  -7  11  -1   -5.40   10.30
  -7  11  -1    8.30    3.00
  -7  11  -1  -21.50   24.40
  -2 -12   1   84.49   44.60
   2 -12  -1   29.70   11.20
   2 -12  -1   58.79   56.49
  -2 -12   1   39.10   11.10
   2  12  -1   95.79   38.40
   2  12  -1   50.79    7.50
  -2  12   1   30.90    4.80
  -2  12   1  -23.40   62.29
   2  12  -1   33.60   20.10
  -2  12   1   39.40    5.90
   0 -12   1   77.19   57.79
   0 -12   1   67.99   13.60
   0 -12  -1   -0.10   44.40
   0 -12  -1   54.09   12.20
   0  12  -1   68.89    6.30
   0  12  -1   67.49    7.20
   0  12   1  225.48   56.09
   0  12   1   95.69   36.90
  -2 -12  -1   62.99   44.60
   2 -12   1  103.89   55.39
   2 -12   1  113.29   15.40
   2 -12   1   85.79   31.70
  -2 -12  -1   94.89   13.20
   2  12   1   31.10   49.80
   2  12   1   82.19   35.10
  20   0  -2   76.29   48.90
 -20   0   2   21.40   13.90
  20   0  -2   11.80   18.20
  20   0  -2   21.40    8.70
 -20   0   2   33.50    7.70
  18   0  -2   91.29   11.20
 -18   0   2   94.29   15.20
 -18   0   2   97.29   11.30
  18   0  -2   95.19   18.50
  18   0  -2   40.00   38.30
 -18   0   2  100.39   24.60
  16   0  -2    7.20    5.40
 -16   0   2   -8.40   26.50
 -16   0   2   11.10    9.70
  16   0  -2   -2.10   32.90
  16   0  -2   12.40   11.50
 -16   0   2    1.40    4.80
  14   0  -2   -7.30   27.40
  14   0  -2   31.80   11.40
  14   0  -2   18.70    5.60
 -14   0   2   32.00   20.90
 -14   0   2   28.50    9.90
 -12   0   2  246.28   27.00
  12   0  -2  302.77   41.70
  12   0  -2  311.67   22.70
 -12   0   2  264.17   18.60
 -12   0   2  283.07   13.50
 -12   0   2  294.17   15.40
  12   0  -2  287.47   15.10
  10   0  -2    5.50    3.30
 -10   0   2    6.20    5.80
  10   0  -2    1.20   20.50
 -10   0   2    6.80    3.40
 -10   0   2   11.50    3.70
  10   0  -2    5.70    7.90
  -8   0   2  543.35   26.10
  -8   0   2  548.65   23.80
   8   0  -2  602.24   40.30
   8   0  -2  568.24   23.80
   8   0  -2  582.34   28.60
  -8   0   2  565.74   31.50
  -8   0   2  536.25   42.50
  -6   0   2  442.56   27.10
   6   0  -2  472.65   32.40
  -6   0   2  445.06   18.90
   6   0  -2  458.45   24.00
  -6   0   2  469.45   34.50
  -6   0   2  467.15   22.60
   6   0  -2  435.66   18.80
   6   0  -2  425.96   22.80
   4   0  -2 3182.18  123.89
   4   0  -2 3170.08  125.99
  -4   0   2 3258.97  125.99
  -4   0   2 3405.26  129.59
  -4   0   2 3046.00  123.89
  -4   0   2 3269.57  127.79
   4   0  -2 3361.76  128.09
  -4   0   2 3253.97  125.79
   4   0  -2 3360.56  129.09
   4   0  -2 3279.67  126.19
  -2   0   2  977.90   42.80
   2   0  -2  991.90   39.40
  -2   0   2 1040.30   39.40
  -2   0   2  921.11   41.00
   2   0  -2 1006.10   41.10
   0   0  -2    1.70    4.80
   0   0  -2    1.60    2.10
   0   0   2    1.10    2.20
   0   0  -2    1.70    2.50
   0   0   2    4.20    2.30
   2   0   2 8263.37  297.27
   2   0   2 7133.89  294.57
   2   0   2 7949.20  295.57
  -2   0  -2 7789.12  295.47
   4   0   2 3601.64  131.79
  -4   0  -2 3223.18  129.19
   4   0   2 3294.67  129.19
   4   0   2 3452.15  130.99
  -4   0  -2 3319.57  130.59
  -6   0  -2 2059.19   79.49
   6   0   2 2045.90   81.89
   6   0   2 2017.70   79.29
  -6   0  -2 2019.80   81.39
   8   0   2  155.98    9.70
   8   0   2  140.59   13.40
  -8   0  -2  151.18    9.90
  -8   0  -2  161.18   13.20
   8   0   2  183.18   13.90
 -10   0  -2  264.17   18.00
  10   0   2  269.97   19.80
  10   0   2  280.97   14.90
  10   0   2  253.37   17.40
 -10   0  -2  252.17   14.30
 -12   0  -2    9.30    5.80
 -12   0  -2    8.90    8.20
  12   0   2    3.20    9.70
  12   0   2   21.90   12.70
  12   0   2   13.10    5.30
  14   0   2    1.80    5.90
 -14   0  -2    8.50    5.20
  14   0   2   21.80   44.80
  16   0   2  -45.80   50.39
  16   0   2   41.20   14.80
  16   0   2   20.90    7.20
 -16   0  -2   28.80    7.10
 -18   0  -2   33.50   19.90
  18   0   2  -76.09   60.89
 -18   0  -2   -8.80   12.90
  18   0   2   -2.60    7.70
  18   0   2  -11.70   15.60
 -18   0  -2    7.50    7.70
 -21  -1   2  -23.90   26.50
 -21  -1   2  -17.10   21.60
  21  -1  -2   -5.50    8.90
  21  -1  -2   -6.30   51.99
  21  -1  -2   19.90   19.80
 -21   1   2   -2.30   13.10
  21   1  -2   40.60   21.60
  21   1  -2   -5.30   44.40
 -21   1   2   21.10    7.80
  19  -1  -2  199.98   16.00
  19  -1  -2  293.17   30.00
 -19  -1   2  208.58   23.80
 -19  -1   2  213.78   15.80
  19  -1  -2  245.78   53.69
 -19   1   2  217.78   36.70
 -19   1   2  241.58   23.90
 -19   1   2  203.28   16.30
  19   1  -2  194.38   60.59
  19   1  -2  208.58   16.60
  19   1  -2  273.87   31.50
  17  -1  -2   22.70   35.60
 -17  -1   2   44.40   11.90
  17  -1  -2   52.19    7.70
  17  -1  -2   51.39   15.10
 -17  -1   2   50.79    7.60
 -17   1   2   61.09   23.20
 -17   1   2   50.49   10.20
 -17   1   2   38.90   10.80
  17   1  -2   62.59   15.50
  17   1  -2   64.49   34.50
 -17   1   2   58.49    7.90
 -15  -1   2  120.59   11.30
  15  -1  -2  196.48   40.80
 -15  -1   2  132.39   17.60
  15  -1  -2  127.89   18.80
  15  -1  -2  114.99   10.90
 -15   1   2  133.79   11.40
  15   1  -2  134.09   11.00
  15   1  -2  128.59   19.60
  15   1  -2  150.88   34.50
 -15   1   2  146.89   12.20
 -15   1   2  176.98   24.90
 -15   1   2  136.29   16.70
  13  -1  -2   61.49   12.70
 -13  -1   2   87.79   13.00
 -13  -1   2   70.39    8.10
  13  -1  -2   47.40   28.30
  13  -1  -2   77.29    8.30
  13   1  -2   81.29    8.60
 -13   1   2   86.59    8.50
 -13   1   2   97.39   13.30
  13   1  -2  106.19   17.70
 -13   1   2   72.09   15.30
 -13   1   2   90.09   10.00
  13   1  -2   69.59   26.10
 -11  -1   2  105.39    8.80
 -11  -1   2  113.69   14.60
  11  -1  -2  116.89   14.40
  11  -1  -2  122.99   31.30
  11  -1  -2  111.59    8.60
 -11   1   2  115.19    8.40
 -11   1   2  115.09   17.40
 -11   1   2   99.79   10.20
  11   1  -2  116.19    8.90
 -11   1   2  103.39   12.40
  11   1  -2  121.09   24.60
  11   1  -2  112.29   15.00
   9  -1  -2 1077.29   50.29
  -9  -1   2 1187.68   46.00
   9  -1  -2 1178.58   45.80
  -9  -1   2 1162.28   50.59
   9  -1  -2 1169.18   66.99
   9   1  -2 1156.68   58.49
  -9   1   2 1122.49   47.60
   9   1  -2 1072.59   50.49
  -9   1   2 1175.48   53.19
  -9   1   2 1128.89   45.80
  -9   1   2 1125.09   66.19
   9   1  -2 1132.29   45.80
  -7  -1   2   32.60    8.10
  -7  -1   2   53.69   16.80
   7  -1  -2   34.50    4.70
   7  -1  -2   29.60    7.60
  -7  -1   2   36.80    5.00
   7  -1  -2   10.60   19.90
  -7  -1   2   28.90    4.00
  -7   1   2   38.90   10.70
   7   1  -2   35.50    5.20
   7   1  -2   33.20    8.50
   7   1  -2   37.80   13.90
  -7   1   2   40.10    5.90
  -7   1   2   37.00    4.90
  -7   1   2   35.80   22.90
   7   1  -2   28.20   11.00
   5  -1  -2   -3.50    8.70
  -5  -1   2    6.90    2.60
   5  -1  -2    6.60    2.50
  -5  -1   2    5.70    6.10
   5  -1  -2   11.50    5.80
   5  -1  -2    4.60   14.70
  -5  -1   2    1.30    3.60
  -5  -1   2    2.50    7.20
  -5  -1   2    9.60    9.20
   5   1  -2   11.00    9.10
  -5   1   2    5.90    3.50
   5   1  -2    5.10    2.30
  -5   1   2    5.70    2.70
  -5   1   2    7.30    7.90
  -5   1   2    0.50   17.20
   5   1  -2    2.50    7.80
   5   1  -2    8.80    6.80
  -3  -1   2 1912.51   74.09
   3  -1  -2 1794.52   71.39
   3  -1  -2 1969.30   75.39
  -3  -1   2 1898.51   75.79
   3  -1  -2 1980.30   79.69
  -3  -1   2 1929.31   74.29
  -3  -1   2 1770.92   71.39
  -3   1   2 1899.61   71.69
  -3   1   2 1816.62   79.49
  -3   1   2 1797.72   71.39
  -3   1   2 1997.20   75.19
   3   1  -2 1841.82   73.29
  -3   1   2 1780.42   71.69
   3   1  -2 1870.61   74.19
   3   1  -2 1843.92   76.09
   1  -1  -2 2444.26   94.99
  -1  -1   2 2485.35   94.69
   1  -1  -2 2479.45   92.79
  -1  -1   2 2400.36   94.09
  -1  -1   2 2297.57   92.59
  -1  -1   2 2301.27   92.89
   1  -1  -2 2484.85   98.19
   1   1  -2 2324.77   92.49
  -1   1   2 2579.44   98.89
   1   1  -2 2499.75   94.99
   1   1  -2 2322.17   92.79
  -1   1   2 2481.95   92.69
   1  -1   2    5.10    1.90
  -1  -1  -2    4.70    3.00
   1  -1   2    4.40    3.60
  -1  -1  -2    6.70    3.40
   1  -1   2    5.40    6.50
   1   1   2    7.00    2.00
  -1   1  -2    3.60    3.00
  -1   1  -2    2.80    2.90
  -1   1  -2    3.70    6.90
   1   1   2    8.10    2.80
  -1   1  -2    6.10    3.30
   3  -1   2   13.60    5.10
  -3  -1  -2    9.90    4.50
   3  -1   2   10.80    2.50
   3  -1   2   14.10    7.10
   3   1   2    8.60    3.00
   3   1   2   11.40    3.90
  -3   1  -2   14.00    2.70
  -3   1  -2   14.00    4.70
  -3   1  -2    9.60    6.90
  -5  -1  -2 1288.17   52.09
  -5  -1  -2 1276.57   50.49
   5  -1   2 1321.67   52.49
   5  -1   2 1279.27   49.90
   5  -1   2 1282.37   53.39
  -5   1  -2 1239.38   51.89
  -5   1  -2 1266.27   49.99
   5   1   2 1360.16   52.79
   5   1   2 1162.18   51.39
   5   1   2 1274.77   50.29
  -5   1  -2 1188.78   53.39
  -7  -1  -2  133.69    9.30
   7  -1   2  115.29    7.90
   7  -1   2  125.69   13.00
   7  -1   2  113.59   11.90
  -7  -1  -2  123.09   11.60
  -7   1  -2  121.99    8.50
  -7   1  -2  103.69   13.60
   7   1   2  138.89   12.30
  -7   1  -2  134.39   12.30
   7   1   2  105.89    8.30
   7   1   2  110.59   11.80
  -9  -1  -2  322.67   16.40
   9  -1   2  317.57   20.00
  -9  -1  -2  320.67   20.20
   9  -1   2  283.77   19.60
   9  -1   2  329.17   16.00
   9   1   2  322.17   16.10
   9   1   2  338.57   20.90
  -9   1  -2  330.97   19.70
   9   1   2  319.77   19.00
  -9   1  -2  308.57   20.60
  -9   1  -2  303.77   16.10
  11  -1   2   84.79   13.50
 -11  -1  -2  155.58   24.40
 -11  -1  -2   88.59    9.80
  11  -1   2  110.89    9.90
  11   1   2  115.19   15.70
 -11   1  -2   96.49   16.10
  11   1   2   92.99   11.60
 -11   1  -2  102.69    8.90
  11   1   2   98.29   11.70
  13  -1   2  125.59   13.80
 -13  -1  -2  123.49   16.00
  13  -1   2  147.09   17.50
 -13  -1  -2  138.79   11.50
  13  -1   2  167.38   48.80
  13   1   2  143.09   18.70
 -13   1  -2  126.09   11.60
  13   1   2  116.79   11.20
  13   1   2  119.49   12.70
  15  -1   2  236.68   62.69
  15  -1   2  304.17   18.00
 -15  -1  -2  274.87   17.70
  15  -1   2  282.57   26.60
 -15   1  -2  266.17   29.10
 -15   1  -2  259.87   16.80
  15   1   2  267.37   17.40
  15   1   2  278.77   26.10
  15   1   2  253.27   66.09
  17  -1   2   13.30   14.50
 -17  -1  -2    1.80   11.00
  17  -1   2   25.80    9.40
 -17  -1  -2   22.90    8.40
  17  -1   2  -49.90   59.89
 -17   1  -2   35.90   18.90
 -17   1  -2   43.40   12.70
  17   1   2   14.60    7.10
 -17   1  -2   33.70    7.70
  17   1   2   20.30   15.90
  17   1   2   79.99   60.69
 -20  -2   2  161.48   24.20
  20  -2  -2  108.39   22.80
  20  -2  -2  110.49   14.70
 -20  -2   2  115.79   14.70
  20  -2  -2   49.10   54.29
 -20   2   2  155.88   23.40
  20   2  -2  129.79   24.20
 -20   2   2  114.39   15.50
  20   2  -2  116.19   13.40
 -20   2   2  123.49   23.60
 -20   2   2  146.59   14.30
  20   2  -2  140.09   25.80
  20   2  -2   86.39   43.60
  18  -2  -2  320.07   70.49
  18  -2  -2  352.86   29.90
  18  -2  -2  353.26   20.20
 -18  -2   2  341.77   20.50
 -18  -2   2  373.16   40.60
 -18   2   2  378.76   26.40
 -18   2   2  332.47   22.30
  18   2  -2  446.16   57.09
 -18   2   2  355.86   20.50
  18   2  -2  337.97   32.80
 -18   2   2  365.56   35.30
 -16  -2   2  721.03   33.60
 -16  -2   2  739.83   38.90
  16  -2  -2  697.53   41.60
  16  -2  -2  762.02   74.19
  16  -2  -2  736.93   33.30
  16   2  -2  750.52   42.50
 -16   2   2  675.13   35.00
 -16   2   2  717.53   37.90
 -16   2   2  799.32   45.30
 -16   2   2  776.02   33.80
  16   2  -2  752.82   59.09
  14  -2  -2  809.32   42.30
 -14  -2   2  829.32   34.80
  14  -2  -2  764.22   68.89
  14  -2  -2  707.73   35.80
 -14   2   2  692.03   35.80
  14   2  -2  783.82   34.10
 -14   2   2  760.12   40.90
  14   2  -2  810.52   42.80
  14   2  -2  762.32   53.89
 -14   2   2  829.52   44.20
  12  -2  -2  574.94   56.29
 -12  -2   2  508.45   29.00
  12  -2  -2  507.05   22.60
 -12  -2   2  481.95   23.00
  12  -2  -2  521.65   29.80
  12   2  -2  511.25   29.80
 -12   2   2  506.95   25.90
 -12   2   2  497.25   31.50
  12   2  -2  493.05   22.80
 -12   2   2  489.35   22.60
  12   2  -2  468.25   39.80
 -12   2   2  436.16   25.20
 -10  -2   2 1845.82   69.89
  10  -2  -2 1726.33   91.69
  10  -2  -2 1707.13   69.49
  10  -2  -2 1765.32   71.89
 -10  -2   2 1738.93   76.39
  10   2  -2 1775.22   79.89
 -10   2   2 1747.73   69.49
  10   2  -2 1798.42   69.79
 -10   2   2 1714.43   93.59
 -10   2   2 1832.02   76.09
  10   2  -2 1814.92   79.09
  10   2  -2 1762.12   75.29
 -10   2   2 1682.53   71.39
  -8  -2   2  654.73   32.90
   8  -2  -2  660.53   49.50
   8  -2  -2  614.54   34.50
  -8  -2   2  638.74   27.40
   8  -2  -2  657.63   27.30
   8  -2  -2  674.63   29.60
  -8   2   2  692.93   51.29
   8   2  -2  679.23   33.50
  -8   2   2  640.94   28.90
   8   2  -2  671.53   47.50
   8   2  -2  658.03   37.60
  -8   2   2  619.84   27.20
  -8   2   2  654.23   33.70
   8   2  -2  698.73   27.60
   6  -2  -2   63.39    7.50
  -6  -2   2   54.09    9.00
   6  -2  -2   76.39   21.80
  -6  -2   2   64.59    5.30
   6  -2  -2   54.79   10.40
   6  -2  -2   62.09    5.50
  -6   2   2   64.69   23.40
   6   2  -2   67.19   13.20
  -6   2   2   67.09    5.40
   6   2  -2   60.09    7.00
   6   2  -2   70.39    5.50
   6   2  -2   64.59   10.10
  -6   2   2   76.99   10.70
  -6   2   2   56.89    7.10
   4  -2  -2  970.30   44.30
  -4  -2   2 1012.30   41.50
  -4  -2   2 1077.29   40.50
   4  -2  -2 1011.90   52.29
   4  -2  -2 1027.80   40.30
  -4  -2   2 1036.20   43.80
  -4  -2   2 1034.00   39.70
  -4  -2   2 1040.80   46.50
   4   2  -2 1008.10   39.60
  -4   2   2 1014.40   44.40
  -4   2   2 1005.40   54.89
   4   2  -2  968.10   47.00
  -4   2   2  990.20   39.90
  -4   2   2 1071.09   40.20
   4   2  -2 1008.40   41.80
  -2  -2   2 9160.58  340.07
  -2  -2   2 9673.33  343.67
   2  -2  -2 9044.09  340.97
   2  -2  -2 9903.21  346.07
  -2  -2   2 8751.92  338.37
  -2  -2   2 7920.61  337.47
   2  -2  -2 7821.92  337.27
   2   2  -2 9321.87  343.57
   2   2  -2 9137.79  340.27
  -2   2   2 9999.00  346.67
  -2   2   2 8420.66  337.37
   2   2  -2 8060.59  337.37
   0  -2   2  355.56   13.70
   0  -2  -2  309.17   15.30
   0  -2   2  355.06   16.30
   0  -2   2  360.06   19.50
   0  -2   2  413.26   26.10
   0  -2  -2  371.56   26.00
   0   2   2  365.56   15.30
   0   2  -2  353.56   16.30
   0   2  -2  351.26   14.90
   0   2  -2  370.06   20.20
   0   2   2  357.36   27.40
  -2  -2  -2  641.94   24.70
   2  -2   2  626.34   28.60
  -2  -2  -2  582.14   24.40
   2  -2   2  580.24   26.00
   2   2   2  596.74   24.70
  -2   2  -2  600.64   23.40
   2   2   2  526.65   33.20
  -2   2  -2  587.04   28.90
  -2   2  -2  589.44   25.60
   4  -2   2  558.04   23.20
  -4  -2  -2  592.94   25.00
   4  -2   2  521.05   27.70
   4  -2   2  571.74   26.10
   4   2   2  567.44   25.50
  -4   2  -2  559.04   23.40
  -4   2  -2  595.44   26.00
  -4   2  -2  610.24   29.60
   4   2   2  587.24   24.40
   6  -2   2  831.82   39.60
   6  -2   2  785.62   33.20
   6  -2   2  827.32   36.60
  -6  -2  -2  781.82   34.30
  -6   2  -2  829.52   36.30
   6   2   2  854.51   36.20
  -6   2  -2  773.32   38.10
  -6   2  -2  915.31   34.70
   6   2   2  791.52   34.10
  -6   2  -2  828.02   33.50
  -8  -2  -2  399.56   22.50
   8  -2   2  423.26   24.30
   8  -2   2  411.46   18.70
   8  -2   2  393.56   22.50
  -8  -2  -2  425.66   19.90
  -8   2  -2  408.16   18.90
  -8   2  -2  417.76   22.40
   8   2   2  409.36   21.60
   8   2   2  413.16   19.60
   8   2   2  380.76   22.40
  -8   2  -2  418.66   24.80
  -8   2  -2  398.66   21.50
  10  -2   2  769.52   36.70
 -10  -2  -2  732.93   33.20
  10  -2   2  747.83   32.10
 -10  -2  -2  716.83   36.20
  10  -2   2  772.42   70.19
  10   2   2  769.32   37.10
 -10   2  -2  743.03   35.90
  10   2   2  765.62   34.20
 -10   2  -2  812.62   38.40
 -10   2  -2  693.13   35.30
 -10   2  -2  771.82   32.60
  10   2   2  728.13   32.80
 -12  -2  -2  581.04   28.40
 -12  -2  -2  608.14   32.80
  12  -2   2  566.34   68.49
  12  -2   2  564.74   27.60
  12  -2   2  605.24   32.80
  12   2   2  621.54   34.30
  12   2   2  667.23   28.70
 -12   2  -2  621.44   33.60
 -12   2  -2  524.15   32.30
 -12   2  -2  598.14   32.20
  12   2   2  621.84   28.40
 -12   2  -2  586.04   27.60
  14  -2   2 1010.60   95.39
 -14  -2  -2  997.30   45.10
  14  -2   2  999.30   43.80
  14  -2   2  971.50   51.49
 -14   2  -2 1046.50   50.19
  14   2   2 1032.80   50.89
 -14   2  -2 1071.29   49.99
 -14   2  -2  995.80   44.00
  14   2   2 1013.50   43.10
 -16  -2  -2  268.47   26.40
  16  -2   2  279.07   27.00
  16  -2   2  242.48   72.99
  16  -2   2  264.07   18.70
 -16  -2  -2  285.07   19.60
  16   2   2  304.77   54.89
 -16   2  -2  268.67   27.40
 -16   2  -2  279.67   38.60
  16   2   2  280.87   27.00
  16   2   2  280.57   19.10
 -16   2  -2  297.67   18.00
  18  -2   2   55.39   72.39
  18  -2   2  101.59   21.50
 -18  -2  -2   70.99   28.10
  18  -2   2   62.99   10.20
  18   2   2   67.99   14.90
  18   2   2   78.59   20.10
 -18   2  -2   83.29   10.70
 -18   2  -2  138.59   32.00
  19  -3  -2  180.88   56.99
  19  -3  -2  167.08   24.90
  19  -3  -2  224.98   17.00
 -19  -3   2  181.48   23.90
 -19  -3   2  173.58   16.60
  19   3  -2  200.18   18.00
 -19   3   2  190.38   24.90
 -19   3   2  240.08   22.90
  19   3  -2  138.79   37.70
 -19   3   2  223.08   31.20
 -19   3   2  241.98   16.30
  19   3  -2  205.38   31.80
  19   3  -2  277.37   33.60
  17  -3  -2  161.98   13.00
 -17  -3   2  206.88   14.80
 -17  -3   2  136.09   21.40
  17  -3  -2   95.29   44.80
  17  -3  -2  141.99   23.40
 -17   3   2  158.58   20.10
 -17   3   2  180.88   13.60
 -17   3   2  159.08   18.90
  17   3  -2  169.28   27.80
  17   3  -2  176.58   25.00
 -17   3   2  208.48   26.40
  17   3  -2  187.78   33.50
 -15  -3   2 1011.80   52.09
  15  -3  -2 1137.39   85.19
  15  -3  -2 1006.40   52.69
  15  -3  -2 1074.29   45.10
 -15  -3   2 1093.69   45.70
 -15   3   2 1206.48   55.69
  15   3  -2 1074.49   61.99
 -15   3   2 1058.19   49.60
 -15   3   2 1025.20   45.10
  15   3  -2 1030.50   62.29
 -15   3   2  992.40   48.70
  15   3  -2 1070.39   54.09
  15   3  -2 1068.39   45.40
  13  -3  -2  460.25   25.70
 -13  -3   2  482.05   29.40
  13  -3  -2  456.25   60.79
 -13  -3   2  505.15   22.80
  13  -3  -2  468.25   22.10
 -13   3   2  464.15   30.80
  13   3  -2  454.55   37.70
 -13   3   2  439.06   26.80
  13   3  -2  474.45   30.90
 -13   3   2  476.15   25.90
  13   3  -2  461.45   36.60
  13   3  -2  468.25   24.30
 -13   3   2  453.25   21.90
 -11  -3   2 2416.76  103.69
  11  -3  -2 2436.76  100.39
  11  -3  -2 2530.65   97.69
 -11  -3   2 2636.94   98.29
  11  -3  -2 2515.65  124.89
 -11   3   2 2774.32  107.89
  11   3  -2 2516.45   98.09
 -11   3   2 2493.85   99.99
 -11   3   2 2240.88  124.39
 -11   3   2 2466.45   97.69
  11   3  -2 2477.45  109.69
  11   3  -2 2523.75  104.49
  11   3  -2 2444.26  104.29
   9  -3  -2 1898.71   78.49
  -9  -3   2 2021.20   84.19
   9  -3  -2 2023.00  101.79
  -9  -3   2 1853.01   78.69
   9  -3  -2 2045.20   80.79
   9  -3  -2 2299.87   86.39
   9   3  -2 2119.29   80.99
   9   3  -2 2063.09   84.89
   9   3  -2 1945.21   77.59
  -9   3   2 1988.70   84.49
  -9   3   2 1938.71  102.99
   9   3  -2 1893.61   88.39
   9   3  -2 2021.00   78.89
  -9   3   2 1987.00   78.69
  -9   3   2 2072.09   80.49
   7  -3  -2 3319.27  127.99
   7  -3  -2 3215.08  123.79
  -7  -3   2 3133.59  122.39
   7  -3  -2 3352.26  122.49
   7  -3  -2 3022.70  140.19
  -7  -3   2 3185.98  127.09
   7   3  -2 2912.61  122.99
   7   3  -2 3249.87  127.79
   7   3  -2 3203.28  131.99
  -7   3   2 3339.57  127.39
  -7   3   2 3303.27  142.79
   7   3  -2 3108.19  122.39
  -7   3   2 3129.79  122.39
  -7   3   2 3154.68  123.49
  -5  -3   2 1260.57   52.49
   5  -3  -2 1298.67   65.39
  -5  -3   2 1173.48   47.20
   5  -3  -2 1143.99   48.20
   5  -3  -2 1283.67   53.29
  -5  -3   2 1141.59   55.79
   5  -3  -2 1284.67   48.40
  -5   3   2 1232.08   47.50
   5   3  -2 1166.98   49.50
  -5   3   2 1132.29   48.00
   5   3  -2 1186.68   47.20
   5   3  -2 1196.48   56.59
  -5   3   2 1227.28   65.39
   3  -3  -2 9620.64  343.07
  -3  -3   2 7706.83  330.67
  -3  -3   2 9256.27  335.87
  -3  -3   2 8393.76  332.47
  -3  -3   2 8054.59  330.77
   3  -3  -2 8914.41  335.57
  -3  -3   2 9327.17  339.17
   3  -3  -2 8810.62  331.77
  -3   3   2 9929.51  344.87
   3   3  -2 8780.22  334.47
   3   3  -2 9168.68  339.07
  -3   3   2 8406.76  333.07
   3   3  -2 7537.75  330.77
  -1  -3   2  254.87   13.50
   1  -3  -2  275.37   25.30
   1  -3  -2  275.77   12.10
  -1  -3   2  257.77   23.00
   1   3  -2  248.08   11.10
  -1   3   2  259.87   26.10
  -1   3   2  273.87   12.00
   1   3  -2  263.07   24.10
   1   3  -2  248.88   13.20
   1   3  -2  276.97   17.50
   1  -3   2 1812.32   72.89
   1  -3   2 1579.24   66.99
   1  -3   2 1813.02   70.09
  -1  -3  -2 1808.92   76.89
  -1  -3  -2 1774.92   68.29
   1  -3   2 1851.11   77.49
   1   3   2 1773.82   68.19
  -1   3  -2 1751.02   66.99
  -1   3  -2 1685.23   72.89
   1   3   2 1805.02   77.99
  -1   3  -2 1815.62   69.79
  -3  -3  -2 1167.48   47.90
   3  -3   2 1217.38   51.69
   3  -3   2 1267.07   45.50
  -3  -3  -2 1194.08   46.50
   3  -3   2 1153.78   45.40
   3  -3   2 1163.18   48.60
   3   3   2 1145.69   47.00
  -3   3  -2 1113.89   48.10
   3   3   2 1184.48   55.29
  -3   3  -2 1143.39   51.59
  -3   3  -2 1197.68   45.60
  -5  -3  -2 1983.90   85.59
   5  -3   2 2065.19   86.29
   5  -3   2 2148.09  109.19
  -5  -3  -2 2257.37   84.29
   5  -3   2 2352.16   83.39
   5   3   2 2293.57   92.99
  -5   3  -2 2297.77   89.89
  -5   3  -2 2094.59   85.99
  -5   3  -2 1968.80   83.29
   5   3   2 2184.28   84.59
   7  -3   2 1329.67   55.59
  -7  -3  -2 1234.28   54.39
   7  -3   2 1336.97   51.59
  -7  -3  -2 1260.27   53.09
   7  -3   2 1219.18   81.09
  -7   3  -2 1276.47   58.29
   7   3   2 1331.17   55.59
  -7   3  -2 1357.36   55.29
  -7   3  -2 1302.47   51.29
  -7   3  -2 1367.06   51.89
   7   3   2 1298.87   52.79
   9  -3   2 2385.46   90.29
  -9  -3  -2 2210.98   91.59
   9  -3   2 2317.77   94.59
   9  -3   2 2288.77  123.09
  -9   3  -2 2345.47   90.59
  -9   3  -2 2447.66   97.09
   9   3   2 2291.67   91.29
  -9   3  -2 2287.87   93.79
  -9   3  -2 2057.49   90.59
   9   3   2 2494.25   95.29
 -11  -3  -2  359.76   24.10
  11  -3   2  354.36   60.19
 -11  -3  -2  329.47   18.90
  11  -3   2  351.46   23.20
  11  -3   2  347.47   17.90
  11   3   2  337.07   24.40
 -11   3  -2  370.86   18.30
 -11   3  -2  349.17   23.10
 -11   3  -2  353.56   20.90
  11   3   2  358.76   19.00
  11   3   2  390.56   20.50
 -11   3  -2  355.96   25.80
  13  -3   2  852.31   43.70
 -13  -3  -2  902.21   39.00
  13  -3   2  837.62   37.00
 -13  -3  -2  867.51   48.90
  13  -3   2  800.92   81.79
 -13   3  -2  804.12   39.80
 -13   3  -2  881.91   44.90
 -13   3  -2  863.41   37.40
  13   3   2  820.02   44.00
  13   3   2  838.02   37.20
 -15  -3  -2  574.44   35.00
 -15  -3  -2  545.15   28.00
  15  -3   2  540.25   26.70
  15  -3   2  421.16   84.69
  15   3   2  595.94   36.20
 -15   3  -2  528.75   26.60
 -15   3  -2  580.14   36.70
 -15   3  -2  477.55   30.70
  17  -3   2  388.86   21.40
  17  -3   2  362.36   33.80
 -17  -3  -2  339.57   29.60
  17  -3   2  236.28   69.39
 -17  -3  -2  378.16   23.70
 -17   3  -2  315.57   32.40
 -17   3  -2  426.56   28.70
  17   3   2  334.67   59.69
 -17   3  -2  360.36   20.90
  17   3   2  459.95   35.10
  17   3   2  346.47   22.70
 -17   3  -2  305.17   38.10
  20  -4  -2  141.19   16.90
 -20  -4   2  127.99   18.10
  20  -4  -2  127.19   24.40
  20  -4  -2  197.08   60.89
 -20   4   2  171.48   25.70
  20   4  -2  115.79   32.40
 -20   4   2  149.49   14.30
  20   4  -2  182.68   33.30
  20   4  -2  131.49   26.60
 -20   4   2  127.99   32.40
 -20   4   2  139.79   19.60
  18  -4  -2  112.49   13.00
  18  -4  -2   98.09   20.10
  18  -4  -2   60.79   56.69
 -18  -4   2  111.89   13.20
 -18  -4   2   84.29   17.60
 -18   4   2  131.39   12.60
  18   4  -2  125.79   26.00
 -18   4   2  122.09   16.50
  18   4  -2  120.39   13.40
  18   4  -2  119.29   23.00
 -18   4   2  130.99   21.00
  18   4  -2  113.39   26.60
  16  -4  -2   78.59   49.80
 -16  -4   2  105.09   11.70
  16  -4  -2   85.89   17.60
 -16  -4   2  101.89   17.10
  16  -4  -2  102.89   11.20
  16   4  -2   85.69   23.40
 -16   4   2   94.69   13.70
 -16   4   2  100.09   10.50
  16   4  -2   62.59   23.80
  16   4  -2   89.89   18.30
 -16   4   2   89.99   15.30
 -16   4   2  100.39   17.30
 -14  -4   2  507.45   32.00
 -14  -4   2  461.65   23.90
  14  -4  -2  588.34   62.99
  14  -4  -2  493.45   28.30
  14  -4  -2  473.45   23.50
 -14   4   2  456.05   23.50
 -14   4   2  493.05   27.90
  14   4  -2  389.46   39.20
  14   4  -2  526.65   33.80
 -14   4   2  512.45   29.70
  14   4  -2  517.85   24.20
  14   4  -2  573.14   42.30
 -14   4   2  501.95   32.40
  12  -4  -2  196.98   46.50
 -12  -4   2  236.88   21.80
 -12  -4   2  203.18   12.80
  12  -4  -2  220.68   17.20
  12  -4  -2  198.18   12.40
 -12   4   2  201.38   47.20
 -12   4   2  221.48   16.80
  12   4  -2  225.08   12.90
  12   4  -2  168.78   20.50
 -12   4   2  183.28   20.90
  12   4  -2  184.58   27.00
 -12   4   2  223.08   12.60
  10  -4  -2 1850.41  102.59
 -10  -4   2 1929.41   74.79
  10  -4  -2 1962.90   77.29
  10  -4  -2 1950.40   82.19
  10  -4  -2 1861.21   74.29
 -10  -4   2 1884.61   80.99
  10   4  -2 1919.31   74.79
 -10   4   2 1806.82  104.59
 -10   4   2 1910.91   81.39
  10   4  -2 1905.91   81.79
 -10   4   2 1896.01   76.59
  10   4  -2 1786.02   73.99
 -10   4   2 1858.51   74.29
  10   4  -2 1867.51   87.39
   8  -4  -2 1099.29   71.69
  -8  -4   2 1126.19   52.99
   8  -4  -2 1213.78   51.09
   8  -4  -2 1079.89   53.19
  -8  -4   2 1225.98   47.50
   8  -4  -2 1179.28   49.30
   8   4  -2 1127.49   48.60
  -8   4   2 1197.48   47.20
  -8   4   2 1250.87   49.00
  -8   4   2 1173.08   52.89
   8   4  -2 1201.18   47.60
   8   4  -2 1212.08   60.89
  -8   4   2 1242.08   75.59
   6  -4  -2 1154.88   52.89
  -6  -4   2 1151.18   53.09
  -6  -4   2 1144.09   57.29
   6  -4  -2 1230.88   48.50
   6  -4  -2 1210.28   70.99
  -6  -4   2 1190.58   46.80
   6  -4  -2 1228.68   49.70
  -6   4   2 1199.08   73.49
   6   4  -2 1233.98   46.90
  -6   4   2 1192.58   48.10
   6   4  -2 1161.68   58.39
   6   4  -2 1152.38   49.90
  -6   4   2 1142.29   46.80
  -4  -4   2 2547.25  102.09
  -4  -4   2 2630.14  106.49
   4  -4  -2 2781.32  119.29
   4  -4  -2 2747.72  105.89
   4  -4  -2 2534.35  103.99
  -4  -4   2 2689.23  112.49
  -4  -4   2 2617.84  102.79
  -4  -4   2 2788.72  104.89
   4  -4  -2 2696.23  108.59
  -4   4   2 2810.82  103.99
   4   4  -2 2501.65  112.59
   4   4  -2 2687.53  102.79
   4   4  -2 2731.13  107.29
  -4   4   2 2702.13  121.49
  -4   4   2 2864.71  106.89
   2  -4  -2  781.72   46.10
   2  -4  -2  802.72   32.50
  -2  -4   2  785.32   33.60
  -2  -4   2  811.82   44.50
  -2  -4   2  784.42   42.20
   2   4  -2  809.72   37.50
  -2   4   2  722.83   47.40
  -2   4   2  856.21   32.10
  -2   4   2  837.32   32.40
  -2   4   2  721.03   36.70
   2   4  -2  774.22   30.70
   2   4  -2  802.72   43.20
   0  -4  -2   64.69    6.40
   0  -4  -2   61.89   17.50
   0  -4   2   56.09    7.90
   0  -4   2   73.29   16.40
   0  -4   2   68.59   23.80
   0   4  -2   59.09    4.30
   0   4   2   65.29   19.20
   0   4   2   62.99    5.00
   0   4  -2   59.69    7.60
   0   4   2   69.39   12.40
   0   4  -2   60.39   10.90
   2  -4   2  858.61   35.90
   2  -4   2  851.51   45.40
   2  -4   2  819.12   56.39
  -2  -4  -2  803.52   43.70
  -2  -4  -2  866.11   33.30
  -2   4  -2  802.02   40.00
   2   4   2  816.02   45.90
  -2   4  -2  821.42   31.90
  -2   4  -2  812.32   35.50
   4  -4   2  807.12   29.00
   4  -4   2  752.82   30.10
  -4  -4  -2  671.93   32.50
   4  -4   2  655.83   57.19
  -4  -4  -2  804.52   30.20
   4  -4   2  671.63   32.80
  -4   4  -2  707.83   32.60
   4   4   2  689.73   30.60
   4   4   2  699.33   41.30
  -4   4  -2  760.32   29.00
  -4   4  -2  741.23   37.10
   6  -4   2  886.81   40.80
   6  -4   2  957.60   36.70
  -6  -4  -2  935.91   40.60
   6  -4   2  843.32   71.89
  -6  -4  -2  924.91   37.70
   6   4   2  902.21   48.10
  -6   4  -2  935.21   36.80
  -6   4  -2  912.01   40.40
  -6   4  -2  877.31   44.50
   6   4   2  948.61   38.50
  -8  -4  -2  909.11   42.40
   8  -4   2  936.21   42.90
   8  -4   2  985.70   74.19
   8  -4   2  942.81   38.40
   8   4   2  947.51   51.19
  -8   4  -2  915.51   42.20
   8   4   2 1016.10   40.40
  -8   4  -2  957.70   47.00
  -8   4  -2  934.71   38.70
 -10  -4  -2  517.85   25.30
 -10  -4  -2  488.65   27.40
  10  -4   2  504.25   28.60
  10  -4   2  552.24   23.60
  10  -4   2  509.55   69.99
  10   4   2  513.15   29.70
  10   4   2  473.95   24.10
 -10   4  -2  512.45   23.00
  10   4   2  468.65   36.00
 -10   4  -2  452.25   31.60
 -10   4  -2  502.75   27.30
 -12  -4  -2    0.00    8.80
  12  -4   2   15.60   51.39
  12  -4   2   -1.80    8.90
  12  -4   2    2.20    4.40
 -12  -4  -2   12.00    6.40
  12   4   2   -5.20    7.20
 -12   4  -2    8.40    6.00
 -12   4  -2   10.30   12.40
 -12   4  -2    5.00    4.30
  12   4   2    1.60   10.70
 -14  -4  -2  384.96   41.40
  14  -4   2  389.06   20.40
  14  -4   2  434.96   27.50
 -14  -4  -2  391.06   22.40
  14  -4   2  472.25  124.39
  14   4   2  436.26   31.00
 -14   4  -2  377.96   20.50
 -14   4  -2  435.36   37.10
 -14   4  -2  376.96   22.10
  14   4   2  370.56   20.30
 -14   4  -2  314.87   30.30
  16  -4   2  127.19   20.20
  16  -4   2   48.80   66.49
  16  -4   2   80.09   12.00
 -16  -4  -2  118.19   15.50
 -16  -4  -2   93.19   16.90
  16   4   2   89.49   11.30
 -16   4  -2  128.69   19.70
 -16   4  -2   80.99    9.70
 -16   4  -2  112.39   20.00
  16   4   2  157.38   27.10
 -16   4  -2  135.39   21.30
  19  -5  -2   21.20   60.19
 -19  -5   2   51.49    9.00
  19  -5  -2   44.10   14.40
  19  -5  -2   71.49   17.60
  19   5  -2   48.10   20.10
 -19   5   2   61.39   13.10
  19   5  -2   46.90   12.50
  19   5  -2    4.60   29.70
  19   5  -2   43.60    8.60
 -19   5   2   71.69   19.90
 -19   5   2   70.29   17.30
  19   5  -2   95.69   31.20
 -19   5   2   57.49   15.70
  17  -5  -2  201.28   15.10
  17  -5  -2  213.08   64.49
 -17  -5   2  207.88   16.30
  17   5  -2  182.28   30.40
  17   5  -2  215.68   15.70
  17   5  -2  203.98   17.70
 -17   5   2  265.77   23.80
 -17   5   2  198.98   26.70
 -17   5   2  221.58   14.80
  17   5  -2  188.88   32.50
  17   5  -2  171.28   24.20
 -15  -5   2  238.18   16.40
 -15  -5   2  264.07   26.30
  15  -5  -2  236.68   15.40
  15  -5  -2  267.57   20.80
  15   5  -2  201.98   14.50
 -15   5   2  259.47   15.10
 -15   5   2  267.27   26.50
 -15   5   2  278.37   21.80
  15   5  -2  228.78   39.30
  15   5  -2  262.57   15.60
 -15   5   2  231.58   24.40
  13  -5  -2   -6.60    8.30
 -13  -5   2    4.10    4.70
  13  -5  -2  -12.50   39.20
 -13  -5   2   -0.30   10.80
 -13   5   2    4.40    8.00
  13   5  -2    9.90    4.80
 -13   5   2   11.20   11.30
 -13   5   2    5.10    4.50
  13   5  -2   17.90   18.10
  11  -5  -2   17.00   32.40
 -11  -5   2   26.10   11.60
 -11  -5   2   16.20    5.10
  11  -5  -2   19.50   12.20
  11  -5  -2   22.30    4.90
  11  -5  -2   30.10    7.50
  11   5  -2   24.00    5.00
 -11   5   2   18.10    4.40
  11   5  -2   24.20    5.60
  11   5  -2   34.90   28.20
 -11   5   2   15.20    6.70
   9  -5  -2  107.99   16.70
   9  -5  -2   90.19   11.40
  -9  -5   2  110.49   15.40
   9  -5  -2  140.59   35.20
  -9  -5   2  117.79    8.80
   9  -5  -2  114.79   18.30
   9   5  -2  107.89   21.10
   9   5  -2  117.49   11.20
  -9   5   2   93.79   36.60
  -9   5   2  105.59    7.70
  -9   5   2   97.29   11.00
   9   5  -2  101.39    8.40
   7  -5  -2  114.79   31.50
  -7  -5   2  121.29    8.30
  -7  -5   2  120.99   15.90
   7  -5  -2  106.69   17.10
   7  -5  -2  139.89   15.10
   7  -5  -2  102.19   10.30
   7   5  -2  126.09   12.70
  -7   5   2  127.79    8.00
  -7   5   2  152.68   35.30
  -7   5   2  110.89   10.30
   7   5  -2   85.89   19.00
   7   5  -2  120.59    7.90
  -5  -5   2  117.99    5.70
  -5  -5   2  108.69   18.60
  -5  -5   2  132.09   17.70
   5  -5  -2  115.99    9.80
   5  -5  -2  116.99   17.00
  -5  -5   2  128.99   10.10
  -5  -5   2  134.69    7.80
   5  -5  -2  113.89   14.10
   5  -5  -2  120.89   29.40
   5   5  -2  106.69   14.10
  -5   5   2  123.39    7.50
   5   5  -2  126.89    7.40
  -5   5   2  123.29    9.50
   5   5  -2  109.19   20.00
  -5   5   2  149.79   32.70
  -3  -5   2  408.56   30.80
  -3  -5   2  420.66   31.20
  -3  -5   2  405.46   20.20
   3  -5  -2  436.46   19.40
   3  -5  -2  411.86   39.80
   3   5  -2  391.66   24.50
   3   5  -2  442.16   32.30
  -3   5   2  384.26   42.10
   3   5  -2  403.06   16.80
  -3   5   2  390.86   18.90
  -3   5   2  401.36   25.80
  -1  -5   2  295.17   35.50
   1  -5  -2  323.77   16.10
   1  -5  -2  293.07   33.40
  -1  -5   2  327.07   17.40
  -1  -5   2  322.87   30.20
  -1   5   2  314.07   24.60
   1   5  -2  315.07   31.50
   1   5  -2  323.67   13.40
   1   5  -2  306.17   22.70
   1   5  -2  334.57   13.20
  -1   5   2  371.16   14.70
   1   5  -2  347.77   17.40
  -1   5   2  324.37   37.20
  -1  -5  -2  361.66   31.30
   1  -5   2  397.06   20.20
   1  -5   2  366.76   40.20
  -1  -5  -2  392.96   18.60
   1  -5   2  399.56   32.60
  -1   5  -2  429.46   20.40
   1   5   2  414.96   16.90
   1   5   2  413.36   34.50
  -1   5  -2  375.76   25.00
   1   5   2  396.26   27.20
   3  -5   2 1108.89   58.69
   3  -5   2 1162.18   71.09
  -3  -5  -2 1151.08   56.29
   3  -5   2 1201.58   48.80
  -3  -5  -2 1077.09   45.00
   3   5   2 1082.29   55.59
  -3   5  -2 1147.29   48.00
  -3   5  -2 1089.69   43.90
   3   5   2 1173.68   46.40
   3   5   2 1111.79   58.39
  -3   5  -2 1250.07   54.19
  -5  -5  -2   21.90    3.90
   5  -5   2   14.40    2.50
   5  -5   2   34.70   33.90
   5  -5   2   22.80   17.20
  -5  -5  -2    6.20    6.80
   5  -5   2   14.90    5.40
   5  -5   2   16.40    6.50
   5   5   2   13.70    4.20
   5   5   2   12.00   14.70
  -5   5  -2    7.90    6.30
  -5   5  -2   18.70    2.80
  -5   5  -2   14.10   10.50
   7  -5   2   33.90    8.20
   7  -5   2   27.60    3.70
  -7  -5  -2   23.30    4.50
   7  -5   2   37.20   36.20
  -7  -5  -2   31.60    8.40
  -7   5  -2   18.00   11.30
   7   5   2   31.40   15.70
   7   5   2   20.20    4.90
  -7   5  -2   22.50    3.50
  -7   5  -2   18.10    7.80
   9  -5   2    4.50    3.30
  -9  -5  -2    4.40    7.80
  -9  -5  -2    2.70    4.20
   9  -5   2   10.50   38.70
   9  -5   2    4.50    8.00
   9   5   2   -3.70   13.40
   9   5   2    5.80    4.70
  -9   5  -2   -7.50   11.00
  -9   5  -2    1.20    2.90
  -9   5  -2   -7.30    6.60
  11  -5   2   15.50    4.70
  11  -5   2   19.50    9.20
 -11  -5  -2    6.10    9.20
 -11  -5  -2   12.00    5.00
 -11   5  -2   15.30    4.50
  11   5   2   51.99   16.30
 -11   5  -2   13.80    7.60
  11   5   2   16.80    6.10
  13  -5   2    8.20    5.10
  13  -5   2   12.50    9.90
 -13   5  -2   39.30   16.90
  13   5   2   -3.40   18.20
  13   5   2   19.50    8.30
 -13   5  -2   14.40    9.60
  13   5   2   30.20    8.90
 -13   5  -2   14.10    6.30
 -15  -5  -2  -14.80   11.70
  15  -5   2   58.79   64.69
  15  -5   2    6.50    6.20
  15  -5   2   33.80   12.60
  15   5   2  -15.30   19.90
 -15   5  -2    2.30   16.70
 -15   5  -2   -3.80   11.40
  15   5   2    7.70    5.50
  15   5   2    4.00    7.00
 -15   5  -2    5.90    5.10
 -18  -6   2   92.19   19.30
  18  -6  -2   33.40   56.39
 -18  -6   2   42.10   10.30
  18   6  -2   80.39   31.30
  18   6  -2   62.99    9.70
 -18   6   2   76.49   14.60
 -18   6   2   32.00   19.20
  16  -6  -2   25.10   10.60
  16  -6  -2  -15.00   54.69
 -16  -6   2   18.50    7.10
  16  -6  -2   37.00   10.00
  16   6  -2   31.50    9.80
  16   6  -2    4.00   24.70
 -16   6   2   36.60   11.30
 -16   6   2   47.20   14.70
 -16   6   2   29.00    5.80
  14  -6  -2  368.86   33.40
  14  -6  -2  445.56   26.80
 -14  -6   2  441.86   23.40
  14  -6  -2  487.75   22.50
 -14  -6   2  434.06   33.00
 -14   6   2  476.35   27.10
 -14   6   2  432.86   32.00
  14   6  -2  396.46   18.80
  14   6  -2  460.35   46.30
 -14   6   2  472.75   21.80
 -12  -6   2   15.40   11.90
  12  -6  -2    2.30    8.30
  12  -6  -2   14.50   12.30
  12  -6  -2    8.90   14.90
 -12   6   2   10.40   47.30
  12   6  -2   10.50    4.80
  12   6  -2    9.60    5.80
  12   6  -2    2.40   18.90
 -12   6   2    2.20    3.90
 -12   6   2    5.10    8.30
  10  -6  -2  217.58   23.50
 -10  -6   2  184.28   19.60
  10  -6  -2  166.08   39.60
  10  -6  -2  172.28   15.40
 -10  -6   2  180.08   12.30
  10  -6  -2  181.28   20.60
 -10   6   2  189.28   11.10
  10   6  -2  182.18   11.80
  10   6  -2  195.48   15.10
  10   6  -2  198.68   30.10
 -10   6   2  150.18   49.50
 -10   6   2  171.68   15.00
   8  -6  -2   69.99   10.20
   8  -6  -2   52.09   32.90
   8  -6  -2   93.49   15.20
   8  -6  -2   60.99   12.30
  -8  -6   2  101.09   17.50
  -8  -6   2   64.79    7.50
  -8   6   2   41.20   37.20
   8   6  -2   57.99    7.00
   8   6  -2   73.39   12.20
  -8   6   2   83.19   10.00
   8   6  -2   63.59   19.20
  -8   6   2   69.39    6.60
   6  -6  -2  211.78   21.10
   6  -6  -2  213.28   14.00
  -6  -6   2  227.58   14.10
   6  -6  -2  225.28   50.79
  -6  -6   2  218.68   21.70
   6  -6  -2  232.18   19.50
  -6   6   2  232.98   41.70
   6   6  -2  189.88   17.40
   6   6  -2  215.28   11.20
   6   6  -2  219.58   28.50
  -6   6   2  227.18   11.30
  -6   6   2  201.98   13.60
  -4  -6   2  168.08   24.30
   4  -6  -2  182.28   18.50
   4  -6  -2  167.18   33.90
  -4  -6   2  137.29   22.50
  -4  -6   2  160.58   12.90
   4  -6  -2  162.38   11.80
  -4   6   2  132.09   20.10
   4   6  -2  181.68   26.50
  -4   6   2  188.18   34.80
  -4   6   2  166.58   11.40
   4   6  -2  166.58   17.00
   4   6  -2  167.98    8.60
  -2  -6   2 1206.28   49.30
   2  -6  -2 1109.59   47.70
   2  -6  -2 1157.88   64.09
  -2  -6   2 1128.49   61.29
  -2  -6   2 1160.68   60.79
  -2   6   2 1135.99   55.29
   2   6  -2 1139.59   53.59
   2   6  -2 1094.29   60.39
  -2   6   2 1158.78   68.69
  -2   6   2 1297.17   46.20
   2   6  -2 1159.88   45.00
   0  -6  -2  584.84   26.70
   0  -6   2  613.54   28.20
   0  -6   2  612.14   39.40
   0  -6   2  612.14   49.10
   0  -6  -2  559.54   42.10
   0   6  -2  568.74   41.30
   0   6   2  591.84   45.30
   0   6   2  631.54   24.30
   0   6  -2  597.74   28.70
   0   6  -2  569.54   23.60
   0   6  -2  571.44   23.20
   0   6  -2  615.64   33.70
   0   6   2  618.94   36.50
   0   6  -2  599.64   23.20
   2  -6   2  372.56   32.70
  -2  -6  -2  407.56   19.80
   2  -6   2  405.36   21.50
  -2  -6  -2  378.76   33.40
   2  -6   2  302.87   47.90
   2   6   2  390.16   36.80
  -2   6  -2  407.86   27.40
   2   6   2  400.06   19.00
  -2   6  -2  382.46   20.70
  -2   6  -2  463.75   16.20
   2   6   2  377.56   30.40
  -4  -6  -2  125.29    8.00
   4  -6   2  110.99   12.50
   4  -6   2  121.19   12.70
   4  -6   2  107.19   35.90
  -4  -6  -2  124.89   20.50
   4  -6   2  123.09   21.40
  -4  -6  -2  133.29   14.50
   4   6   2  113.39    9.30
   4   6   2  152.18   21.70
  -4   6  -2  130.59    6.40
   4   6   2  104.09   21.30
  -4   6  -2  127.49   20.10
  -4   6  -2  125.19   12.30
   6  -6   2   41.50    8.30
   6  -6   2   41.00    7.50
   6  -6   2   22.40   19.50
   6  -6   2   55.19   36.70
  -6  -6  -2   38.00    6.00
  -6  -6  -2   33.30    8.90
   6   6   2   39.40   18.20
   6   6   2   56.99   18.10
   6   6   2   33.90    5.40
  -6   6  -2   29.90    9.30
  -6   6  -2   38.80    4.60
  -6   6  -2   55.49   14.00
   8  -6   2  -27.40   38.50
  -8  -6  -2    2.50    3.70
   8  -6   2    5.70    7.40
   8  -6   2    1.60    3.00
  -8  -6  -2    2.70    8.20
  -8   6  -2   13.50    7.60
  -8   6  -2    3.20    2.90
   8   6   2   18.50   16.60
   8   6   2    4.00    4.30
  -8   6  -2    9.80   13.90
 -10  -6  -2  245.18   14.90
  10  -6   2  242.08   19.80
  10  -6   2  242.48   13.70
 -10  -6  -2  265.07   21.70
 -10   6  -2  278.97   21.50
 -10   6  -2  272.77   13.80
 -10   6  -2  269.97   26.30
  10   6   2  261.77   30.60
  10   6   2  275.67   16.00
 -12  -6  -2    6.00    6.00
  12  -6   2    9.90    5.10
 -12  -6  -2   -6.00   10.00
  12  -6   2    8.80   10.80
 -12   6  -2    5.70    8.90
 -12   6  -2   19.20   17.00
 -12   6  -2   11.20    4.20
  12   6   2  -15.40   17.20
  14  -6   2   25.00   12.50
 -14  -6  -2   39.10    8.00
  14  -6   2   44.00    7.70
  14  -6   2   82.29   64.69
  14   6   2   77.99   21.00
  14   6   2   56.99   10.30
 -14   6  -2   37.70   12.90
  14   6   2   41.70    8.30
 -14   6  -2   32.00    6.80
  17  -7  -2   49.00   20.20
 -17  -7   2  109.09   21.30
  17  -7  -2   23.90   57.89
  17  -7  -2   68.79   14.00
 -17  -7   2   60.09   10.60
  17   7  -2   56.69    8.80
 -17   7   2   73.99   16.60
  17   7  -2   18.80   36.30
 -17   7   2   62.89   21.30
 -17   7   2   53.59    7.80
  15  -7  -2  201.28   54.49
  15  -7  -2  134.29   17.70
 -15  -7   2  135.99   14.30
  15  -7  -2  164.38   22.80
 -15   7   2  159.48   20.50
 -15   7   2  165.08   11.90
 -15   7   2  155.38   22.50
  15   7  -2  166.18   33.70
  13  -7  -2  410.46   33.90
 -13  -7   2  379.46   21.90
  13  -7  -2  409.46   25.70
  13  -7  -2  398.26   31.90
 -13  -7   2  416.06   33.10
 -13   7   2  410.06   20.10
  13   7  -2  407.96   22.00
  13   7  -2  411.86   21.20
 -13   7   2  344.37   32.40
 -13   7   2  416.56   25.60
  13   7  -2  375.16   42.60
 -11  -7   2  160.68   14.20
  11  -7  -2  170.58   22.90
 -11  -7   2  158.08   22.50
  11  -7  -2  179.78   24.00
  11  -7  -2  183.38   16.60
  11   7  -2  154.18   29.90
  11   7  -2  201.88   16.10
 -11   7   2   97.39   49.00
 -11   7   2  185.18   16.00
 -11   7   2  186.88   11.30
   9  -7  -2  475.15   65.09
   9  -7  -2  468.25   25.00
   9  -7  -2  499.95   30.10
  -9  -7   2  435.06   30.10
   9  -7  -2  456.25   32.20
   9   7  -2  446.26   41.50
   9   7  -2  459.65   21.70
   9   7  -2  474.85   27.00
  -9   7   2  424.96   63.79
  -9   7   2  456.15   21.10
  -9   7   2  461.55   24.80
  -7  -7   2  992.80   45.80
   7  -7  -2 1031.30   51.69
   7  -7  -2 1134.49   45.60
   7  -7  -2 1012.40   49.50
  -7  -7   2 1053.09   52.09
   7   7  -2  846.02   66.79
   7   7  -2 1039.20   42.10
  -7   7   2  992.00   41.90
   7   7  -2 1024.90   48.90
  -7   7   2 1108.59   44.90
  -5  -7   2  505.95   25.90
  -5  -7   2  542.15   33.00
   5  -7  -2  515.25   33.70
   5  -7  -2  482.25   54.09
   5  -7  -2  510.65   32.50
   5  -7  -2  499.75   24.80
  -5  -7   2  471.05   38.50
   5   7  -2  481.25   29.40
  -5   7   2  577.34   62.59
   5   7  -2  533.35   22.50
  -5   7   2  532.05   22.30
  -5   7   2  478.05   24.50
   5   7  -2  487.35   42.20
  -3  -7   2  327.37   30.80
  -3  -7   2  261.37   32.30
  -3  -7   2  286.57   17.60
   3  -7  -2  280.07   16.30
   3  -7  -2  250.27   42.10
   3   7  -2  268.87   23.20
  -3   7   2  307.77   28.10
  -3   7   2  274.77   13.70
   3   7  -2  268.27   32.20
  -3   7   2  246.88   39.00
   3   7  -2  286.67   12.70
  -1  -7   2  453.65   43.30
  -1  -7   2  430.76   23.20
   1  -7  -2  427.26   40.60
  -1  -7   2  469.95   36.50
   1  -7  -2  472.55   22.40
  -1   7   2  419.86   43.70
   1   7  -2  456.25   18.40
   1   7  -2  435.66   28.90
  -1   7   2  459.45   33.10
  -1   7   2  479.45   19.20
   1   7  -2  436.06   39.20
  -1  -7  -2  728.83   49.70
   1  -7   2  779.22   60.39
  -1  -7  -2  790.82   33.60
   1  -7   2  709.33   34.60
   1  -7   2  733.83   47.00
  -1   7  -2  730.23   29.80
   1   7   2  704.33   45.60
  -1   7  -2  817.72   29.30
  -1   7  -2  741.13   42.10
   1   7   2  763.02   53.09
  -1   7  -2  745.33   34.70
   3  -7   2 1394.46   58.49
  -3  -7  -2 1459.25   56.69
   3  -7   2 1424.16   71.89
   3  -7   2 1292.27   92.19
  -3  -7  -2 1355.96   69.59
  -3   7  -2 1355.86   70.09
   3   7   2 1373.56   55.49
   3   7   2 1303.47   68.09
  -3   7  -2 1340.57   52.29
   3   7   2 1297.47   72.49
  -3   7  -2 1343.87   59.09
  -5  -7  -2  730.73   28.80
   5  -7   2  763.22   49.30
  -5  -7  -2  609.74   35.40
   5  -7   2  702.03   34.10
   5  -7   2  615.14   32.80
  -5   7  -2  699.53   33.60
   5   7   2  724.83   53.09
   5   7   2  687.23   30.70
   5   7   2  703.13   46.60
  -5   7  -2  726.33   27.90
  -5   7  -2  710.13   40.90
   7  -7   2  237.38   52.19
   7  -7   2  346.17   38.30
   7  -7   2  319.37   19.70
  -7  -7  -2  324.87   23.30
   7  -7   2  339.57   22.30
  -7  -7  -2  324.97   16.30
   7   7   2  384.66   35.40
   7   7   2  246.28   32.20
  -7   7  -2  356.66   28.50
  -7   7  -2  355.96   22.00
   7   7   2  317.27   17.70
  -7   7  -2  325.07   14.90
  -9  -7  -2  419.26   27.90
   9  -7   2  395.76   64.09
   9  -7   2  406.16   44.60
   9  -7   2  443.16   26.50
  -9  -7  -2  446.86   21.20
  -9   7  -2  462.65   20.00
  -9   7  -2  460.15   26.30
   9   7   2  423.96   22.40
   9   7   2  459.15   44.30
   9   7   2  392.06   36.50
  -9   7  -2  519.35   35.30
 -11  -7  -2  297.67   29.70
 -11  -7  -2  320.47   18.60
  11  -7   2  398.16   45.70
  11  -7   2  329.67   24.00
  11  -7   2  362.26   17.70
  11  -7   2  243.88   61.39
 -11   7  -2  369.46   27.60
  11   7   2  300.57   42.70
  11   7   2  293.07   33.10
 -11   7  -2  350.46   17.30
 -11   7  -2  409.36   34.10
  13  -7   2   56.99   13.30
  13  -7   2   83.49   10.30
  13  -7   2  -30.00   57.79
 -13  -7  -2   70.09   14.20
 -13  -7  -2   52.79    8.70
  13   7   2   26.70   21.20
  13   7   2   67.29    9.80
  13   7   2  115.69   28.70
 -13   7  -2   62.79   13.60
 -13   7  -2   80.89   22.00
 -16  -8   2  155.78   24.40
  16  -8  -2  195.98   30.70
  16  -8  -2  135.99   21.90
  16   8  -2   86.59   58.99
 -16   8   2  150.28   23.40
 -16   8   2  132.09   12.60
  14  -8  -2  410.46   28.00
  14  -8  -2  292.67   64.39
  14  -8  -2  495.15   35.20
  14  -8  -2  392.96   38.30
 -14  -8   2  483.05   35.30
 -14   8   2  428.36   37.30
 -14   8   2  452.55   27.90
  14   8  -2  414.36   50.59
 -14   8   2  433.76   21.40
  14   8  -2  397.26   23.80
  12  -8  -2  538.65   34.20
  12  -8  -2  540.55   37.80
  12  -8  -2  498.25   28.50
 -12  -8   2  484.15   21.10
  12  -8  -2  435.66   66.09
  12   8  -2  406.46   26.70
  12   8  -2  540.25   49.50
 -12   8   2  493.55   23.10
  12   8  -2  475.35   23.80
 -12   8   2  490.55   27.80
  10  -8  -2  400.46   24.20
  10  -8  -2  438.76   30.40
  10  -8  -2  431.56   33.80
 -10  -8   2  361.26   29.70
 -10  -8   2  449.16   17.80
  10  -8  -2  327.27   58.39
  10   8  -2  424.26   20.70
 -10   8   2  342.87   64.59
  10   8  -2  393.86   26.30
 -10   8   2  410.86   19.70
  10   8  -2  427.86   41.70
 -10   8   2  423.86   24.20
  -8  -8   2  904.41   47.00
   8  -8  -2  761.02   45.80
   8  -8  -2  733.13   74.29
   8  -8  -2  785.22   44.00
  -8  -8   2  795.52   38.90
   8  -8  -2  777.92   46.00
   8   8  -2  885.61   35.60
   8   8  -2  888.51   43.10
   8   8  -2  830.72   58.79
  -8   8   2  758.02   77.99
  -8   8   2  914.01   35.40
  -6  -8   2 1074.49   49.10
   6  -8  -2 1133.39   55.99
   6  -8  -2 1062.09   81.79
  -6  -8   2 1118.39   52.69
   6  -8  -2 1162.98   54.99
   6  -8  -2 1103.09   48.90
   6   8  -2 1083.19   53.79
  -6   8   2 1169.38   45.40
  -6   8   2 1074.39   48.10
  -6   8   2 1061.99   85.19
   6   8  -2 1135.09   65.89
   6   8  -2 1153.98   45.20
   4  -8  -2  535.95   53.49
  -4  -8   2  536.35   40.90
  -4  -8   2  611.34   44.10
  -4  -8   2  558.44   28.70
   4  -8  -2  559.44   27.50
  -4   8   2  536.35   26.90
   4   8  -2  556.64   23.80
  -4   8   2  579.24   38.70
  -4   8   2  554.94   60.39
   4   8  -2  531.25   46.50
   4   8  -2  515.75   32.90
  -4   8   2  586.14   24.90
  -2  -8   2  458.85   45.70
  -2  -8   2  489.95   26.50
   2  -8  -2  532.35   25.10
   2  -8  -2  506.95   51.19
   2   8  -2  502.75   20.50
  -2   8   2  503.65   21.00
  -2   8   2  553.34   56.09
   2   8  -2  446.36   35.00
   2   8  -2  442.26   40.50
  -2   8   2  478.45   37.90
   0  -8  -2   69.99   25.60
   0  -8   2  131.09   33.30
   0  -8  -2   96.09   11.10
   0  -8   2  102.89   13.00
   0  -8   2  104.99   22.00
   0   8   2  127.19   31.30
   0   8   2  104.29   21.40
   0   8  -2  106.39    5.40
   0   8  -2   67.59   24.70
   0   8   2  109.99    6.10
   0   8  -2  103.29   17.50
   0   8  -2  106.99    5.70
   2  -8   2  384.06   56.69
   2  -8   2  433.76   24.20
  -2  -8  -2  443.66   22.80
   2  -8   2  481.25   41.30
  -2  -8  -2  427.06   41.80
  -2   8  -2  453.35   17.70
  -2   8  -2  430.16   18.60
  -2   8  -2  481.25   32.70
   2   8   2  422.96   20.90
   2   8   2  394.46   45.20
   2   8   2  451.45   38.60
  -2   8  -2  444.86   24.50
   4  -8   2  395.46   39.30
   4  -8   2  399.86   64.99
  -4  -8  -2  431.36   40.60
  -4  -8  -2  444.86   25.50
   4  -8   2  413.36   24.70
   4   8   2  391.76   42.40
   4   8   2  422.86   21.00
  -4   8  -2  431.46   24.70
  -4   8  -2  431.56   17.30
   4   8   2  441.66   40.90
  -4   8  -2  429.56   17.30
  -4   8  -2  413.36   31.70
   6  -8   2  286.37   57.39
   6  -8   2  367.66   23.70
   6  -8   2  426.86   41.60
  -6  -8  -2  334.77   16.80
   6  -8   2  418.36   24.10
  -6  -8  -2  362.46   26.00
   6   8   2  406.96   39.70
  -6   8  -2  376.26   16.10
   6   8   2  369.26   38.00
  -6   8  -2  376.76   31.40
   6   8   2  372.16   19.50
  -6   8  -2  378.16   23.70
   8  -8   2  261.87   21.80
   8  -8   2  243.18   39.20
  -8  -8  -2  229.68   13.70
  -8  -8  -2  231.08   22.70
   8  -8   2  264.17   19.20
   8  -8   2  322.97   61.49
   8   8   2  257.77   34.10
   8   8   2  275.97   16.50
  -8   8  -2  269.57   21.10
  -8   8  -2  269.17   12.60
   8   8   2  216.18   35.40
  -8   8  -2  257.27   28.40
  10  -8   2  427.16   72.19
  10  -8   2  578.44   32.20
 -10  -8  -2  527.25   24.40
  10  -8   2  538.85   51.29
 -10   8  -2  500.85   22.80
 -10   8  -2  497.45   41.50
  10   8   2  402.66   38.60
 -10   8  -2  555.74   31.00
  10   8   2  557.94   51.59
 -12  -8  -2  183.08   23.00
  12  -8   2  151.28   33.90
  12  -8   2  169.88   21.60
  12  -8   2  102.09   61.09
 -12  -8  -2  196.28   13.80
 -12   8  -2  157.08   21.80
  12   8   2  133.09   14.00
 -12   8  -2  201.98   33.80
  12   8   2  132.39   24.90
  12   8   2  139.29   34.80
 -12   8  -2  182.88   11.70
  13  -9  -2  253.77   21.80
 -13  -9   2  180.58   26.20
  13  -9  -2  184.38   36.80
  13  -9  -2  286.27   36.60
 -13  -9   2  192.78   11.20
  13  -9  -2  208.88   60.49
 -13   9   2  190.98   30.70
  13   9  -2  364.56   52.39
 -13   9   2  225.28   13.70
 -13   9   2  213.88   21.50
  13   9  -2  250.77   20.10
  11  -9  -2  185.48   23.10
 -11  -9   2  207.88   17.30
  11  -9  -2  279.67   19.90
  11  -9  -2  160.78   57.39
  11  -9  -2  232.98   28.80
 -11   9   2  206.08   23.10
 -11   9   2  197.88   13.30
 -11   9   2  197.58   67.79
  11   9  -2  222.08   14.40
  11   9  -2  246.18   21.20
  11   9  -2  156.78   36.20
   9  -9  -2  157.98   51.39
   9  -9  -2  171.88   16.00
   9  -9  -2  180.98   27.20
   9  -9  -2  151.58   24.50
  -9  -9   2  151.68   15.80
  -9   9   2  160.38   16.60
  -9   9   2   55.99   53.89
   9   9  -2  129.79   12.70
   9   9  -2  151.88   19.90
  -9   9   2  159.58   10.30
   9   9  -2  162.68   32.70
   7  -9  -2  208.68   48.80
  -7  -9   2  212.28   25.50
  -7  -9   2  250.17   18.00
  -7  -9   2  254.77   23.90
   7  -9  -2  258.67   17.80
   7  -9  -2  239.58   33.10
   7  -9  -2  181.78   30.40
  -7   9   2  231.18   17.70
   7   9  -2  208.38   27.50
  -7   9   2  257.97   13.00
   7   9  -2  206.78   33.30
   7   9  -2  231.18   13.20
  -7   9   2  203.78   52.59
  -5  -9   2  308.47   33.40
  -5  -9   2  282.77   19.30
   5  -9  -2  337.77   51.89
   5  -9  -2  295.97   18.90
   5   9  -2  310.17   28.10
  -5   9   2  200.08   45.90
  -5   9   2  331.57   19.50
  -5   9   2  292.07   15.10
   5   9  -2  327.07   40.30
   5   9  -2  302.37   14.70
  -3  -9   2  632.24   32.50
   3  -9  -2  636.14   62.19
  -3  -9   2  621.84   47.00
  -3  -9   2  654.23   50.69
   3   9  -2  660.93   39.90
  -3   9   2  637.84   45.90
  -3   9   2  586.44   64.99
   3   9  -2  651.43   51.59
   3   9  -2  660.53   26.90
  -3   9   2  697.63   27.20
  -1  -9   2  178.88   36.40
   1  -9  -2  230.68   40.00
  -1  -9   2  222.98   17.20
  -1  -9   2  263.97   33.80
   1   9  -2  207.28   26.30
  -1   9   2  212.28    9.50
   1   9  -2  173.38   33.60
   1   9  -2  177.78    9.20
  -1   9   2  209.98   32.60
   1   9  -2  215.08    9.70
   1  -9   2  240.38   32.70
  -1  -9  -2  234.78   17.10
   1  -9   2  218.98   18.60
   1  -9   2  155.48   42.20
  -1  -9  -2  231.68   39.80
   1   9   2  300.17   47.20
  -1   9  -2  228.68   10.90
  -1   9  -2  269.97   28.40
  -1   9  -2  250.27   10.10
   1   9   2  231.98   14.10
  -1   9  -2  230.48   17.70
   3  -9   2   35.70   41.40
   3  -9   2   46.00   10.00
   3  -9   2   77.99   25.00
  -3  -9  -2   72.89   27.00
  -3  -9  -2   56.69    8.60
   3   9   2   15.20   27.90
  -3   9  -2   62.09   15.20
  -3   9  -2   51.09    5.60
   3   9   2   41.50   21.70
   3   9   2   63.99    8.70
  -3   9  -2   61.29    3.70
  -3   9  -2   69.99   10.50
  -5  -9  -2  225.08   16.90
   5  -9   2  216.58   22.20
   5  -9   2  339.57   40.40
   5  -9   2  184.48   20.20
  -5  -9  -2  188.98   33.30
   5  -9   2  187.98   48.00
  -5   9  -2  230.68   27.30
   5   9   2  240.28   14.70
   5   9   2  245.88   41.00
   5   9   2  276.77   39.10
  -5   9  -2  233.28   10.30
  -5   9  -2  229.48   18.90
  -7  -9  -2   42.00    8.50
   7  -9   2   67.19   51.49
   7  -9   2   27.80   23.10
  -7  -9  -2   25.40   12.10
   7  -9   2   32.90   13.20
   7  -9   2   18.40    9.50
  -7   9  -2   49.70   17.00
   7   9   2    1.30   21.70
   7   9   2   60.49   27.30
   7   9   2   31.00    6.60
  -7   9  -2   30.50    4.50
  -7   9  -2   22.50   12.70
   9  -9   2  512.35   82.99
   9  -9   2  406.46   26.60
  -9  -9  -2  318.57   28.90
   9  -9   2  398.46   48.00
  -9  -9  -2  370.26   18.30
   9  -9   2  373.46   24.30
  -9   9  -2  428.46   28.10
   9   9   2  392.26   41.40
  -9   9  -2  393.66   17.50
  -9   9  -2  415.26   35.30
   9   9   2  262.57   43.00
   9   9   2  387.36   25.80
 -11  -9  -2  158.68   24.50
  11  -9   2  177.18   66.19
 -11  -9  -2  120.89   11.70
  11  -9   2   81.99   52.59
  11  -9   2  115.79   17.90
  11   9   2  125.79   14.50
 -11   9  -2   82.49   15.10
  11   9   2  134.49   26.50
  11   9   2  116.99   33.80
 -11   9  -2  133.99    9.80
 -11   9  -2  105.99   24.20
  12 -10  -2   39.30   21.70
 -12 -10   2  -13.50   10.60
 -12 -10   2   16.10   18.50
  12 -10  -2    1.00   11.00
  12 -10  -2  -26.30   16.60
 -12  10   2    7.60   11.50
  12  10  -2  -10.50   38.50
  12  10  -2  -12.50   14.60
 -12  10   2   14.70   22.50
 -12  10   2    5.10    5.20
  10 -10  -2    5.60   57.09
  10 -10  -2    5.20   17.80
 -10 -10   2  -37.40   20.30
  10 -10  -2   -0.90   17.80
 -10 -10   2   25.70   10.60
  10 -10  -2   25.30   10.60
 -10  10   2 -112.89   63.99
 -10  10   2   10.00    9.60
  10  10  -2  -35.50   28.90
 -10  10   2   -2.90    4.20
  10  10  -2   13.80   12.30
   8 -10  -2   30.20   16.50
  -8 -10   2    8.70    8.40
   8 -10  -2   60.69   48.50
  -8 -10   2  -30.60   20.60
   8 -10  -2   -1.30    7.60
  -8  10   2   14.10    4.00
  -8  10   2    0.10    9.20
   8  10  -2   18.70   13.40
   8  10  -2   25.60   28.90
   8  10  -2    9.10    4.30
  -8  10   2   21.10   55.69
   6 -10  -2   42.10   18.80
   6 -10  -2   38.00    8.80
   6 -10  -2   76.09   43.10
  -6 -10   2   59.99   10.90
  -6 -10   2   28.50   20.80
  -6  10   2   11.10   51.19
   6  10  -2   68.59   25.80
   6  10  -2   68.59   15.00
   6  10  -2   42.40    6.60
  -6  10   2   34.90    8.70
  -6  10   2   58.19    7.20
  -4 -10   2   41.50    9.60
   4 -10  -2   40.80   40.20
   4 -10  -2   47.10    9.40
  -4 -10   2   59.69   27.10
   4  10  -2   28.80   30.40
  -4  10   2   57.99   45.20
   4  10  -2   36.20    4.50
  -4  10   2   33.10    4.90
  -4  10   2   36.60    4.70
   4  10  -2   43.00   15.60
  -2 -10   2   34.00   22.70
   2 -10  -2   46.20    8.40
  -2 -10   2   61.09   10.70
  -2 -10   2   34.40   31.20
   2 -10  -2   56.69   33.30
  -2  10   2   57.29    4.50
   2  10  -2   58.59   17.20
  -2  10   2   67.39   41.50
   2  10  -2   64.09    5.60
  -2  10   2   28.30   27.30
   2  10  -2  108.79   28.60
   0 -10  -2   13.40   32.80
   0 -10  -2   40.60    8.70
   0 -10   2   57.69   23.30
   0 -10   2   48.60   10.80
   0  10   2  113.19   45.20
   0  10  -2   49.60   17.10
   0  10  -2   52.09    4.40
   0  10   2   88.59   26.30
   0  10   2   46.10    6.70
   0  10  -2   56.79    3.90
   2 -10   2  391.06   26.20
  -2 -10  -2  443.66   50.69
   2 -10   2  346.17   57.59
   2 -10   2  431.26   46.20
  -2 -10  -2  448.66   24.20
   2  10   2  441.06   21.30
  -2  10  -2  391.86   25.80
  -2  10  -2  431.06   16.80
   2  10   2  375.06   46.10
  -2  10  -2  442.16   34.80
  -4 -10  -2  134.59   31.80
   4 -10   2  105.99   15.40
   4 -10   2  136.99   52.49
  -4 -10  -2  119.99   13.70
   4 -10   2  121.49   28.20
   4 -10   2   82.79   16.50
  -4  10  -2   91.29    4.60
  -4  10  -2   77.59    6.80
  -4  10  -2   89.89   12.80
   4  10   2   79.69   29.00
   4  10   2   98.39   10.60
  -4  10  -2   73.79   19.50
   4  10   2   99.79   31.70
  -6 -10  -2   19.60   14.40
  -6 -10  -2   22.70    7.80
   6 -10   2    6.00   25.70
   6 -10   2  -14.40   49.50
   6 -10   2    2.00   10.40
   6 -10   2  -10.00   12.40
  -6  10  -2   42.40   19.30
   6  10   2   15.30    6.30
   6  10   2   10.20   28.30
  -6  10  -2   13.30    2.20
  -6  10  -2   12.90   10.70
   6  10   2   35.40   25.10
   8 -10   2   45.40   62.39
   8 -10   2   82.09   31.00
   8 -10   2   85.49   15.10
   8 -10   2   65.39   13.10
  -8 -10  -2  116.79   15.40
  -8 -10  -2   83.39   17.40
  -8  10  -2   81.19   13.70
  -8  10  -2   52.19   21.60
   8  10   2   49.30   29.80
   8  10   2   83.79   12.50
   8  10   2   34.20   31.90
  -8  10  -2   94.99    6.40
   9 -11  -2  -15.80   10.00
   9 -11  -2    3.10   21.10
  -9 -11   2   24.70   11.80
   9 -11  -2   77.19   61.29
  -9 -11   2    2.70   19.30
   9  11  -2  -40.20   34.30
   9  11  -2    1.80    7.30
  -9  11   2   19.50   11.20
  -9  11   2   17.10    4.70
   9  11  -2    0.30   16.40
  -7 -11   2    2.80   18.10
   7 -11  -2   63.49   55.69
   7 -11  -2  -27.90   19.90
  -7 -11   2   -2.50   10.20
   7 -11  -2  -14.90    9.80
  -7 -11   2   14.90   20.30
   7  11  -2   10.40    4.70
  -7  11   2  -31.80   56.69
   7  11  -2   97.89   36.70
  -7  11   2    5.40    5.50
  -7  11   2    1.60    6.60
   7  11  -2   46.50   17.30
   5 -11  -2   41.80   20.80
  -5 -11   2   41.40   27.90
  -5 -11   2   25.90   10.60
   5 -11  -2   35.50   47.10
   5 -11  -2   53.89    9.80
   5  11  -2   53.19   34.20
  -5  11   2   33.70    5.10
   5  11  -2   53.19   16.10
   5  11  -2   37.70    5.20
  -5  11   2   56.19    6.80
  -5  11   2   24.00   52.29
   3 -11  -2   11.70    8.00
   3 -11  -2   20.40   43.10
  -3 -11   2   -8.60    9.30
  -3 -11   2   48.20   34.90
   3  11  -2   34.30   17.70
  -3  11   2   19.60   26.50
   3  11  -2    6.50   30.40
  -3  11   2  -10.90   44.80
  -3  11   2    0.60    4.10
   1 -11  -2    6.70    8.20
  -1 -11   2  -19.40   26.60
   1 -11  -2    8.10   37.10
  -1 -11   2    8.00   38.70
  -1 -11   2  -11.00    8.70
  -1  11   2   11.30   42.70
  -1  11   2   55.29   26.60
   1  11  -2    1.20    2.50
   1  11  -2    5.90    2.00
  -1  11   2   19.70    6.50
   1  11  -2   25.90   17.50
   1 -11   2   23.90   47.10
  -1 -11  -2   11.80   37.30
   1 -11   2   35.50   11.40
   1  11   2   49.00   28.70
  -1  11  -2   42.80   19.10
   1  11   2   38.50    6.50
  -3 -11  -2   50.09    9.60
  -3 -11  -2   10.80   35.50
   3 -11   2   91.79   51.39
   3 -11   2   33.50   11.70
   3  11   2  -15.20   27.00
   3  11   2   68.19   49.60
   3  11   2   36.50    6.50
  -3  11  -2   28.00   19.30
  -5 -11  -2   11.00    9.30
   5 -11   2    3.80   16.60
   5 -11   2  -14.40   58.79
  -5  11  -2   45.80   20.70
  -5  11  -2    8.80   10.30
   5  11   2   63.99   38.60
  -2 -12   2    3.40   11.60
   2 -12  -2    3.90   49.99
  -2 -12   2   54.09   45.50
   2 -12  -2   25.20   11.00
  -2  12   2  -26.90   33.00
  -2  12   2  -71.29   59.29
   2  12  -2   27.10   40.10
  -2  12   2   14.30    8.30
   2  12  -2   25.30   21.60
  -2  12   2   16.10    4.80
   0 -12  -2   -3.00   43.40
   0 -12   2   15.20   12.30
   0 -12   2   14.80   30.30
   0 -12  -2   20.80   10.00
   0 -12   2  128.49   83.29
   0  12   2  -24.10   32.20
   0  12   2   20.40   50.19
   0  12   2   34.80    7.20
  20   0  -3   15.60   16.90
 -20   0   3   -3.30   11.80
 -20   0   3  -12.60    6.20
  20   0  -3   -3.00    6.90
  20   0  -3   43.70   19.70
  20   0  -3  -21.80   54.99
 -18   0   3   30.50   19.70
 -18   0   3    4.30   10.10
 -18   0   3   -4.40    5.20
  18   0  -3   18.80   32.90
 -16   0   3   -6.60    8.10
 -16   0   3    5.20    5.00
  16   0  -3   -1.50   30.30
  16   0  -3   -1.80   10.40
 -16   0   3   13.20   17.70
  14   0  -3   -3.10    5.90
 -14   0   3    2.30    3.50
  14   0  -3   -5.50    9.40
  14   0  -3  -12.10   26.00
 -14   0   3  -12.00   14.50
 -14   0   3    2.10    6.70
 -14   0   3    1.70    4.00
  12   0  -3    6.30   22.70
 -12   0   3    3.30    3.80
 -12   0   3    5.60    6.00
  12   0  -3    5.50    8.20
  12   0  -3    0.90    3.20
 -12   0   3   -1.20   12.60
  10   0  -3    8.50    8.30
  10   0  -3  -13.60    9.20
 -10   0   3   -0.80   22.00
 -10   0   3    0.40   11.80
 -10   0   3    1.90    3.20
 -10   0   3    1.20    5.50
  10   0  -3    2.50    3.10
  10   0  -3   17.40   19.10
   8   0  -3    0.30   14.70
  -8   0   3   11.90   17.30
  -8   0   3    3.40    7.10
   8   0  -3    3.00    8.40
   8   0  -3    6.40    7.40
  -8   0   3    0.20    2.70
   8   0  -3   -2.20    2.60
  -8   0   3   -4.50    9.80
  -6   0   3   12.00   10.10
   6   0  -3    3.80    6.70
  -6   0   3   -1.10    6.70
  -6   0   3   11.40   14.40
   6   0  -3    8.70   12.90
   6   0  -3   10.00    8.20
  -6   0   3    0.50    2.40
  -6   0   3    1.50    6.20
   6   0  -3    0.00    2.20
  -4   0   3    6.60   13.00
  -4   0   3    6.10    7.70
   4   0  -3    4.20    5.50
  -4   0   3    0.60    4.50
   4   0  -3   -6.00   10.70
  -4   0   3   -0.70    8.50
   4   0  -3   -4.20    8.90
  -4   0   3   -0.80    2.10
  -2   0   3   -0.80    1.90
   2   0  -3    2.30    3.50
  -2   0   3   -2.10   11.90
  -2   0   3    2.10    3.00
   2   0  -3    0.10    1.70
   2   0  -3   -1.30    4.20
  -2   0   3    2.70    6.80
  -2   0   3   -1.10    6.10
   2   0  -3   -0.50    7.20
   0   0  -3    0.60    2.80
   0   0   3   -2.80    7.10
   0   0   3    7.50    2.90
   0   0  -3   -6.30    5.90
   0   0  -3   -2.80    3.10
   0   0   3   -1.30    2.80
   2   0   3    3.00    4.20
   2   0   3   -1.70    2.70
   2   0   3    5.90    7.60
  -2   0  -3   -0.70    3.20
  -2   0  -3    0.50    3.80
  -4   0  -3    4.00    4.50
   4   0   3    1.90    6.90
   4   0   3   -0.20    3.00
  -4   0  -3   -2.40    3.10
   4   0   3   -1.60    4.90
   6   0   3    0.70    3.00
   6   0   3   -1.00    5.90
  -6   0  -3   -2.20    3.00
  -6   0  -3    5.80    5.70
   6   0   3   -0.30    7.40
   8   0   3   -1.70    3.40
  -8   0  -3   -1.20    3.90
   8   0   3    4.50    7.50
  -8   0  -3    3.10    6.20
   8   0   3   -5.50    6.40
  10   0   3   -4.10    7.40
 -10   0  -3   -5.50    4.20
  10   0   3   -1.60    3.60
  10   0   3   -2.50    7.70
 -10   0  -3    3.60    7.00
  12   0   3   -4.50    4.60
  12   0   3    1.20    8.70
  12   0   3    0.90    8.10
 -12   0  -3    4.90    8.10
 -14   0  -3   -2.60    6.10
  14   0   3   -5.80   11.60
  14   0   3    7.80    5.80
  16   0   3    8.60   13.10
 -16   0  -3   -8.80    6.90
  16   0   3   -8.50    7.00
  16   0   3   48.10   74.79
 -16   0  -3   -8.80   12.40
 -21  -1   3   38.90   30.10
  21  -1  -3   19.20   18.80
 -21  -1   3   34.70   14.90
 -21  -1   3   14.10    7.30
  21  -1  -3   17.90    7.90
 -21   1   3   24.70    8.00
  21   1  -3   33.90   22.90
  21   1  -3   10.60    7.30
  21   1  -3   -6.10   38.00
 -21   1   3   40.20   14.40
 -19  -1   3   87.59   12.40
  19  -1  -3  145.69   25.30
  19  -1  -3   92.89   11.40
  19  -1  -3   83.99   46.10
 -19  -1   3   77.49   15.40
 -19   1   3   61.19   13.70
  19   1  -3   38.00   37.10
 -19   1   3  106.39   23.40
 -19   1   3   80.19   12.10
  19   1  -3  108.39   24.80
 -17  -1   3  183.68   13.90
 -17  -1   3  215.48   21.30
 -17  -1   3  224.38   33.90
  17  -1  -3  187.98   14.50
  17  -1  -3  213.08   23.60
 -17   1   3  198.08   25.90
  17   1  -3  251.87   24.60
  17   1  -3  226.98   37.60
 -17   1   3  246.68   20.90
 -17   1   3  210.88   14.40
  17   1  -3  253.97   33.60
 -17   1   3  204.78   13.90
 -15  -1   3   33.00    9.70
  15  -1  -3   34.60    6.40
  15  -1  -3   36.50   12.50
 -15  -1   3   39.70    6.20
  15  -1  -3    9.40   29.20
 -15   1   3   36.00   23.80
  15   1  -3   34.50   12.00
 -15   1   3   40.40    6.70
  15   1  -3   39.60   17.80
  15   1  -3   51.39    7.90
  15   1  -3   52.39   27.10
 -15   1   3   40.20    6.80
  13  -1  -3  135.49   17.50
  13  -1  -3   98.99   29.50
  13  -1  -3  138.29    9.60
 -13  -1   3  147.29   10.00
  13   1  -3  143.59   26.10
 -13   1   3  136.19   13.10
  13   1  -3  121.29    9.10
 -13   1   3  122.39    9.60
  13   1  -3  102.79   17.70
  13   1  -3  122.39   19.30
 -13   1   3  126.89   19.80
  11  -1  -3    5.40    3.40
  11  -1  -3   -2.40    8.10
  11  -1  -3   -1.60   21.50
 -11  -1   3    2.80    7.80
 -11  -1   3    2.70    3.30
  11   1  -3   10.00    8.50
 -11   1   3    3.40    5.60
  11   1  -3   14.10   11.90
 -11   1   3   26.40   27.50
 -11   1   3    7.40   11.60
  11   1  -3   13.00   17.00
  11   1  -3    5.60    3.40
 -11   1   3    1.80    3.30
   9  -1  -3  206.18   34.60
  -9  -1   3  191.88   10.90
  -9  -1   3  204.18   11.10
   9  -1  -3  174.28   15.90
  -9  -1   3  195.18   16.70
  -9  -1   3  232.78   30.20
   9  -1  -3  204.68   16.30
   9  -1  -3  201.68   10.70
  -9   1   3  195.98   10.80
   9   1  -3  201.98   10.80
  -9   1   3  167.88   28.70
  -9   1   3  203.98   20.20
   9   1  -3  196.98   17.30
   9   1  -3  229.78   21.50
   9   1  -3  185.88   23.80
  -9   1   3  202.38   13.10
   7  -1  -3  185.98   13.10
   7  -1  -3  215.78   29.00
  -7  -1   3  196.48   21.90
   7  -1  -3  182.68    9.80
  -7  -1   3  190.28    9.80
   7  -1  -3  184.98   14.50
   7  -1  -3  198.48   19.10
  -7  -1   3  200.68   12.00
  -7  -1   3  189.78   15.10
  -7   1   3  190.18   11.30
   7   1  -3  191.28    9.70
   7   1  -3  193.58   15.70
  -7   1   3  198.88   17.90
   7   1  -3  227.48   20.00
  -7   1   3  198.08   10.00
   7   1  -3  201.98   19.60
  -7   1   3  184.38   27.70
   5  -1  -3 2052.69   81.49
  -5  -1   3 2058.99   84.09
   5  -1  -3 2129.59   84.89
   5  -1  -3 2153.68   88.89
  -5  -1   3 1967.20   82.09
  -5  -1   3 2095.79   84.19
  -5  -1   3 2081.29   85.09
  -5  -1   3 1999.60   80.99
  -5  -1   3 1944.11   78.69
   5   1  -3 1967.80   78.79
  -5   1   3 2086.39   79.69
  -5   1   3 2146.69   84.19
   5   1  -3 2095.79   83.29
  -5   1   3 2126.19   89.89
  -5   1   3 2050.29   79.09
  -5   1   3 1921.71   79.59
   5   1  -3 2078.69   84.89
   5   1  -3 2047.90   82.59
   3  -1  -3   48.90   14.50
   3  -1  -3   51.39    9.90
  -3  -1   3   35.30    7.10
  -3  -1   3   41.00    4.90
   3  -1  -3   45.40    7.10
  -3  -1   3   45.50   10.70
  -3  -1   3   32.90    6.30
  -3  -1   3   47.90    3.50
  -3  -1   3   42.90   10.80
  -3  -1   3   41.40    5.00
  -3  -1   3   39.40    8.60
  -3   1   3   45.20    9.00
  -3   1   3   43.60    5.60
  -3   1   3   51.59   16.80
   1  -1  -3 6814.52  289.57
   1  -1  -3 7665.33  290.67
  -1  -1   3 7760.72  293.37
  -1  -1   3 7636.94  291.87
  -1  -1   3 7392.56  290.37
   1  -1  -3 7857.71  293.17
  -1  -1   3 7641.24  290.47
   1  -1  -3 8083.19  297.07
  -1   1   3 7897.21  297.47
  -1   1   3 7516.25  290.57
   1   1  -3 7579.54  290.37
   1   1  -3 7632.14  292.07
   1   1  -3 8058.29  293.67
   1   1  -3 7729.93  290.47
   1  -1   3 4654.13  184.58
   1  -1   3 4929.91  185.98
  -1  -1  -3 4719.43  185.48
  -1  -1  -3 4888.11  185.38
   1  -1   3 4984.40  188.68
  -1   1  -3 4704.23  185.38
  -1   1  -3 4822.22  185.78
  -1   1  -3 4827.32  185.58
  -1   1  -3 5134.99  189.18
   1   1   3 4992.40  185.48
  -3  -1  -3    6.10    4.60
   3  -1   3    3.90    5.00
   3  -1   3    1.50    7.60
  -3  -1  -3    5.00    3.50
   3  -1   3    7.10    2.70
   3   1   3    2.80    3.40
  -3   1  -3    6.70    4.80
   3   1   3    6.70    3.50
  -3   1  -3    6.30    8.20
   5  -1   3  346.47   16.00
   5  -1   3  338.37   26.60
  -5  -1  -3  379.06   19.10
   5  -1   3  362.56   19.30
   5   1   3  318.57   20.90
  -5   1  -3  368.06   16.50
  -5   1  -3  345.77   22.50
   5   1   3  366.26   16.80
   5   1   3  335.17   17.80
  -5   1  -3  356.56   19.10
  -7  -1  -3   10.20    6.40
  -7  -1  -3    1.50    3.70
   7  -1   3    7.50    7.80
   7  -1   3    7.70    3.20
   7  -1   3    8.70    6.60
   7   1   3    6.70    6.00
  -7   1  -3    5.20    3.60
  -7   1  -3    3.60    5.40
  -7   1  -3    1.20    8.40
   7   1   3    7.20    3.80
   7   1   3   12.50    7.50
  -9  -1  -3    5.80    4.20
   9  -1   3    5.40    7.50
  -9  -1  -3    9.60    6.90
   9  -1   3    3.70    4.10
   9  -1   3    4.10    8.00
  -9   1  -3    5.40    6.20
  -9   1  -3   17.30    9.50
   9   1   3   12.00    7.20
  -9   1  -3    7.60    3.90
   9   1   3    1.20    8.20
   9   1   3    5.00    4.10
  11  -1   3   69.39   12.20
  11  -1   3   56.09    8.50
 -11  -1  -3   91.59   10.20
  11  -1   3   82.19   12.00
 -11  -1  -3   62.39   11.30
  11   1   3   71.89    9.30
 -11   1  -3   87.69    8.90
 -11   1  -3   59.89   10.50
  11   1   3   72.39   12.40
  11   1   3   85.19   13.80
 -13  -1  -3   12.80   10.10
  13  -1   3   14.40    5.90
 -13  -1  -3   29.80    7.10
  13   1   3   21.30   11.70
  13   1   3   25.30    9.10
 -13   1  -3   29.20    6.20
  13   1   3   25.00    9.00
  15  -1   3   22.80    7.10
 -15  -1  -3   18.70   11.20
  15  -1   3   30.10   13.30
 -15  -1  -3   19.50    6.70
 -15   1  -3   31.80   12.20
  15   1   3    9.60   13.60
 -15   1  -3   30.50    6.80
 -15   1  -3   25.40   16.90
  15   1   3   39.40    9.50
  17  -1   3   10.80   16.30
 -17  -1  -3  -24.00   12.40
  17  -1   3   10.10    8.30
  17  -1   3  -28.70   70.09
 -17  -1  -3   -1.40    8.00
  17   1   3  -15.90    7.60
  17   1   3 -111.39   60.59
 -17   1  -3  -12.40    7.50
 -17   1  -3   18.90   12.00
  17   1   3   12.10   17.00
 -17   1  -3  -32.20   16.40
 -20  -2   3   -3.60   26.90
  20  -2  -3   28.30   16.70
  20  -2  -3   13.90    6.60
 -20  -2   3   24.90   13.00
 -20  -2   3    7.90    6.90
  20   2  -3   46.20   24.80
 -20   2   3   30.80   20.50
  20   2  -3  -10.90   33.00
 -20   2   3    4.50    8.50
  20   2  -3   11.80   19.20
  20   2  -3   17.10    7.10
 -20   2   3   27.20   14.20
 -20   2   3    9.50    6.80
  18  -2  -3   52.79    7.80
  18  -2  -3   -1.80   38.60
  18  -2  -3   57.89   16.50
 -18  -2   3   75.69   11.30
 -18  -2   3   68.29   13.70
 -18   2   3   49.80   13.00
 -18   2   3   50.49    7.80
  18   2  -3   60.59   17.10
 -18   2   3   42.20   17.90
  18   2  -3   80.29   21.60
 -18   2   3   36.10   10.00
  18   2  -3   56.89   36.10
 -16  -2   3   72.29   12.80
  16  -2  -3   45.20   14.30
 -16  -2   3   56.39    8.70
  16  -2  -3   50.69    7.20
  16  -2  -3   82.49   34.60
 -16   2   3   63.69    9.80
  16   2  -3   83.99   26.50
 -16   2   3   53.39    8.00
  16   2  -3   50.89   14.80
 -16   2   3   58.39   15.90
  16   2  -3   58.59    8.80
 -16   2   3   53.19   11.30
  14  -2  -3   26.70   28.80
  14  -2  -3   18.40   12.60
 -14   2   3   39.80   14.00
 -14   2   3   40.50    9.10
  14   2  -3   32.70   13.10
  14   2  -3   37.50   15.90
  14   2  -3   39.60   20.10
  14   2  -3   32.00    6.70
 -12  -2   3  314.27   22.60
 -12  -2   3  297.37   15.50
  12  -2  -3  289.37   15.20
  12  -2  -3  280.37   46.60
  12  -2  -3  298.07   21.50
 -12   2   3  268.37   14.70
  12   2  -3  300.47   29.00
  12   2  -3  282.47   29.90
  12   2  -3  293.07   22.80
  12   2  -3  295.77   15.10
 -12   2   3  303.87   46.20
 -12   2   3  298.47   25.80
 -12   2   3  270.57   17.30
  10  -2  -3   57.39   10.20
 -10  -2   3   86.49   13.80
  10  -2  -3   65.79    6.50
 -10  -2   3   70.49    7.20
  10  -2  -3   70.09   26.60
 -10   2   3   51.59   28.40
 -10   2   3   75.39    9.50
  10   2  -3   77.59   13.70
 -10   2   3   62.79   13.70
  10   2  -3   69.79    7.10
  10   2  -3   67.99   12.00
  10   2  -3   87.29   17.20
 -10   2   3   65.69    6.60
   8  -2  -3  150.08    8.70
   8  -2  -3  153.38   27.70
  -8  -2   3  156.78   15.10
   8  -2  -3  160.58   20.00
  -8  -2   3  152.68    8.80
   8  -2  -3  135.69   10.00
  -8  -2   3  189.98   20.60
  -8  -2   3  144.49   10.80
  -8   2   3  145.39    9.00
   8   2  -3  158.98   20.30
   8   2  -3  137.09    8.60
   8   2  -3  161.48   23.90
  -8   2   3  139.89   28.80
  -8   2   3  146.09   10.40
   8   2  -3  142.89   16.10
  -8   2   3  135.69   18.00
  -6  -2   3  101.19    9.50
   6  -2  -3  101.19    7.80
  -6  -2   3  101.49   12.90
  -6  -2   3  103.89   12.40
  -6  -2   3  121.09   16.30
  -6  -2   3  103.49    6.40
   6  -2  -3   97.79   21.40
   6  -2  -3   83.89   12.60
  -6   2   3   98.09    6.90
  -6   2   3  108.59   23.70
   6   2  -3  107.09   18.20
   6   2  -3   97.69    6.30
   6   2  -3  109.39   13.20
  -6   2   3   93.59   14.50
  -6   2   3   96.89    7.30
   6   2  -3  113.39   10.40
  -4  -2   3   63.89   11.00
  -4  -2   3   67.49    6.30
   4  -2  -3   74.79   11.60
  -4  -2   3   72.29    5.80
  -4  -2   3   71.79   10.20
  -4  -2   3   59.69    9.30
  -4  -2   3   65.49    4.20
  -4  -2   3   65.99   13.50
   4  -2  -3   76.59   18.90
   4  -2  -3   72.09    5.00
   4   2  -3   68.49   14.90
  -4   2   3   65.19    4.60
   4   2  -3   68.89    4.30
  -4   2   3   67.99   10.80
   4   2  -3   71.09   11.10
  -4   2   3   64.29   19.70
  -2  -2   3  218.48   14.70
   2  -2  -3  208.08    8.70
  -2  -2   3  210.78   11.30
  -2  -2   3  208.18    8.60
   2  -2  -3  181.08   23.60
  -2  -2   3  220.48   22.10
   2  -2  -3  195.58   16.80
  -2  -2   3  211.08    9.90
  -2   2   3  219.18   10.80
  -2   2   3  202.58   25.90
   2   2  -3  194.48   15.40
   2   2  -3  194.88   10.70
   2   2  -3  207.08   10.10
   0  -2  -3  124.59   20.30
   0  -2   3   80.49    7.70
   0  -2  -3   97.39    6.90
   0  -2   3  105.59   12.40
   0  -2   3   91.19    4.70
   0  -2   3   87.69    9.10
   0   2  -3   98.49   13.10
   0   2  -3   86.99    7.30
   0   2  -3   93.59    6.60
   0   2   3   89.49   17.10
   0   2   3  101.19    7.00
  -2  -2  -3  121.89    6.30
   2  -2   3  118.99   13.60
   2  -2   3  118.29    6.30
  -2  -2  -3  109.79    8.20
   2  -2   3  119.89   10.10
  -2   2  -3  118.49    8.00
  -2   2  -3  118.59   14.40
   2   2   3  133.29   21.20
  -2   2  -3  118.69    9.70
  -4  -2  -3  227.18   12.00
   4  -2   3  196.88   13.60
   4  -2   3  172.58   16.60
  -4  -2  -3  195.08   13.80
   4  -2   3  224.68   10.40
  -4   2  -3  209.18   10.50
  -4   2  -3  225.58   14.20
   4   2   3  231.38   12.30
   4   2   3  208.28   11.60
  -4   2  -3  204.08   18.60
  -6  -2  -3   88.09    8.00
   6  -2   3   87.09    7.10
   6  -2   3   93.19   11.00
  -6  -2  -3   95.19   11.70
   6  -2   3   85.39   13.50
  -6   2  -3  100.69    7.20
  -6   2  -3   87.29   10.50
   6   2   3   93.19   10.10
  -6   2  -3   75.19   11.90
   6   2   3  100.69    8.10
   8  -2   3   23.80    8.00
   8  -2   3   23.30   10.10
  -8  -2  -3   25.30    5.60
   8  -2   3   21.60    4.60
  -8  -2  -3   13.20    6.90
   8   2   3   25.20    7.40
  -8   2  -3   22.60    7.20
   8   2   3   22.70    8.80
   8   2   3   28.80    5.60
  -8   2  -3   20.30   10.80
  -8   2  -3   23.30    4.50
 -10  -2  -3   79.59   11.00
 -10  -2  -3   93.59   18.30
  10  -2   3   63.29   13.00
  10  -2   3   91.19    9.10
  10  -2   3   85.79   14.10
 -10   2  -3   84.59   11.10
 -10   2  -3   76.49    8.80
  10   2   3  108.69   13.90
 -10   2  -3  100.99   13.90
  10   2   3  106.29   14.80
 -10   2  -3  102.89   15.20
  10   2   3   90.49    9.00
  12  -2   3   48.50    7.20
  12  -2   3  149.09   51.89
 -12  -2  -3   58.79   11.00
  12  -2   3   39.20   11.10
 -12  -2  -3   39.40    7.00
 -12   2  -3   42.30   13.60
  12   2   3   42.80    7.00
 -12   2  -3   56.39   10.70
  12   2   3   50.49    9.70
 -12   2  -3   38.90    6.50
  12   2   3   51.29   12.20
  14  -2   3   -1.20    6.00
 -14  -2  -3   -5.50    6.50
  14  -2   3    2.50   12.30
 -14   2  -3    4.90   11.10
 -14   2  -3    8.40    5.80
  14   2   3    2.50    7.70
  14   2   3   14.00    6.10
  14   2   3   27.80   11.90
  16  -2   3   23.30   16.90
 -16  -2  -3   13.00    7.70
  16  -2   3   25.40    7.50
 -16  -2  -3   20.70   12.50
 -16   2  -3   22.70    6.80
 -16   2  -3   46.40   13.50
  16   2   3   23.70    8.80
  16   2   3   38.70   15.50
 -16   2  -3   34.90   14.20
  21  -3  -3    9.10    8.90
  21  -3  -3   15.20   52.99
  21  -3  -3   34.40   23.70
  21   3  -3  -16.60   21.00
 -21   3   3   26.40    7.20
  21   3  -3   38.30   32.00
  21   3  -3   45.90   28.60
 -21   3   3   36.50   15.70
 -21   3   3   21.70   12.80
  19  -3  -3   -7.90    6.10
 -19  -3   3   -6.20    6.50
  19  -3  -3   -5.50   15.40
 -19  -3   3    2.80   12.70
  19   3  -3   20.60   20.00
  19   3  -3    5.90    6.40
  19   3  -3   16.30   27.10
 -19   3   3   -9.00   16.10
  19   3  -3   24.30   18.50
 -19   3   3    8.10    6.00
 -19   3   3   16.10   10.50
 -19   3   3    3.60   11.60
  17  -3  -3  -55.09   34.80
 -17  -3   3  -15.00   11.70
  17  -3  -3  -16.30   11.70
 -17   3   3   -9.70    9.30
  17   3  -3   23.80   14.30
 -17   3   3   -8.20    9.20
  17   3  -3    9.70   17.70
  17   3  -3  -21.50   22.30
  15  -3  -3   93.19    9.70
  15  -3  -3   90.59   15.30
 -15  -3   3  117.39   19.80
  15  -3  -3  103.09   34.80
 -15  -3   3   63.79    9.80
  15   3  -3  134.59   21.30
  15   3  -3  108.09   26.70
 -15   3   3   96.79   10.00
 -15   3   3   75.79   16.00
 -15   3   3   94.89   13.50
  15   3  -3   77.79   11.80
 -15   3   3   92.79   15.90
  15   3  -3   84.39   20.60
  13  -3  -3  227.58   23.90
  13  -3  -3  298.07   45.20
 -13  -3   3  225.18   13.50
  13  -3  -3  222.38   13.30
 -13  -3   3  214.38   20.30
  13   3  -3  221.48   23.80
  13   3  -3  187.68   23.70
  13   3  -3  216.28   28.00
 -13   3   3  255.97   47.80
 -13   3   3  202.78   12.60
 -13   3   3  222.58   23.80
 -13   3   3  223.08   16.50
  13   3  -3  230.38   13.40
  11  -3  -3    0.50    3.30
  11  -3  -3    8.70   12.90
  11  -3  -3    8.50    6.10
  11  -3  -3   -4.70   28.00
 -11  -3   3   -1.50    9.00
 -11  -3   3    7.40    3.70
 -11   3   3    6.40    5.80
 -11   3   3    2.90    3.50
  11   3  -3    5.50    3.90
 -11   3   3   15.80   11.10
 -11   3   3   37.10   32.80
  11   3  -3    1.60    9.60
  11   3  -3    6.10   14.30
   9  -3  -3  221.78   13.80
   9  -3  -3  249.58   22.50
   9  -3  -3  231.18   11.90
   9  -3  -3  224.18   38.40
  -9  -3   3  198.68   11.40
  -9  -3   3  213.58   18.10
  -9   3   3  219.68   20.80
   9   3  -3  229.98   20.10
   9   3  -3  196.28   26.20
   9   3  -3  217.08   11.50
  -9   3   3  205.68   13.20
   9   3  -3  202.68   12.60
  -9   3   3  210.58   11.40
  -9   3   3  223.78   37.20
   7  -3  -3   45.00    5.80
  -7  -3   3   52.89    5.30
  -7  -3   3   46.20   13.90
   7  -3  -3   55.99   12.50
  -7  -3   3   55.39   10.30
   7  -3  -3   50.79   23.80
   7   3  -3   49.20    5.30
   7   3  -3   45.00   14.30
  -7   3   3   44.50   25.70
  -7   3   3   44.10    5.30
  -7   3   3   40.40    5.40
   7   3  -3   55.19    9.40
  -7   3   3   47.30   12.00
  -5  -3   3  413.96   16.70
   5  -3  -3  402.26   37.40
   5  -3  -3  381.16   17.50
  -5  -3   3  387.96   23.80
  -5  -3   3  409.06   28.60
  -5  -3   3  388.56   20.40
  -5  -3   3  395.36   19.70
   5  -3  -3  413.46   25.70
   5   3  -3  407.06   21.60
   5   3  -3  375.76   28.80
  -5   3   3  424.46   17.40
  -5   3   3  393.76   17.40
   5   3  -3  396.86   16.60
  -5   3   3  412.96   37.50
  -3  -3   3 1439.86   55.79
  -3  -3   3 1394.86   55.09
   3  -3  -3 1474.05   55.89
  -3  -3   3 1484.05   57.59
  -3  -3   3 1481.95   60.19
   3  -3  -3 1382.46   68.79
   3  -3  -3 1542.45   62.49
  -3  -3   3 1496.25   66.09
  -3   3   3 1507.25   56.99
   3   3  -3 1445.86   60.49
  -3   3   3 1505.55   70.89
   3   3  -3 1337.17   55.09
  -3   3   3 1337.37   55.59
   3   3  -3 1402.16   66.09
  -1  -3   3   55.39    7.70
   1  -3  -3   60.69    6.10
   1  -3  -3   40.30   15.90
  -1  -3   3   56.29   10.00
  -1  -3   3   52.59   15.90
   1   3  -3   61.19    7.60
   1   3  -3   61.99   11.00
  -1   3   3   68.49   19.40
  -1   3   3   57.69    5.80
   1   3  -3   60.29    5.10
   1  -3   3    6.70    4.50
   1  -3   3    3.80    1.30
   1  -3   3    5.40    8.00
  -1  -3  -3   -4.60   12.70
  -1  -3  -3    6.30    3.40
  -1   3  -3    3.10    3.00
  -1   3  -3    8.10    8.50
   1   3   3    2.10    2.80
  -1   3  -3    2.50    4.20
   1   3   3   -4.20   14.10
  -3  -3  -3  473.35   22.00
  -3  -3  -3  461.75   21.90
   3  -3   3  494.95   23.90
   3  -3   3  540.25   28.20
   3  -3   3  523.85   20.40
   3   3   3  491.55   33.70
  -3   3  -3  510.15   24.20
  -3   3  -3  502.65   28.50
   3   3   3  533.15   22.60
  -3   3  -3  510.55   20.50
  -5  -3  -3   48.00    6.20
   5  -3   3   50.39    7.80
   5  -3   3   54.79   10.80
   5  -3   3   54.29    5.30
  -5  -3  -3   54.59    7.70
  -5   3  -3   61.29    9.20
  -5   3  -3   52.39    5.20
  -5   3  -3   91.49   15.00
   5   3   3   56.79    6.90
   5   3   3   63.09   17.20
   7  -3   3   32.90   11.40
   7  -3   3   23.10    3.90
   7  -3   3   29.10    8.30
  -7  -3  -3   27.50    5.20
   7   3   3   28.60    5.30
  -7   3  -3   25.80    7.10
   7   3   3   28.60    7.60
  -7   3  -3   28.00    4.20
  -7   3  -3   24.60   10.70
   9  -3   3   96.99    8.40
   9  -3   3   94.09   18.20
  -9  -3  -3   70.49   10.70
  -9   3  -3   85.39    7.50
   9   3   3   93.89   14.70
   9   3   3   76.29   11.50
  -9   3  -3   85.39   14.70
  -9   3  -3   90.39    7.90
  11  -3   3  176.38   19.00
  11  -3   3   87.39   50.69
  11  -3   3  191.78   12.70
 -11  -3  -3  208.08   19.10
 -11  -3  -3  198.58   14.80
  11   3   3  210.78   18.80
 -11   3  -3  172.88   13.30
  11   3   3  219.38   17.40
 -11   3  -3  191.48   22.40
 -11   3  -3  187.28   12.40
  13  -3   3   71.29   12.60
  13  -3   3   64.49    7.90
 -13  -3  -3   43.50    8.20
 -13   3  -3   26.30   15.20
 -13   3  -3   50.59    7.10
 -13   3  -3   48.50    9.00
  13   3   3   44.20   12.80
  13   3   3   54.69   10.90
 -15  -3  -3   20.20    7.90
 -15  -3  -3    9.10   13.00
  15  -3   3   18.90    7.20
  15  -3   3  -24.40   60.39
  15   3   3   23.20    8.20
  15   3   3   49.60   15.50
 -15   3  -3   18.40   12.10
 -15   3  -3    7.70   28.50
  15   3   3   22.60    7.90
 -15   3  -3   27.80    6.40
  17  -3   3   17.00    7.80
  17  -3   3  119.39   83.09
  17  -3   3   29.80   21.50
 -17   3  -3  -12.40   14.10
  17   3   3   35.20   18.80
 -17   3  -3   16.90   12.20
 -20  -4   3   45.40   16.50
 -20  -4   3  100.99   14.30
  20  -4  -3   37.70   19.40
  20  -4  -3  -29.50   50.49
  20  -4  -3   66.69   10.20
 -20   4   3   69.49   21.90
 -20   4   3   92.79   16.30
 -20   4   3   88.69   16.10
  20   4  -3   53.49   26.70
 -20   4   3   74.89   11.90
  20   4  -3   80.79   10.40
  20   4  -3   86.79   23.90
  20   4  -3   96.99   22.60
 -18  -4   3   23.00   15.50
 -18  -4   3   18.90    6.60
  18  -4  -3  -46.70   47.20
  18  -4  -3   43.20   14.90
  18  -4  -3   20.50    6.90
 -18   4   3   31.00   12.10
 -18   4   3   17.70   12.30
  18   4  -3   19.30   18.00
  18   4  -3   43.30   18.10
  18   4  -3   19.40   25.00
  18   4  -3    5.00    7.00
 -18   4   3   21.10    6.10
 -18   4   3   18.60   16.80
  16  -4  -3   93.59   16.90
  16  -4  -3   92.39   45.40
 -16  -4   3   87.59   16.40
  16  -4  -3   71.99    9.80
 -16  -4   3   64.29    8.60
  16   4  -3   78.79   23.50
 -16   4   3   60.79    9.70
  16   4  -3   96.19   18.30
  16   4  -3   92.89   16.10
 -16   4   3   91.89   18.90
 -16   4   3   84.19   13.10
 -16   4   3   82.29   14.10
  16   4  -3   82.19   10.90
 -14  -4   3   -1.80    4.70
  14  -4  -3    9.40    7.10
 -14  -4   3   -6.20    9.90
  14  -4  -3    8.40   35.40
  14  -4  -3    3.00    4.40
 -14   4   3   -9.80   12.00
 -14   4   3  -16.60   41.80
  14   4  -3    6.90    4.60
 -14   4   3   -1.60    4.00
  14   4  -3   13.60   17.10
 -14   4   3    9.40    8.20
  14   4  -3    9.80   12.30
  12  -4  -3   20.30   14.70
  12  -4  -3   38.40   31.30
 -12  -4   3   22.20    4.90
  12  -4  -3   16.40    4.30
 -12  -4   3   16.00   11.60
  12  -4  -3   20.70    7.10
  12   4  -3   10.20   12.40
 -12   4   3   11.50   11.00
 -12   4   3   29.80    7.40
  12   4  -3   41.40   18.80
  12   4  -3   30.70    5.10
 -12   4   3  -16.50   34.30
 -12   4   3   23.30    4.70
 -10  -4   3   59.49    7.00
  10  -4  -3   49.80   13.90
  10  -4  -3   47.70    6.10
  10  -4  -3   38.70   30.30
 -10  -4   3   64.59   12.30
  10  -4  -3   56.19    7.70
 -10   4   3   60.49    9.40
 -10   4   3   45.90   13.20
  10   4  -3   55.59    6.60
  10   4  -3   49.50   17.70
 -10   4   3   49.99    6.00
  10   4  -3   50.59    8.50
 -10   4   3   28.10   31.50
   8  -4  -3    3.90    4.20
  -8  -4   3    6.30    3.00
   8  -4  -3    4.80   24.00
  -8  -4   3   12.80    8.80
   8  -4  -3   -2.40   10.40
   8  -4  -3    6.70    3.70
  -8   4   3    5.70   11.60
   8   4  -3    6.20    5.80
  -8   4   3   15.60   28.10
  -8   4   3    0.40    4.00
   8   4  -3   10.50   15.00
   8   4  -3    3.10    2.90
  -8   4   3    2.80    3.10
   6  -4  -3   25.80    4.60
   6  -4  -3   18.40   10.40
  -6  -4   3   23.20    9.50
  -6  -4   3   21.70   13.80
   6  -4  -3   49.30   24.20
  -6  -4   3   28.20    4.30
  -6   4   3   23.00    4.30
   6   4  -3   20.00   14.50
  -6   4   3   21.50    3.70
   6   4  -3   24.80    3.10
   6   4  -3   30.20    8.30
  -6   4   3   24.00   26.40
  -4  -4   3  530.15   20.40
  -4  -4   3  502.15   23.40
   4  -4  -3  514.05   21.80
  -4  -4   3  523.75   20.60
  -4  -4   3  540.75   34.50
   4  -4  -3  494.35   28.60
  -4  -4   3  513.95   32.70
   4  -4  -3  504.35   42.20
  -4   4   3  493.85   42.30
   4   4  -3  487.25   20.20
  -4   4   3  500.15   21.50
   4   4  -3  509.95   35.20
  -4   4   3  474.15   24.80
   4   4  -3  514.25   27.20
   2  -4  -3   89.49   20.50
  -2  -4   3   89.79    8.90
  -2  -4   3   91.39   18.10
   2  -4  -3   90.19    6.70
  -2   4   3   75.49    6.90
   2   4  -3   83.59    5.60
   2   4  -3   90.69   18.80
  -2   4   3   79.59   13.80
  -2   4   3   85.09   22.70
   2   4  -3  109.99   14.20
   2   4  -3   87.89    8.90
   0  -4   3  728.83   32.10
   0  -4   3  694.73   36.00
   0  -4  -3  726.13   30.00
   0  -4  -3  721.93   44.20
   0  -4   3  726.63   43.20
   0   4  -3  673.73   29.20
   0   4   3  755.22   46.80
   0   4  -3  710.43   36.30
   0   4  -3  764.72   32.00
   0   4   3  776.32   29.90
   2  -4   3  486.25   27.90
  -2  -4  -3  448.16   33.30
  -2  -4  -3  445.46   20.70
   2  -4   3  448.86   23.00
   2  -4   3  500.75   18.60
   2  -4   3  496.35   35.70
  -2   4  -3  442.26   22.50
  -2   4  -3  473.85   20.60
   2   4   3  526.95   36.40
  -2   4  -3  484.85   27.90
   4  -4   3  751.62   35.70
  -4  -4  -3  866.41   34.40
  -4  -4  -3  750.52   32.90
   4  -4   3  833.02   31.30
  -4   4  -3  798.42   31.40
  -4   4  -3  797.52   40.60
  -4   4  -3  760.92   35.10
   4   4   3  734.53   44.80
   4   4   3  795.02   33.50
  -6  -4  -3   10.70    5.50
   6  -4   3   25.60   37.40
   6  -4   3   -3.50    6.10
   6  -4   3    1.40    2.50
  -6  -4  -3    3.00    4.10
  -6   4  -3    8.90   10.10
   6   4   3   -9.40   14.50
  -6   4  -3    0.00    2.50
   6   4   3    0.90    3.80
  -6   4  -3    0.20    5.80
  -8  -4  -3    4.80    6.30
   8  -4   3   49.60   66.89
  -8  -4  -3    7.50    4.80
   8  -4   3    5.50    3.60
   8  -4   3   10.10    8.30
  -8   4  -3   12.90    3.60
  -8   4  -3   13.00   12.30
   8   4   3    9.90   17.30
  10  -4   3  112.29    9.20
 -10  -4  -3  137.69   20.00
 -10  -4  -3  108.49   10.80
  10  -4   3   99.09   15.00
  10  -4   3  134.69   50.79
  10   4   3  106.79   16.50
 -10   4  -3  113.29    9.10
 -10   4  -3  132.59   19.00
  10   4   3   95.49   21.40
  10   4   3  114.89   11.60
 -12  -4  -3   94.89   11.90
 -12  -4  -3  138.19   19.30
  12  -4   3  113.09   16.30
  12   4   3  109.39   18.70
 -12   4  -3  114.39   10.10
  12   4   3  120.69   16.00
  12   4   3  108.19   24.50
  14  -4   3   -5.30   11.70
  14  -4   3    8.50    5.40
  14  -4   3  -88.09   56.09
 -14  -4  -3   -3.00   11.90
 -14  -4  -3    4.50    7.00
  14   4   3    8.60   12.20
  14   4   3  -15.00    8.30
 -14   4  -3    9.20   14.20
 -14   4  -3    6.60    4.90
 -16  -4  -3    2.50    9.90
  16  -4   3   30.50   11.80
  16  -4   3  228.58   71.29
 -16  -4  -3    5.20   16.20
 -16   4  -3   10.60   16.90
 -16   4  -3    7.60   18.10
  16   4   3   24.00    9.50
 -16   4  -3   30.70    7.10
  16   4   3   23.50    7.00
  16   4   3   21.70   16.50
  19  -5  -3   17.80   16.40
 -19  -5   3  -16.80    7.20
  19  -5  -3  -94.79   51.19
 -19  -5   3   14.00   17.10
 -19   5   3    0.00   12.60
 -19   5   3   -5.30   14.50
  19   5  -3   14.60   34.70
 -19   5   3   28.80   18.60
  19   5  -3   40.90   29.30
  19   5  -3    0.10    6.40
  17  -5  -3    1.80    5.70
 -17  -5   3   10.20    6.20
  17  -5  -3    2.60   14.10
  17  -5  -3  -29.60   47.60
 -17   5   3   11.00    5.60
  17   5  -3   -0.90    5.50
 -17   5   3   -3.30   10.30
 -17   5   3   -8.00   17.00
  17   5  -3   -0.40   16.10
 -17   5   3  -21.90   23.70
  17   5  -3  -11.90   21.60
  15  -5  -3   98.59   51.49
  15  -5  -3  204.48   14.40
  15  -5  -3  192.98   18.30
 -15  -5   3  202.98   14.70
 -15  -5   3  194.98   24.70
  15   5  -3  187.68   31.50
  15   5  -3  184.88   13.50
 -15   5   3  182.58   18.60
 -15   5   3  178.18   13.00
 -15   5   3  234.48   28.40
  13  -5  -3   60.19   42.40
  13  -5  -3   49.40   16.80
  13  -5  -3   62.79   10.50
  13  -5  -3   60.89   12.20
  13  -5  -3   69.49   10.60
 -13  -5   3   71.39   14.20
  13   5  -3   44.60   21.60
 -13   5   3   66.79   14.50
 -13   5   3   47.80    9.00
 -13   5   3   91.49   45.10
  11  -5  -3    9.10    6.50
  11  -5  -3   -9.40   13.00
  11  -5  -3   10.90    7.90
 -11  -5   3    8.70   10.80
  11  -5  -3    6.20   37.60
 -11  -5   3   10.60    4.60
 -11   5   3    9.40    6.30
 -11   5   3   10.20    4.10
  11   5  -3    2.20    5.70
  11   5  -3    9.10    4.20
  11   5  -3   -6.00   16.60
   9  -5  -3   76.19    9.90
  -9  -5   3   90.49    7.50
  -9  -5   3   89.39   14.30
   9  -5  -3   67.99   14.90
   9  -5  -3   59.69   29.00
   9   5  -3   72.29   20.50
   9   5  -3   81.49   11.90
  -9   5   3   78.39   35.90
   9   5  -3   64.69    6.80
  -9   5   3   49.10    7.20
  -9   5   3   68.79    7.20
  -7  -5   3   -3.80    8.60
   7  -5  -3    3.20    4.10
   7  -5  -3   -8.60   23.00
  -7  -5   3   -2.50    2.50
  -7  -5   3   -1.20   13.80
   7  -5  -3  -10.90    9.90
   7   5  -3   -9.90   14.50
  -7   5   3    1.10    3.90
   7   5  -3    1.30    2.50
  -7   5   3    5.10    3.00
  -7   5   3  -25.20   26.00
   7   5  -3   -1.00    6.70
   5  -5  -3  355.36   17.00
  -5  -5   3  351.76   15.00
  -5  -5   3  352.56   30.50
   5  -5  -3  311.77   24.50
   5  -5  -3  365.06   38.70
  -5  -5   3  350.96   24.20
  -5  -5   3  374.56   18.50
  -5   5   3  310.37   21.30
  -5   5   3  349.57   16.60
  -5   5   3  272.87   42.80
   5   5  -3  351.86   31.50
   5   5  -3  348.47   14.70
   5   5  -3  322.47   21.20
  -3  -5   3   57.09   20.20
   3  -5  -3   54.39    6.70
   3  -5  -3   86.59   22.80
  -3  -5   3   59.69    8.50
  -3  -5   3   62.79   17.10
   3   5  -3   67.69   17.70
  -3   5   3   72.49   24.00
  -3   5   3   60.39    6.50
  -3   5   3   51.79   11.10
   3   5  -3   58.39   11.50
   1  -5  -3    3.20    3.40
  -1  -5   3   11.60   26.40
   1  -5  -3  -14.70   16.30
  -1  -5   3   13.50   15.10
  -1  -5   3   11.30    5.00
  -1   5   3    7.90    3.20
  -1   5   3    9.50   20.80
  -1   5   3    8.20   10.30
   1   5  -3   14.10    9.40
   1   5  -3    4.00    2.20
   1   5  -3    3.60    5.00
   1  -5   3    4.00   28.10
   1  -5   3   23.80   17.00
  -1  -5  -3   -0.30   15.30
  -1  -5  -3   11.10    3.60
   1  -5   3   12.00    5.90
   1   5   3    9.80    3.10
  -1   5  -3   16.80    3.20
  -1   5  -3   21.00    5.80
  -1   5  -3   13.90    9.70
   1   5   3    6.60   17.70
   3  -5   3  329.37   32.40
   3  -5   3  307.57   18.60
  -3  -5  -3  320.17   18.50
   3  -5   3  313.37   53.19
  -3  -5  -3  342.77   15.70
   3   5   3  311.27   16.30
  -3   5  -3  329.87   13.20
   3   5   3  341.97   32.40
  -3   5  -3  316.37   18.00
  -3   5  -3  315.27   24.20
   5  -5   3   33.90   37.00
  -5  -5  -3   47.40    7.90
   5  -5   3   40.80    8.20
  -5  -5  -3   50.09    6.60
   5  -5   3   38.70    4.20
  -5   5  -3   39.60    7.30
   5   5   3   33.00    5.50
  -5   5  -3   52.39   12.70
  -5   5  -3   45.50    4.30
   5   5   3   43.50   17.40
  -7  -5  -3   21.20    5.10
   7  -5   3   52.79   48.40
  -7  -5  -3   24.90    7.70
   7  -5   3   13.20    3.20
  -7   5  -3   15.90   12.80
   7   5   3   16.10   16.40
  -7   5  -3   14.10    7.10
   7   5   3   10.10    7.70
  -7   5  -3   14.90    3.20
   9  -5   3    9.50    4.00
  -9  -5  -3    3.20    5.00
  -9  -5  -3    7.50    7.60
   9  -5   3   11.30   41.70
   9  -5   3    0.10    7.60
  -9   5  -3   -5.90    8.20
   9   5   3   10.00    6.10
  -9   5  -3    5.60    3.50
   9   5   3    8.30   17.40
 -11  -5  -3   55.09   10.00
  11  -5   3   68.29    7.90
  11  -5   3   79.29   13.40
 -11   5  -3   63.69    8.10
  11   5   3   78.19   21.00
  13  -5   3   -5.50    4.70
 -13  -5  -3    5.90    6.50
  13  -5   3  -71.39   48.50
 -13  -5  -3  -16.10   11.20
 -13   5  -3   -5.00   10.70
 -13   5  -3    7.20    4.30
  13   5   3   -6.10    9.60
 -13   5  -3    1.60   15.90
  13   5   3    4.40    6.40
  13   5   3  -14.30   20.90
  15  -5   3   39.60   13.10
 -15  -5  -3   14.70   13.40
  15  -5   3  215.28   67.99
 -15   5  -3   -1.70   18.00
 -18  -6   3    9.10   23.10
 -18  -6   3   15.60    8.10
  18  -6  -3   18.10   16.80
  18  -6  -3   28.50    7.80
  18  -6  -3  113.69   60.99
 -18   6   3   24.60   16.30
 -18   6   3   15.20    6.50
  18   6  -3   54.19   30.40
  18   6  -3   20.70    7.10
 -18   6   3   38.40   12.80
  16  -6  -3   25.60   14.40
  16  -6  -3   13.60    9.20
 -16  -6   3   11.80    6.50
  16  -6  -3  -19.00   46.70
  16   6  -3  -24.80   23.00
 -16   6   3   18.80    5.60
 -16   6   3   19.80   10.00
 -16   6   3   19.40   14.20
 -14  -6   3    3.50   11.80
  14  -6  -3  -12.70   15.20
 -14  -6   3    3.30    5.20
  14  -6  -3   -4.10    7.30
  14  -6  -3    1.40   11.70
 -14   6   3  -10.10    7.70
  14   6  -3   -4.20    4.40
  14   6  -3  -35.10   20.40
  14   6  -3    3.60    5.50
 -12  -6   3   18.90   11.50
  12  -6  -3   23.10   10.00
  12  -6  -3   16.70   14.90
  12  -6  -3   22.80    8.00
 -12  -6   3   19.00    5.20
 -12   6   3   16.80    7.50
 -12   6   3  -22.00   41.20
 -12   6   3   20.30    4.80
  12   6  -3   15.90    6.80
  12   6  -3   20.30   18.10
  12   6  -3   28.10    5.50
  10  -6  -3  253.47   17.40
 -10  -6   3  233.68   34.60
 -10  -6   3  256.27   13.90
  10  -6  -3  249.97   16.70
  10  -6  -3  256.47   26.00
  10  -6  -3  316.77   48.30
 -10   6   3  240.58   16.30
  10   6  -3  233.88   13.50
  10   6  -3  283.77   34.10
 -10   6   3  278.47   49.40
  10   6  -3  243.48   18.00
 -10   6   3  235.88   13.40
  -8  -6   3  148.89    9.80
   8  -6  -3  124.99   14.10
  -8  -6   3  172.98   20.30
   8  -6  -3  136.19   22.20
   8  -6  -3  140.59   35.90
   8  -6  -3  177.78   12.70
  -8   6   3  149.09   12.10
   8   6  -3  156.88   16.30
   8   6  -3  156.78   25.20
  -8   6   3  162.38    9.80
   8   6  -3  148.49    9.50
  -8   6   3  145.59   40.00
  -6  -6   3    6.60    1.70
  -6  -6   3   -0.90   15.90
   6  -6  -3    2.10   11.10
  -6  -6   3   13.80   11.00
   6  -6  -3   11.20   24.30
   6  -6  -3   10.20    4.70
  -6  -6   3   14.50    5.90
   6   6  -3   17.80    8.80
   6   6  -3   -3.40   15.60
   6   6  -3   10.90    2.90
  -6   6   3   -6.40   26.40
  -6   6   3    6.30    3.20
  -6   6   3   12.60    5.00
  -4  -6   3    1.90   15.80
  -4  -6   3    4.40    5.50
   4  -6  -3    4.30   10.50
   4  -6  -3   -3.20   22.80
  -4  -6   3    8.00   16.30
   4  -6  -3    1.10    4.00
  -4   6   3   11.10   27.30
  -4   6   3    9.30    3.90
   4   6  -3   -0.20   17.10
   4   6  -3    2.70    1.90
   4   6  -3   25.10   10.10
  -4   6   3   -3.60    3.60
  -4   6   3   12.30   10.10
   2  -6  -3   71.69    8.10
  -2  -6   3   79.09   10.60
  -2  -6   3   52.59   24.60
   2  -6  -3  100.99   26.00
  -2  -6   3   80.89   23.40
   2   6  -3   84.79   21.60
   2   6  -3   75.39   14.90
  -2   6   3   72.29   14.20
  -2   6   3   96.39   26.00
  -2   6   3   68.79    6.40
   0  -6   3   91.29   29.90
   0  -6   3  117.39   22.60
   0  -6   3  114.09   11.50
   0  -6  -3  107.09    9.10
   0  -6  -3   91.99   24.50
   0   6  -3  106.79    6.50
   0   6  -3  113.89   17.70
   0   6  -3  100.99   10.60
   0   6   3  120.49    7.40
   0   6   3  102.69   17.60
   0   6   3  120.19   26.30
  -2  -6  -3   20.20   17.70
   2  -6   3   17.80    6.80
   2  -6   3   51.89   29.70
   2  -6   3    7.40   17.50
  -2  -6  -3   18.70    4.00
   2   6   3   21.80    4.60
  -2   6  -3   20.20    6.10
  -2   6  -3    2.50   10.30
  -2   6  -3   21.90    3.70
   2   6   3   22.00   14.70
   2   6   3    7.70   18.50
  -4  -6  -3   27.10    8.10
   4  -6   3    2.80   32.90
  -4  -6  -3   31.60    4.90
   4  -6   3   15.90    7.30
   4  -6   3   26.60    5.80
   4  -6   3   11.70   19.10
  -4   6  -3   23.70    3.00
   4   6   3   28.00    5.30
  -4   6  -3   21.60    7.00
   4   6   3   31.50   19.10
  -4   6  -3   33.60   12.40
   6  -6   3  115.49   48.50
  -6  -6  -3   47.60    9.70
   6  -6   3   71.79    5.80
  -6  -6  -3   78.89    8.10
   6  -6   3  103.09   24.40
   6  -6   3   73.49   10.40
  -6   6  -3   89.29   19.50
  -6   6  -3   74.39    5.70
   6   6   3   64.99   20.80
  -6   6  -3   65.79    9.70
   8  -6   3   45.70    6.20
  -8  -6  -3   61.39    8.50
  -8  -6  -3   39.30    9.60
   8  -6   3   78.69   47.60
   8  -6   3   47.70    9.90
   8   6   3   60.19    8.90
  -8   6  -3   61.89   16.60
   8   6   3   42.40   19.50
  -8   6  -3   57.59   11.10
  -8   6  -3   44.30    5.80
  10  -6   3   15.50    4.60
 -10  -6  -3    5.50    8.70
  10  -6   3   17.00    9.50
 -10  -6  -3    9.90    5.40
 -10   6  -3   11.50    3.70
  10   6   3   -8.70   18.00
 -10   6  -3   22.80   16.10
 -12  -6  -3    5.80    6.40
  12  -6   3   10.50    5.00
  12  -6   3    6.80   11.00
 -12   6  -3    8.70   17.00
  12   6   3   12.50    7.10
  12   6   3   55.49   21.30
 -12   6  -3    5.50   10.20
 -12   6  -3    8.90    4.50
  14  -6   3   39.30    7.20
  14  -6   3   39.20   13.50
  14  -6   3  -20.30   61.39
 -14  -6  -3   30.30   14.70
 -14  -6  -3   31.40    9.10
  14   6   3   34.80    8.80
  14   6   3  -11.80   23.90
  14   6   3   55.79   11.90
 -14   6  -3   31.10   19.50
 -14   6  -3   26.20   11.50
 -14   6  -3   39.80    6.20
 -17  -7   3  101.69   21.40
  17  -7  -3   49.60   15.70
  17  -7  -3  -20.00   56.59
 -17  -7   3   67.39   10.90
  17  -7  -3   79.39   14.10
 -17   7   3   89.09   15.20
 -17   7   3  102.29   19.80
 -17   7   3  113.59   11.20
  17   7  -3  110.09   13.60
  17   7  -3   54.99   31.90
  15  -7  -3   71.69   53.89
  15  -7  -3    2.10    8.40
 -15  -7   3   11.40    6.70
  15  -7  -3  -13.70   31.20
  15  -7  -3    3.80   11.60
 -15  -7   3   -2.50   16.70
  15   7  -3   -4.70    5.00
 -15   7   3    1.30   11.00
  15   7  -3   44.50   23.10
 -13  -7   3    3.90    5.50
  13  -7  -3    1.30    9.30
  13  -7  -3    7.20   16.60
  13  -7  -3    9.20    8.20
 -13  -7   3    2.40   13.80
  13   7  -3    0.50    4.40
 -13   7   3    8.90    4.20
 -13   7   3    2.70    7.50
  13   7  -3    6.50    6.90
 -13   7   3   52.99   48.10
  13   7  -3   28.60   23.70
 -11  -7   3  115.99   19.90
  11  -7  -3  139.59   13.80
 -11  -7   3  128.39   10.90
  11  -7  -3  172.48   24.80
  11  -7  -3  128.59   16.20
 -11   7   3   40.30   41.10
 -11   7   3  133.79    9.50
 -11   7   3  140.29   14.00
  11   7  -3  133.59   10.30
  11   7  -3  110.09   24.70
  11   7  -3  121.19   15.20
   9  -7  -3  328.07   19.40
  -9  -7   3  329.07   16.80
   9  -7  -3  310.57   21.50
   9  -7  -3  304.17   28.70
  -9  -7   3  327.77   14.20
  -9  -7   3  361.76   27.90
  -9  -7   3  339.87   19.80
   9  -7  -3  345.47   54.89
   9   7  -3  351.16   38.60
  -9   7   3  219.28   49.80
   9   7  -3  305.97   22.80
  -9   7   3  336.07   19.40
  -9   7   3  344.67   16.70
   9   7  -3  326.67   16.40
   7  -7  -3  301.57   48.60
  -7  -7   3  328.97   34.40
  -7  -7   3  317.97   17.60
   7  -7  -3  353.06   29.40
  -7  -7   3  358.96   20.60
  -7  -7   3  312.87   30.50
   7  -7  -3  352.86   19.50
  -7   7   3  244.18   75.79
   7   7  -3  352.96   25.10
  -7   7   3  354.36   16.60
   7   7  -3  336.87   35.90
  -7   7   3  330.27   18.60
   7   7  -3  334.17   15.70
  -5  -7   3  114.79   11.80
  -5  -7   3  105.29   18.30
   5  -7  -3  117.79   31.10
  -5  -7   3  110.49   24.90
   5  -7  -3  107.69   10.10
   5  -7  -3  106.49   16.90
  -5   7   3  136.19   21.70
   5   7  -3   81.29   21.90
  -5   7   3  138.79   37.60
   5   7  -3   96.99    6.50
   5   7  -3  112.29   16.40
  -5   7   3  100.49    9.80
  -3  -7   3  171.28   27.90
  -3  -7   3  220.08   15.20
   3  -7  -3  248.08   41.50
  -3  -7   3  170.98   28.40
   3  -7  -3  177.18   12.60
  -3   7   3  157.28   35.00
   3   7  -3  213.18   21.70
  -3   7   3  181.38   10.60
   3   7  -3  195.48    8.40
  -3   7   3  150.28   23.50
   3   7  -3  149.09   26.70
  -1  -7   3  365.96   44.30
   1  -7  -3  338.27   18.50
  -1  -7   3  340.57   36.50
   1  -7  -3  328.77   46.70
  -1  -7   3  360.86   20.50
   1   7  -3  349.27   20.20
   1   7  -3  378.96   27.20
   1   7  -3  368.46   14.90
  -1   7   3  369.46   16.40
  -1   7   3  335.87   41.00
  -1   7   3  410.36   31.00
   1  -7   3  141.49   24.70
   1  -7   3  104.09   13.20
   1  -7   3   60.19   33.60
  -1  -7  -3   97.29   10.20
  -1  -7  -3  133.59   26.40
  -1   7  -3  101.79   17.40
   1   7   3  153.48   30.60
  -1   7  -3  107.69    6.90
   1   7   3  117.89   21.20
  -3  -7  -3  122.59   25.90
   3  -7   3   69.89   42.00
   3  -7   3  112.99   24.70
   3  -7   3  161.48   15.20
  -3  -7  -3  159.48   11.70
  -3  -7  -3  145.09    9.50
   3   7   3  154.48   26.60
   3   7   3  160.18   26.60
  -3   7  -3  156.68   23.10
  -3   7  -3  149.88    9.10
  -3   7  -3  150.58   14.50
   3   7   3  136.69   10.50
   5  -7   3   83.99   13.00
  -5  -7  -3   51.39   11.50
  -5  -7  -3   55.29    7.40
   5  -7   3   94.09   23.90
   5  -7   3  117.89   42.40
   5  -7   3   53.89    7.80
   5   7   3   84.59   21.70
   5   7   3   62.19    8.70
  -5   7  -3   77.09   12.20
  -5   7  -3   77.29   17.00
   5   7   3   68.49   19.40
  -5   7  -3   66.89    4.50
   7  -7   3  333.57   39.40
   7  -7   3  279.57   20.60
  -7  -7  -3  286.57   15.80
  -7  -7  -3  236.58   20.40
   7  -7   3  304.57   57.19
   7   7   3  292.87   17.00
   7   7   3  274.57   34.10
  -7   7  -3  283.57   19.70
  -7   7  -3  300.27   13.30
  -7   7  -3  255.17   27.40
   7   7   3  330.07   36.40
   9  -7   3   23.50    9.30
  -9  -7  -3   -9.90    8.90
  -9  -7  -3   17.60    5.40
   9  -7   3   58.49   54.89
   9  -7   3   24.90   25.00
   9  -7   3   12.50    4.00
   9   7   3    1.80   20.30
  -9   7  -3    5.70    3.30
  -9   7  -3   15.10   16.90
   9   7   3    4.90   20.00
  -9   7  -3   17.20    8.80
  11  -7   3  -28.70   58.99
 -11  -7  -3    3.20   10.10
  11  -7   3   11.10   10.30
  11  -7   3    5.90    4.40
  11   7   3    9.70    7.80
 -11   7  -3   -1.10    3.70
  11   7   3   31.40   21.30
 -11   7  -3   10.30   17.90
 -11   7  -3    9.80    9.80
  13  -7   3   35.00   13.20
  13  -7   3   63.89   67.59
  13  -7   3   23.20    6.70
 -13  -7  -3   23.80    8.30
  13   7   3   74.09   23.30
 -13   7  -3   27.10   21.60
 -13   7  -3   14.90    5.80
 -13   7  -3   37.30   11.40
  13   7   3   -2.20    7.80
  16  -8  -3  -19.70   10.70
  16  -8  -3   38.10   17.70
 -16  -8   3   14.90    7.90
  16  -8  -3   73.49   69.69
 -16   8   3   10.50   19.70
 -16   8   3   -3.20    5.80
 -16   8   3    3.30   11.40
  16   8  -3    7.60    8.70
  16   8  -3    9.10   30.10
  14  -8  -3   -6.80   49.20
 -14  -8   3    4.20   16.30
 -14  -8   3    1.30    6.60
  14  -8  -3    4.20    9.20
  14  -8  -3   -3.90   11.20
  14  -8  -3   24.60   18.60
  14   8  -3    9.80    5.80
  14   8  -3  -51.59   26.00
 -14   8   3    7.70    4.70
 -14   8   3   11.10    9.50
 -14   8   3  -95.69   60.29
  12  -8  -3  -42.10   39.80
  12  -8  -3   11.50    8.20
  12  -8  -3   -5.20   10.10
 -12   8   3    3.10    7.90
  12   8  -3   -9.90   24.50
 -12   8   3   16.80    5.00
  12   8  -3   10.80    4.90
  12   8  -3    8.70    9.30
 -12   8   3    6.60   55.39
 -10  -8   3    0.50    6.10
 -10  -8   3    5.40   12.80
  10  -8  -3    2.60   14.80
 -10   8   3   -4.40    4.00
  10   8  -3  -14.70    9.60
 -10   8   3   -7.30    6.10
  10   8  -3   23.80   23.50
  10   8  -3    0.60    3.80
 -10   8   3    9.70   47.20
  -8  -8   3  -22.40   11.10
   8  -8  -3   11.10   34.40
   8  -8  -3   -2.20    5.80
  -8  -8   3   17.50    7.20
   8  -8  -3   11.30   13.80
   8   8  -3   -1.30    3.30
   8   8  -3   -6.30   20.20
   8   8  -3    6.60   10.10
  -8   8   3    3.50   38.30
  -8   8   3    8.20    6.30
  -8   8   3    1.60    3.20
   6  -8  -3   15.80   15.00
   6  -8  -3   16.80    6.30
  -6  -8   3   14.50   14.50
  -6  -8   3   -0.80   19.20
   6  -8  -3   75.09   35.90
  -6  -8   3   18.30    7.70
  -6   8   3   53.99   38.90
   6   8  -3   36.70   21.20
   6   8  -3   17.00    3.40
   6   8  -3   33.00   12.00
  -6   8   3   22.80    4.20
  -6   8   3   20.00    6.40
  -4  -8   3   12.00   19.50
  -4  -8   3   15.00    6.70
  -4  -8   3   32.00   19.40
   4  -8  -3   38.50   54.09
   4  -8  -3    9.80    5.40
   4   8  -3    6.00   21.00
   4   8  -3    5.70    2.40
  -4   8   3   17.00   38.70
  -4   8   3    7.40    3.80
   4   8  -3    6.70   11.40
  -4   8   3   -0.20   14.60
   2  -8  -3   49.40   28.50
  -2  -8   3   71.29   28.30
   2  -8  -3   31.10    5.90
  -2  -8   3   24.80    7.40
  -2  -8   3   42.10   20.20
   2   8  -3   53.49   24.10
  -2   8   3   74.79   31.40
  -2   8   3   30.70   16.90
  -2   8   3   37.00    4.60
   2   8  -3    5.50   12.70
   2   8  -3   29.90    2.20
   0  -8  -3  675.83   29.90
   0  -8   3  651.33   61.69
   0  -8   3  648.64   32.20
   0  -8   3  634.04   49.60
   0  -8  -3  684.03   52.29
   0   8   3  650.73   56.79
   0   8   3  627.14   26.00
   0   8  -3  624.14   39.20
   0   8  -3  571.34   25.00
   0   8   3  614.24   42.60
   0   8  -3  612.34   31.20
   2  -8   3   55.09   23.60
   2  -8   3   69.09   37.60
  -2  -8  -3   40.00    7.50
  -2  -8  -3   52.29   23.60
   2  -8   3   43.30    9.00
  -2   8  -3   55.09    5.40
   2   8   3   61.19    8.70
   2   8   3   61.39   26.00
  -2   8  -3   52.89   15.50
   2   8   3   64.39   21.30
  -2   8  -3   56.49    9.50
  -4  -8  -3  -12.20   21.00
   4  -8   3   32.90   21.30
  -4  -8  -3   15.90    6.60
   4  -8   3    0.50    8.00
  -4  -8  -3   15.10    9.80
   4  -8   3    6.60    7.80
   4  -8   3  -23.10   38.80
   4   8   3   18.40   20.50
  -4   8  -3    6.80   13.10
   4   8   3   19.60    5.70
  -4   8  -3   23.40    8.10
   4   8   3   53.29   23.40
  -4   8  -3   21.20    4.10
  -6  -8  -3   -2.40    4.10
  -6  -8  -3   -5.80    8.70
   6  -8   3  -29.60   21.10
   6  -8   3  -19.50   44.10
   6  -8   3    8.70    7.40
   6  -8   3   19.10    8.00
  -6   8  -3   23.00   15.10
  -6   8  -3    0.30    7.80
   6   8   3    6.00    5.30
   6   8   3   30.50   22.70
   6   8   3   20.90   21.40
   8  -8   3   -6.30    9.20
  -8  -8  -3   -1.80    4.80
  -8  -8  -3   -7.50    9.40
   8  -8   3    2.20   24.80
  -8   8  -3  -13.10   11.70
   8   8   3   23.00   23.30
   8   8   3   13.50   21.30
  -8   8  -3   -1.20    2.50
  -8   8  -3  -17.90   15.30
  10  -8   3   19.50   11.10
 -10  -8  -3   -4.20    6.10
 -10  -8  -3   -1.80   10.80
  10  -8   3  -29.20   27.20
 -10   8  -3  -39.70   18.80
  10   8   3  -28.20   22.20
  10   8   3    2.30    6.60
 -10   8  -3   20.80   10.60
 -10   8  -3   -4.70    3.30
  10   8   3   39.80   25.90
 -12  -8  -3    3.90    7.10
 -12  -8  -3   20.40   12.70
  12  -8   3  -12.10   13.50
  12  -8   3 -104.69   77.19
 -12   8  -3   -2.40   12.20
 -12   8  -3   41.20   21.00
  12   8   3   -9.10    8.20
  12   8   3  -20.70   24.90
 -12   8  -3   -2.00    4.40
 -15  -9   3   14.10   18.60
  13  -9  -3   22.20   52.19
  13  -9  -3    4.60    9.50
 -13  -9   3   10.00    3.90
 -13  -9   3    4.30    2.80
 -13  -9   3   16.30    9.40
 -13  -9   3   -6.70   26.20
  13  -9  -3   36.10   20.50
 -13   9   3    5.30   63.99
  13   9  -3   37.40   30.40
  13   9  -3    2.00   10.90
 -13   9   3   18.00   10.30
  13   9  -3   14.70    5.70
 -13   9   3    3.30    5.20
 -11  -9   3   -8.70    7.10
 -11  -9   3    7.10   15.60
  11  -9  -3   -8.00   49.20
  11  -9  -3   33.50   18.40
  11  -9  -3   12.50    8.50
  11   9  -3   -7.80   24.10
  11   9  -3    6.40    4.90
 -11   9   3    7.30    8.20
  11   9  -3    1.80   10.70
 -11   9   3   -2.90    3.90
 -11   9   3  -11.10   55.89
   9  -9  -3  234.78   17.30
   9  -9  -3  248.68   52.19
  -9  -9   3  203.28   17.90
   9  -9  -3  250.77   30.20
  -9   9   3  220.78   17.60
   9   9  -3  199.58   33.90
  -9   9   3  218.68   58.29
   9   9  -3  210.48   12.80
  -9   9   3  165.58   16.90
  -7  -9   3   77.39   14.80
   7  -9  -3   70.79   40.80
   7  -9  -3   68.49   15.50
  -7  -9   3  103.89   12.90
   7  -9  -3   78.59   19.40
  -7   9   3   45.80   44.50
  -7   9   3   87.99   11.80
   7   9  -3   67.69    7.20
  -7   9   3   77.19    8.20
   7   9  -3   78.59   14.80
   7   9  -3   66.69   25.80
   5  -9  -3   71.49   17.30
  -5  -9   3   69.69   22.00
  -5  -9   3  101.99   13.90
  -5  -9   3   98.39   26.80
   5  -9  -3   69.79   40.60
   5  -9  -3   72.39   10.80
   5   9  -3   96.49   17.00
   5   9  -3  105.69   28.50
  -5   9   3   72.59    8.00
  -5   9   3   72.99    8.30
   5   9  -3   73.69    6.20
  -5   9   3  125.89   42.90
  -5   9   3   91.09   21.70
   3  -9  -3  156.58   36.90
  -3  -9   3  151.78   30.70
  -3  -9   3  228.88   37.80
  -3  -9   3  151.98   15.90
   3  -9  -3  151.18   13.10
   3   9  -3  174.28   31.20
  -3   9   3  137.89    9.60
  -3   9   3  166.08   42.60
   3   9  -3  150.68    7.30
  -3   9   3  148.19   25.00
   3   9  -3  140.59   22.00
   1  -9  -3  153.28   55.69
  -1  -9   3  165.78   30.30
  -1  -9   3  169.28   15.30
  -1  -9   3  113.49   35.30
   1  -9  -3  136.29   12.90
  -1   9   3  145.89    8.40
   1   9  -3  167.28   26.20
  -1   9   3  143.29   25.20
   1  -9   3  120.99   15.50
   1  -9   3  146.99   27.20
   1  -9   3  156.28   51.19
  -1  -9  -3  117.69   35.50
  -1   9  -3  105.09   20.20
   1   9   3   42.50   33.60
   1   9   3  113.39   12.10
  -1   9  -3   85.89   13.30
  -1   9  -3  109.09    6.20
   1   9   3  112.29   32.80
  -3  -9  -3  309.77   45.60
   3  -9   3  293.77   42.80
   3  -9   3  277.77   53.19
   3  -9   3  280.57   20.20
  -3  -9  -3  253.47   17.30
  -3   9  -3  248.18   13.00
   3   9   3  277.67   16.20
  -3   9  -3  272.37   20.10
  -3   9  -3  204.68   28.50
   3   9   3  301.37   43.10
   3   9   3  285.07   37.40
  -5  -9  -3   53.69    8.40
  -5  -9  -3   50.39   20.00
   5  -9   3   29.70   26.50
   5  -9   3   47.70   46.70
   5  -9   3   53.39   11.60
   5   9   3   54.09   23.30
   5   9   3  107.99   29.20
  -5   9  -3   55.29   17.20
   5   9   3   49.60    7.20
  -5   9  -3   36.30   10.40
  -5   9  -3   61.29    7.20
   7  -9   3   22.50   54.19
   7  -9   3   -4.80    9.70
   7  -9   3    9.50   27.10
  -7  -9  -3    0.20    4.80
   7  -9   3   -1.10    7.80
  -7  -9  -3    1.00   10.80
  -7   9  -3    1.90    1.90
   7   9   3   18.20   25.70
   7   9   3    3.60   27.90
  -7   9  -3   21.70   17.60
  -7   9  -3   -4.20    9.90
   9  -9   3  -45.80   59.19
  -9  -9  -3   34.50   14.50
   9  -9   3   26.40   13.00
  -9  -9  -3   28.30    6.30
   9   9   3   18.70   30.80
  -9   9  -3   48.00   14.10
  -9   9  -3   72.79   20.90
   9   9   3   91.89   26.50
   9   9   3   41.60    9.00
  -9   9  -3   29.30    4.00
  12 -10  -3  -51.89   56.69
  12 -10  -3    9.00   20.90
  12 -10  -3    6.00   10.60
 -12 -10   3  -19.60   18.40
 -12 -10   3    0.80   10.20
 -12  10   3  158.08   72.49
  12  10  -3  -62.99   31.80
 -12  10   3   13.70   12.30
  12  10  -3   21.80   12.70
  12  10  -3   -3.40    5.60
  10 -10  -3  -11.40   19.00
 -10 -10   3    3.80    9.10
  10 -10  -3   29.30    8.90
  10 -10  -3  103.59   50.89
 -10  10   3   -4.00   10.30
 -10  10   3   62.69   61.29
  10  10  -3   22.80   28.90
  -8 -10   3   32.30   10.90
   8 -10  -3   60.59   22.20
   8 -10  -3   52.79    9.10
   8 -10  -3   23.40   50.89
  -8 -10   3   28.60   19.60
  -8  10   3   32.60   50.39
   8  10  -3   96.99   32.30
  -8  10   3   66.69    8.00
   8  10  -3   85.89   16.70
   8  10  -3   47.70    7.60
  -8  10   3   28.30    9.20
   6 -10  -3    5.60    7.30
  -6 -10   3   -2.00   24.00
   6 -10  -3   32.00   18.30
  -6 -10   3    8.90    8.90
   6 -10  -3    1.60   42.00
   6  10  -3    4.70    3.60
   6  10  -3   10.90   27.40
   6  10  -3   34.00   14.20
  -6  10   3  -21.40   45.60
  -6  10   3   12.30    5.10
  -6  10   3   -3.10    7.10
  -4 -10   3   73.29   31.00
   4 -10  -3   76.19   10.60
   4 -10  -3   49.50   41.60
   4 -10  -3   78.49   20.30
  -4 -10   3   75.39   11.30
   4  10  -3   78.19   31.80
  -4  10   3   62.39   47.40
  -4  10   3   65.49   23.40
  -4  10   3   80.09    7.40
   4  10  -3   85.49   17.00
  -2 -10   3  137.59   51.29
  -2 -10   3   83.19   11.30
   2 -10  -3  111.89   36.30
   2 -10  -3   77.79   10.20
  -2  10   3   93.29    6.70
  -2  10   3  113.09   25.50
  -2  10   3   82.99   43.50
   2  10  -3  118.59   32.30
   2  10  -3  101.79   19.80
   0 -10  -3   75.39   33.40
   0 -10  -3   82.69   12.70
   0 -10   3   75.99   12.10
   0 -10   3   74.39   42.40
   0  10   3  123.59   39.20
   0  10   3   33.50   23.10
   0  10   3   74.09   10.50
   0  10  -3  111.39   21.40
  -2 -10  -3   68.69   33.50
   2 -10   3  -11.00   41.50
   2 -10   3   38.30    9.90
  -2 -10  -3   26.60    7.50
   2 -10   3    3.30   42.70
   2  10   3   44.60    7.50
  -2  10  -3   27.80   10.80
   2  10   3   54.29   25.30
   2  10   3   76.49   38.30
  -2  10  -3   28.90    4.20
  -2  10  -3   39.70   19.60
  -4 -10  -3   27.90   13.50
   4 -10   3   23.60   10.70
   4 -10   3   33.90   49.60
  -4 -10  -3   20.90    7.90
  -4 -10  -3   82.09   36.60
   4  10   3   -5.90   29.90
   4  10   3   23.10   23.70
  -4  10  -3   14.80    9.30
  -4  10  -3   24.50   17.70
   4  10   3   16.50    6.30
  -4  10  -3   19.60    3.90
  -6 -10  -3   15.40    8.10
   6 -10   3   44.50   12.00
   6 -10   3  158.88   58.49
  -6 -10  -3   -6.40   12.80
   6 -10   3   13.60   12.00
  -6  10  -3   22.90   21.00
   6  10   3   67.49   30.30
  -6  10  -3   -2.80    9.60
   6  10   3   10.80    7.20
  -6  10  -3    9.70    5.10
   6  10   3    3.90   28.90
   8 -10   3  -40.70   61.99
  -8 -10  -3   -1.70   17.00
   8 -10   3   13.80   40.70
   8 -10   3   31.10   13.00
   8  10   3   10.90   31.20
  -8  10  -3   39.50   13.10
  -8  10  -3   40.60   22.50
   8  10   3   46.20   30.90
   8  10   3    8.60    7.80
   9 -11  -3  -26.40   21.80
   9 -11  -3   26.30   53.29
  -9 -11   3   -9.30   12.20
  -9 -11   3   14.90   19.10
   9 -11  -3   14.80   10.20
   9  11  -3   10.80    4.50
  -9  11   3    4.00    5.20
   9  11  -3  -22.30   16.20
  -9  11   3  179.18   73.69
  -9  11   3   -6.50   11.40
  -7 -11   3   31.20   13.50
   7 -11  -3   66.89   20.60
   7 -11  -3   43.30    9.70
   7 -11  -3   28.80   55.49
  -7 -11   3   32.80   20.10
  -7 -11   3   49.70   19.70
   7  11  -3   57.89   18.60
   7  11  -3   -5.80   33.00
   7  11  -3   42.30    6.50
  -7  11   3  107.99   56.49
  -7  11   3   35.60    6.60
  -7  11   3   32.30    5.70
   5 -11  -3   14.20   21.70
  -5 -11   3   36.20   29.40
   5 -11  -3   60.89   46.00
   5 -11  -3   34.10    8.60
  -5 -11   3    8.10   10.50
  -5  11   3   81.39   54.69
   5  11  -3   43.20    4.80
  -5  11   3   29.70    4.90
   5  11  -3   66.29   17.90
  -5  11   3   26.20    5.00
   3 -11  -3    2.30   40.90
  -3 -11   3   39.30   37.30
  -3 -11   3    2.80    9.90
   3 -11  -3    6.70    7.30
  -3 -11   3   -3.90   34.70
   3  11  -3  -10.60   34.90
  -3  11   3   -7.90   25.90
  -3  11   3   13.00    3.60
  -3  11   3  -30.80   50.09
   3  11  -3   22.40   17.70
  -1 -11   3  -18.00   27.60
  -1 -11   3   25.60   11.30
   1 -11  -3   27.60   41.30
   1 -11  -3   24.30    8.20
  -1  11   3  -30.80   43.90
   1  11  -3   34.80   19.00
  -1  11   3   49.80   26.60
   1 -11   3    9.50   47.80
  -1 -11  -3   20.40    8.10
  -1 -11  -3   18.10   36.50
   1 -11   3    5.50   10.20
   1 -11   3    5.00   31.00
   1  11   3  -14.40   25.60
  -1  11  -3    8.20   18.60
   1  11   3   64.69   43.00
   1  11   3   34.60    7.40
  -3 -11  -3   -3.00    8.20
   3 -11   3   46.50   12.20
   3 -11   3    8.20   53.39
   3 -11   3   44.00   29.00
  -3 -11  -3  -27.80   36.30
   3  11   3   32.60   39.00
   3  11   3  -26.90   27.90
  -3  11  -3    7.70   19.80
  -3  11  -3    1.30    2.60
   5 -11   3   53.39   13.00
  -5 -11  -3   -6.40   19.80
   5 -11   3   26.10   14.60
   5 -11   3  -29.70   59.69
   5 -11   3   71.19   32.10
  -5 -11  -3   31.70   10.00
   5  11   3  -19.90   29.40
  -5  11  -3   29.90    4.90
   5  11   3   36.20    8.10
  -5  11  -3   21.90   19.60
  22   0  -4  128.99   59.29
 -22   0   4  127.89   30.20
  22   0  -4  176.68   31.60
  22   0  -4  113.39   24.60
 -22   0   4   89.09   18.00
  20   0  -4  368.96   32.90
 -20   0   4  392.66   30.30
  20   0  -4  336.87   51.49
  20   0  -4  427.16   39.00
  20   0  -4  365.86   21.70
 -20   0   4  374.06   21.70
 -18   0   4 1138.69   49.99
  18   0  -4 1150.88   61.69
  18   0  -4 1202.78   60.89
 -18   0   4 1188.98   65.99
  18   0  -4 1054.39   79.49
 -18   0   4 1196.38   54.59
 -16   0   4  516.95   30.60
  16   0  -4  568.54   35.40
  16   0  -4  573.44   37.40
  16   0  -4  557.24   55.39
 -16   0   4  595.34   22.70
 -16   0   4  570.04   26.60
 -16   0   4  468.25   37.70
  14   0  -4 1550.44   82.29
  14   0  -4 1529.35   69.79
  14   0  -4 1534.25   63.39
 -14   0   4 1531.15   73.59
 -14   0   4 1500.45   64.79
 -14   0   4 1483.55   61.69
  14   0  -4 1457.95   68.99
 -14   0   4 1594.54   88.29
 -12   0   4  649.24   52.79
  12   0  -4  663.83   56.19
  12   0  -4  671.13   28.10
 -12   0   4  631.84   30.70
  12   0  -4  647.24   35.60
  12   0  -4  651.13   35.40
 -12   0   4  614.84   28.00
 -12   0   4  644.14   43.50
  10   0  -4  114.79    8.20
  10   0  -4  115.09   14.60
 -10   0   4  101.99   16.50
 -10   0   4  117.39   24.40
  10   0  -4  142.19   22.80
  10   0  -4  101.69   16.20
 -10   0   4  112.69    8.30
 -10   0   4  110.19   14.10
   8   0  -4  317.67   28.90
  -8   0   4  327.57   15.00
   8   0  -4  334.27   21.30
   8   0  -4  336.57   15.20
  -8   0   4  384.36   31.70
  -8   0   4  294.07   24.20
  -8   0   4  335.67   19.90
   8   0  -4  283.67   21.40
  -6   0   4  946.91   50.09
  -6   0   4 1003.30   46.30
  -6   0   4  987.90   44.00
   6   0  -4  952.70   48.60
   6   0  -4  990.80   43.30
  -6   0   4 1008.80   42.80
   6   0  -4 1047.80   45.00
  -6   0   4 1002.90   39.40
   6   0  -4  976.60   46.90
   4   0  -4 3223.98  125.19
  -4   0   4 3154.48  120.49
  -4   0   4 3044.20  118.99
   4   0  -4 2988.90  121.79
  -4   0   4 3101.09  127.99
  -4   0   4 3129.19  124.69
  -4   0   4 3158.98  124.39
   4   0  -4 3247.78  127.39
  -4   0   4 3115.79  121.69
  -2   0   4  710.03   29.50
   2   0  -4  690.23   33.70
  -2   0   4  700.03   39.40
  -2   0   4  705.53   28.40
   2   0  -4  761.02   29.80
  -2   0   4  698.63   32.80
  -2   0   4  713.53   30.20
   2   0  -4  724.13   29.90
   0   0   4   94.09    7.20
   0   0   4   90.29   15.30
   0   0  -4   95.49    7.10
   0   0   4   99.79    7.60
   0   0  -4   72.39   11.60
   0   0  -4   94.29    7.60
  -2   0  -4 1292.17   52.79
   2   0   4 1388.86   52.09
  -2   0  -4 1332.57   52.79
   2   0   4 1304.47   53.19
   2   0   4 1253.07   56.79
  -4   0  -4 3268.37  126.79
   4   0   4 3197.28  130.49
   4   0   4 3174.38  127.89
  -4   0  -4 3433.16  127.79
   4   0   4 3274.57  125.99
  -6   0  -4 1822.82   72.69
   6   0   4 1728.83   71.39
  -6   0  -4 1700.13   73.49
   6   0   4 1977.80   76.99
   6   0   4 1827.92   74.39
  -8   0  -4  158.88   11.60
  -8   0  -4  170.28   14.90
   8   0   4  168.38   17.80
   8   0   4  150.48   14.40
   8   0   4  156.88   11.20
  10   0   4  947.01   42.80
  10   0   4 1110.79   48.30
 -10   0  -4  961.80   46.00
  10   0   4  984.70   46.30
  12   0   4  684.63   32.00
  12   0   4  701.43   37.10
 -12   0  -4  706.23   32.60
  12   0   4  614.54   36.20
 -12   0  -4  721.63   37.30
 -14   0  -4  419.96   29.30
  14   0   4  420.56   29.90
  14   0   4  418.66   24.30
 -14   0  -4  477.45   24.70
  14   0   4  450.85   28.70
 -16   0  -4   57.29   10.40
  16   0   4   13.40   66.69
  16   0   4   48.40   16.60
  16   0   4   47.30   14.10
 -21  -1   4  296.07   28.50
 -21  -1   4  289.77   40.30
  21  -1  -4  267.17   33.90
  21  -1  -4  372.36   35.10
  21  -1  -4  308.67   20.00
 -21  -1   4  290.47   19.20
 -21   1   4  273.67   19.60
  21   1  -4  255.77   18.60
 -21   1   4  276.77   28.00
  21   1  -4  348.07   38.50
 -21   1   4  350.36   44.40
  21   1  -4  361.06   33.20
  21   1  -4  211.68   45.90
  19  -1  -4  270.07   27.70
  19  -1  -4  212.48   48.20
  19  -1  -4  292.47   29.90
 -19  -1   4  303.17   18.10
 -19  -1   4  256.67   26.20
  19  -1  -4  266.77   17.30
 -19   1   4  280.47   17.40
 -19   1   4  271.67   14.30
  19   1  -4  254.57   43.80
 -19   1   4  307.77   26.00
  19   1  -4  320.17   34.20
 -19   1   4  317.67   49.20
  19   1  -4  331.17   30.50
  17  -1  -4  501.05   34.10
 -17  -1   4  505.95   24.70
  17  -1  -4  491.25   34.20
  17  -1  -4  549.15   61.29
 -17  -1   4  431.26   41.20
 -17  -1   4  509.85   29.60
 -17   1   4  483.55   28.70
 -17   1   4  488.15   24.40
 -17   1   4  421.66   23.40
  17   1  -4  512.85   51.19
  17   1  -4  533.25   37.80
 -17   1   4  510.15   38.10
  17   1  -4  534.75   36.10
 -15  -1   4  134.09   22.90
  15  -1  -4  163.08   20.70
 -15  -1   4  135.59   11.50
  15  -1  -4  153.88   19.10
  15  -1  -4  149.49   11.30
  15  -1  -4  136.59   34.40
 -15   1   4  136.49   11.20
 -15   1   4  146.59   21.70
  15   1  -4  151.58   28.20
  15   1  -4  140.49   20.10
  15   1  -4  139.39   10.90
  15   1  -4  182.28   24.70
 -15   1   4  152.08   16.00
 -13  -1   4  700.33   43.40
  13  -1  -4  703.33   38.10
  13  -1  -4  679.63   54.79
 -13  -1   4  721.73   37.40
 -13  -1   4  677.13   28.20
 -13  -1   4  683.63   30.50
  13  -1  -4  683.73   36.30
  13  -1  -4  726.93   30.60
  13   1  -4  692.23   37.80
  13   1  -4  708.83   41.20
 -13   1   4  703.23   61.99
 -13   1   4  742.03   33.60
  13   1  -4  705.93   51.39
 -13   1   4  699.63   41.00
 -13   1   4  710.33   30.80
  13   1  -4  680.73   30.50
  11  -1  -4 1032.00   41.00
  11  -1  -4  960.40   44.90
 -11  -1   4  984.00   51.79
 -11  -1   4  962.00   46.40
  11  -1  -4  972.80   46.60
 -11  -1   4 1010.10   40.90
 -11  -1   4  948.01   40.80
  11  -1  -4 1092.49   61.39
 -11  -1   4 1053.29   57.19
 -11   1   4 1016.10   63.89
  11   1  -4  992.80   47.40
  11   1  -4  988.40   49.70
 -11   1   4  961.10   40.80
  11   1  -4 1009.50   40.90
 -11   1   4 1002.10   42.70
  11   1  -4  966.70   51.79
 -11   1   4  992.50   49.80
  -9  -1   4  507.55   33.80
  -9  -1   4  531.15   25.40
   9  -1  -4  563.64   27.50
  -9  -1   4  551.34   23.40
   9  -1  -4  550.14   41.50
   9  -1  -4  514.35   23.40
   9  -1  -4  558.44   28.70
  -9  -1   4  579.54   37.20
  -9  -1   4  544.35   29.20
   9  -1  -4  552.24   34.80
   9   1  -4  576.44   33.90
   9   1  -4  576.94   33.00
   9   1  -4  552.74   23.50
  -9   1   4  539.25   23.60
  -9   1   4  556.34   24.80
  -9   1   4  506.45   31.40
  -9   1   4  549.85   44.10
   9   1  -4  551.14   29.50
   7  -1  -4  785.52   44.90
  -7  -1   4  786.52   38.50
   7  -1  -4  723.93   39.60
  -7  -1   4  809.12   36.70
  -7  -1   4  760.02   40.60
  -7  -1   4  816.92   34.80
   7  -1  -4  780.12   35.70
  -7  -1   4  818.82   40.80
   7  -1  -4  774.72   34.50
  -7  -1   4  785.52   31.60
  -7   1   4  819.52   32.20
  -7   1   4  821.42   48.50
   7   1  -4  802.02   36.80
  -7   1   4  734.83   31.70
   7   1  -4  755.02   39.50
  -7   1   4  718.63   38.60
   7   1  -4  790.12   31.50
   7   1  -4  773.52   39.20
  -5  -1   4 1183.58   50.59
  -5  -1   4 1152.88   46.70
  -5  -1   4 1229.28   54.09
   5  -1  -4 1222.58   53.79
  -5  -1   4 1185.88   50.59
   5  -1  -4 1252.27   59.09
  -5  -1   4 1177.08   54.29
  -5  -1   4 1238.68   47.90
  -5  -1   4 1156.88   53.09
   5  -1  -4 1212.68   49.80
  -5   1   4 1173.98   59.09
  -5   1   4 1192.78   52.29
   5   1  -4 1133.79   54.69
   5   1  -4 1206.78   51.19
  -5   1   4 1223.78   47.20
  -5   1   4 1231.28   53.29
   5   1  -4 1211.48   53.59
  -3  -1   4  699.93   32.60
  -3  -1   4  689.03   28.00
  -3  -1   4  696.73   36.30
  -3  -1   4  715.33   32.70
  -3  -1   4  666.23   30.60
   3  -1  -4  671.23   34.50
   3  -1  -4  672.33   28.90
   3  -1  -4  628.14   38.70
   3  -1  -4  717.53   29.20
  -3  -1   4  656.63   36.00
  -3  -1   4  691.23   28.50
   3   1  -4  704.83   27.90
  -3   1   4  680.33   40.20
   3   1  -4  676.83   33.80
  -3   1   4  693.93   29.00
  -3   1   4  712.43   29.00
  -3   1   4  711.43   33.90
   3   1  -4  695.93   28.70
  -1  -1   4 1629.04   68.09
  -1  -1   4 1668.63   63.79
   1  -1  -4 1637.64   62.79
   1  -1  -4 1698.73   64.19
   1  -1  -4 1591.84   67.39
  -1  -1   4 1650.53   65.79
  -1  -1   4 1561.34   63.69
  -1   1   4 1680.63   62.59
   1   1  -4 1653.13   63.99
  -1   1   4 1495.55   73.19
   1   1  -4 1667.03   63.59
   1   1  -4 1632.74   66.29
  -1   1   4 1578.94   63.89
   1  -1   4  360.16   17.40
  -1  -1  -4  353.26   16.30
   1  -1   4  382.46   22.90
   1  -1   4  332.77   15.30
  -1  -1  -4  335.17   16.60
  -1   1  -4  356.56   17.00
  -1   1  -4  314.27   22.30
   1   1   4  365.76   16.50
  -1   1  -4  366.46   18.20
  -1   1  -4  369.46   16.80
   3  -1   4 1242.98   49.40
   3  -1   4 1261.27   55.49
   3  -1   4 1194.28   51.59
  -3  -1  -4 1333.77   50.79
  -3  -1  -4 1199.68   50.89
  -3   1  -4 1287.17   56.29
  -3   1  -4 1265.67   51.39
  -3   1  -4 1257.37   50.59
  -3   1  -4 1190.08   50.39
   3   1   4 1289.67   50.19
   3   1   4 1240.38   49.20
   5  -1   4  358.46   16.60
   5  -1   4  344.47   20.20
  -5  -1  -4  357.16   19.40
  -5  -1  -4  377.56   17.90
   5  -1   4  324.57   22.90
  -5   1  -4  359.76   17.90
  -5   1  -4  363.96   19.20
   5   1   4  358.06   23.10
   5   1   4  358.66   17.30
  -5   1  -4  348.37   24.60
   5   1   4  340.17   17.70
   7  -1   4  525.75   27.90
  -7  -1  -4  562.04   27.40
   7  -1   4  515.85   24.00
   7  -1   4  518.95   29.60
  -7  -1  -4  532.35   25.60
  -7   1  -4  558.54   24.70
  -7   1  -4  555.24   27.90
   7   1   4  520.15   26.20
   7   1   4  612.94   30.50
   7   1   4  543.85   24.80
  -9  -1  -4   13.40    7.50
  -9  -1  -4   15.80    5.40
   9  -1   4   14.00    9.90
   9  -1   4   27.60   10.40
   9  -1   4   25.10    5.30
   9   1   4   19.90    8.30
   9   1   4   25.20   10.40
   9   1   4   20.90    8.30
  -9   1  -4   19.80    4.80
  11  -1   4  405.56   21.20
 -11  -1  -4  404.56   25.70
  11  -1   4  446.86   27.50
 -11  -1  -4  418.36   22.00
  11  -1   4  422.66   26.70
  11   1   4  352.56   25.40
  11   1   4  402.76   21.30
 -11   1  -4  403.16   21.40
 -11   1  -4  407.56   25.10
  11   1   4  424.16   28.10
  13  -1   4  167.08   14.10
  13  -1   4  192.68   21.20
 -13  -1  -4  162.08   15.30
  13  -1   4  167.88   21.00
  13   1   4  162.58   19.10
  13   1   4  184.28   20.10
 -13   1  -4  160.88   13.40
  13   1   4  151.58   14.60
 -15  -1  -4   45.80    8.80
  15  -1   4   18.10   14.20
  15  -1   4   28.60    8.30
  15  -1   4   -0.50   91.59
 -15  -1  -4   25.20   12.40
  15   1   4   35.40   12.00
 -15   1  -4   30.50   14.60
  15   1   4   38.00   15.10
 -15   1  -4   41.20    8.40
  15   1   4   26.10    9.10
 -20  -2   4   52.79    8.90
 -20  -2   4   61.39   15.60
  20  -2  -4   68.29   10.00
  20  -2  -4   78.89   17.00
  20  -2  -4   77.49   18.80
 -20  -2   4   64.49   26.80
  20   2  -4   55.39    9.20
 -20   2   4   85.39   11.30
 -20   2   4   65.79   10.30
 -20   2   4   62.49   13.50
  20   2  -4   49.90   19.60
  20   2  -4   86.29   32.20
  20   2  -4  101.89   23.50
  18  -2  -4   27.80   41.40
  18  -2  -4   47.60   15.20
  18  -2  -4   59.99   15.70
 -18  -2   4   75.29   14.20
 -18  -2   4   49.99    7.90
  18  -2  -4   65.19    8.80
 -18   2   4   63.49   10.00
  18   2  -4   76.19   21.40
 -18   2   4   42.20   10.90
  18   2  -4   46.90   15.90
  18   2  -4   61.09   28.10
 -18   2   4   90.69   21.20
 -18   2   4   46.70    7.50
 -16  -2   4   35.30    6.00
  16  -2  -4   21.40    5.90
  16  -2  -4   28.10   12.20
  16  -2  -4   34.10   11.60
 -16  -2   4   52.49   14.50
  16   2  -4   25.30    5.70
  16   2  -4   14.30   17.90
  16   2  -4   30.90   21.20
  16   2  -4   34.70   13.30
 -16   2   4   29.40    6.10
 -16   2   4   26.20   10.40
  14  -2  -4   14.60    5.40
  14  -2  -4   22.20    9.80
 -14  -2   4   29.20   12.60
 -14  -2   4   22.60    5.60
  14  -2  -4   17.30   28.60
  14   2  -4   45.60   16.80
  14   2  -4   27.40   16.70
  14   2  -4   37.90   19.80
  14   2  -4   20.40    7.90
 -14   2   4   44.40   34.90
 -14   2   4   26.80    7.90
 -14   2   4   26.00   13.90
  12  -2  -4  819.42   41.30
  12  -2  -4  831.12   60.99
 -12  -2   4  817.02   34.50
  12  -2  -4  817.82   37.40
  12  -2  -4  772.02   34.40
 -12  -2   4  825.82   41.40
 -12   2   4  830.52   43.80
 -12   2   4  791.42   34.50
  12   2  -4  850.71   34.60
 -12   2   4  740.43   64.29
  12   2  -4  785.02   41.70
  12   2  -4  838.42   46.10
 -12   2   4  838.52   36.60
  12   2  -4  816.92   43.20
 -10  -2   4  919.41   43.80
 -10  -2   4  971.30   47.80
  10  -2  -4  948.91   59.79
  10  -2  -4  800.82   38.20
  10  -2  -4  898.31   42.90
  10  -2  -4  970.70   47.70
 -10  -2   4  900.81   37.40
 -10  -2   4  919.81   37.80
  10  -2  -4  993.80   37.90
 -10   2   4  859.11   45.20
  10   2  -4  917.81   44.60
 -10   2   4  906.51   37.70
  10   2  -4  923.41   37.50
  10   2  -4  883.51   48.20
 -10   2   4  901.31   58.99
  10   2  -4  885.01   43.20
 -10   2   4  940.21   38.70
  -8  -2   4  420.86   28.80
   8  -2  -4  416.36   24.10
   8  -2  -4  422.76   28.80
  -8  -2   4  434.26   19.10
  -8  -2   4  439.86   21.90
   8  -2  -4  444.96   39.00
  -8  -2   4  435.96   25.60
  -8  -2   4  424.76   27.50
   8   2  -4  422.66   25.80
  -8   2   4  427.96   40.80
  -8   2   4  450.05   19.60
  -8   2   4  463.65   28.90
   8   2  -4  458.75   25.00
   8   2  -4  422.66   29.60
   8   2  -4  441.76   18.90
  -8   2   4  461.95   19.90
   6  -2  -4  412.76   26.90
  -6  -2   4  427.96   17.80
  -6  -2   4  430.66   25.60
   6  -2  -4  373.06   34.40
  -6  -2   4  402.96   27.20
  -6  -2   4  422.86   23.70
  -6  -2   4  411.56   22.00
   6  -2  -4  408.56   21.90
  -6   2   4  432.36   17.80
   6   2  -4  436.06   17.70
  -6   2   4  440.66   18.50
   6   2  -4  398.26   28.80
  -6   2   4  444.06   17.70
  -6   2   4  423.86   26.80
  -6   2   4  394.06   38.40
  -4  -2   4  530.65   26.70
  -4  -2   4  517.05   22.70
   4  -2  -4  469.85   35.50
   4  -2  -4  504.55   29.10
  -4  -2   4  531.65   22.40
  -4  -2   4  514.15   32.80
  -4  -2   4  533.65   29.30
   4  -2  -4  543.45   24.00
  -4  -2   4  551.54   31.00
  -4  -2   4  525.25   21.10
  -4  -2   4  533.05   26.90
  -4   2   4  513.35   39.90
   4   2  -4  539.25   27.80
  -4   2   4  538.05   28.90
   4   2  -4  512.05   33.10
  -4   2   4  554.84   23.30
   2  -2  -4  352.46   14.30
  -2  -2   4  347.77   16.70
   2  -2  -4  347.97   31.40
   2  -2  -4  363.76   16.80
  -2  -2   4  374.16   20.70
  -2  -2   4  355.66   15.80
  -2  -2   4  378.46   30.50
   2  -2  -4  354.86   15.90
  -2  -2   4  339.97   21.40
   2  -2  -4  359.76   23.40
   2   2  -4  360.26   16.70
  -2   2   4  381.66   33.80
   2   2  -4  356.76   16.20
   2   2  -4  361.36   22.40
  -2   2   4  357.26   16.70
   0  -2   4  252.17   12.10
   0  -2   4  231.08   14.00
   0  -2   4  235.48   18.60
   0  -2  -4  236.78   12.70
   0  -2  -4  246.68   12.10
   0  -2   4  249.18   13.70
   0   2  -4  253.27   19.40
   0   2  -4  239.18   12.30
   0   2   4  263.87   27.40
   0   2   4  270.67   12.70
   0   2  -4  243.48   13.20
  -2  -2  -4    6.40    3.80
   2  -2   4    7.60    2.40
   2  -2   4    4.70    4.90
   2  -2   4    4.60    9.60
  -2  -2  -4    8.20    4.40
  -2   2  -4   10.20    3.80
   2   2   4    6.90   15.90
  -2   2  -4   12.40    9.90
  -2   2  -4    9.20    5.10
   4  -2   4  278.97   17.00
  -4  -2  -4  281.17   15.00
   4  -2   4  298.07   13.50
  -4  -2  -4  282.57   16.60
   4  -2   4  280.97   20.80
   4   2   4  267.47   13.90
  -4   2  -4  310.87   22.40
  -4   2  -4  314.27   17.20
  -4   2  -4  290.37   12.50
   4   2   4  288.37   15.00
  -4   2  -4  278.77   15.00
   6  -2   4  237.38   21.70
   6  -2   4  297.17   19.00
  -6  -2  -4  292.07   18.00
   6  -2   4  292.67   14.20
  -6  -2  -4  268.77   15.20
   6   2   4  289.87   15.40
  -6   2  -4  298.37   18.50
   6   2   4  280.67   15.90
   6   2   4  306.07   23.90
  -6   2  -4  299.27   14.40
  -6   2  -4  257.87   22.00
   8  -2   4   83.29    8.40
   8  -2   4  113.49   15.80
   8  -2   4  102.09   13.50
  -8  -2  -4   97.29    9.30
  -8  -2  -4  100.59   13.90
   8   2   4   92.59    9.70
  -8   2  -4   98.69   13.50
   8   2   4   96.19   13.60
  -8   2  -4  106.89   17.70
  -8   2  -4   86.49    8.60
   8   2   4  104.39   12.50
  10  -2   4   17.90    9.30
 -10  -2  -4   17.50    6.30
 -10  -2  -4   10.50    7.70
  10  -2   4   23.30    5.70
  10  -2   4    4.80   11.10
  10   2   4   24.20   10.00
  10   2   4   13.30    5.40
  10   2   4   25.90    9.10
 -10   2  -4   19.80    5.40
 -10   2  -4   12.10    8.00
 -10   2  -4   22.70   13.50
  12  -2   4   86.09   14.60
 -12  -2  -4   88.89   14.10
  12  -2   4   95.59   11.20
  12   2   4   86.29   14.20
  12   2   4  127.99   17.30
 -12   2  -4   89.59   21.90
  12   2   4   89.19   11.90
 -12   2  -4   82.79   10.60
  14  -2   4   28.90   13.80
  14  -2   4  128.39   62.49
  14  -2   4   17.00    7.30
 -14  -2  -4    3.30   17.90
 -14   2  -4   18.30   11.20
 -14   2  -4   13.90   11.00
 -14   2  -4   24.90    6.80
  14   2   4   49.50   13.40
  14   2   4   14.90    7.70
  14   2   4   16.80   12.00
 -16  -2  -4    4.20   14.00
  16  -2   4    8.30    7.80
  16  -2   4   63.99   70.89
  16  -2   4   11.50   17.50
  16   2   4   51.29   16.80
  16   2   4   30.00   10.70
  16   2   4   -5.40    8.60
 -16   2  -4   15.20   23.40
 -16   2  -4   15.60    7.40
 -16   2  -4    5.10   12.60
 -21  -3   4    8.50    8.10
 -21  -3   4   19.40   29.70
  21  -3  -4    9.70    7.90
 -21  -3   4   -2.90   14.30
  21  -3  -4   31.40   16.90
  21  -3  -4  -56.39   60.29
  21  -3  -4   37.80   18.70
  21   3  -4   38.10   26.90
 -21   3   4   -2.00   13.60
  21   3  -4   57.19   29.40
 -21   3   4    7.60    7.30
  21   3  -4   -0.40    7.30
 -21   3   4   -0.90   11.90
  21   3  -4   35.60   23.00
  19  -3  -4    4.00   12.70
  19  -3  -4   -1.70    6.10
 -19  -3   4    3.80    6.40
 -19  -3   4  -19.00   12.10
 -19   3   4  -16.20   17.90
  19   3  -4    7.10    5.70
  19   3  -4  -12.60   20.30
 -19   3   4    1.00    6.10
  19   3  -4    7.80   16.70
 -19   3   4   11.00   10.20
  19   3  -4   50.39   21.90
 -19   3   4    3.40   10.70
  17  -3  -4  101.69   42.80
 -17  -3   4  111.79   11.60
  17  -3  -4  112.29   19.70
  17  -3  -4  110.09   10.30
 -17   3   4   92.79   10.40
  17   3  -4  134.19   24.00
  17   3  -4  149.88   26.30
 -17   3   4  106.89   16.70
  17   3  -4  118.39   22.20
 -17   3   4   76.89   18.10
  15  -3  -4   95.59   17.30
 -15  -3   4  110.49   17.90
 -15  -3   4   99.29   10.70
  15  -3  -4  121.49   40.10
  15  -3  -4   95.19   10.10
 -15   3   4   93.29   45.40
 -15   3   4  101.49   18.80
 -15   3   4  105.79   14.50
  15   3  -4  111.59   18.00
 -15   3   4  112.19   10.20
  15   3  -4  106.59    9.40
  15   3  -4  161.28   22.60
  15   3  -4   86.99   21.50
  13  -3  -4  245.88   16.40
  13  -3  -4  220.78   20.30
 -13  -3   4  242.98   14.00
  13  -3  -4  262.27   14.20
 -13  -3   4  228.98   25.50
  13  -3  -4  238.78   39.90
  13   3  -4  246.08   30.80
 -13   3   4  305.97   52.29
 -13   3   4  261.57   17.10
 -13   3   4  212.88   25.70
 -13   3   4  271.67   14.30
  13   3  -4  221.98   20.40
  13   3  -4  235.78   24.20
  13   3  -4  249.78   13.90
 -11  -3   4  541.55   30.60
  11  -3  -4  501.15   23.50
 -11  -3   4  519.45   23.20
  11  -3  -4  494.85   22.50
  11  -3  -4  528.75   29.60
  11  -3  -4  558.24   50.59
  11  -3  -4  552.54   35.50
  11   3  -4  525.85   31.90
 -11   3   4  477.85   23.10
 -11   3   4  514.35   25.70
  11   3  -4  480.55   37.00
 -11   3   4  504.95   32.30
  11   3  -4  516.05   23.00
  11   3  -4  569.24   30.30
 -11   3   4  507.25   53.19
  -9  -3   4  393.36   21.50
  -9  -3   4  379.96   19.00
   9  -3  -4  364.96   18.20
  -9  -3   4  381.46   24.70
  -9  -3   4  367.16   16.70
   9  -3  -4  312.27   27.20
  -9  -3   4  366.66   27.90
   9  -3  -4  355.96   43.20
  -9   3   4  389.86   17.90
  -9   3   4  338.47   17.00
   9   3  -4  348.67   24.60
   9   3  -4  375.66   16.60
  -9   3   4  346.27   25.20
   9   3  -4  315.77   30.70
  -9   3   4  347.77   42.30
  -7  -3   4  105.39   14.50
  -7  -3   4   84.39   13.80
   7  -3  -4  115.19   17.60
  -7  -3   4  112.79    7.00
   7  -3  -4  111.09   25.60
   7  -3  -4   99.19    7.90
  -7  -3   4  106.49   11.90
  -7  -3   4  114.29   19.60
  -7   3   4  107.69    7.40
   7   3  -4  115.69   13.00
  -7   3   4   86.69   25.50
  -7   3   4  100.29    7.40
   7   3  -4  144.29   22.30
   7   3  -4  104.09    6.70
  -7   3   4  125.39   18.80
   5  -3  -4 3824.62  147.49
  -5  -3   4 3881.11  149.29
   5  -3  -4 4062.19  155.18
  -5  -3   4 4003.60  158.38
  -5  -3   4 3946.01  151.88
  -5  -3   4 3698.43  147.29
   5  -3  -4 3780.62  161.78
  -5  -3   4 3986.70  153.78
  -5  -3   4 3913.31  149.39
   5   3  -4 3677.43  147.19
  -5   3   4 3961.90  164.08
   5   3  -4 3830.02  158.38
   5   3  -4 3824.72  152.28
   3  -3  -4  477.15   27.70
   3  -3  -4  498.45   36.10
   3  -3  -4  458.35   18.80
  -3  -3   4  462.65   33.20
  -3  -3   4  431.56   18.40
  -3  -3   4  497.95   25.50
  -3  -3   4  495.05   20.00
  -3  -3   4  471.95   21.50
   3   3  -4  481.75   20.20
   3   3  -4  454.05   25.90
  -3   3   4  502.75   38.10
  -3   3   4  462.65   20.90
   3   3  -4  443.76   21.00
   1  -3  -4  794.42   34.40
  -1  -3   4  872.31   37.40
  -1  -3   4  823.12   33.60
  -1  -3   4  853.41   39.70
  -1  -3   4  820.92   35.40
   1  -3  -4  763.82   46.40
  -1  -3   4  838.32   47.10
  -1   3   4  850.01   50.29
  -1   3   4  833.02   34.20
   1   3  -4  859.11   33.90
   1   3  -4  803.82   34.90
   1   3  -4  862.21   40.70
   1  -3   4  163.28    7.70
   1  -3   4  167.38   10.50
   1  -3   4  186.38   17.50
  -1  -3  -4  167.18   10.50
   1  -3   4  172.28   11.90
  -1  -3  -4  157.08    8.10
  -1   3  -4  170.68   19.20
   1   3   4  179.48   10.20
   1   3   4  202.88   26.70
  -1   3  -4  175.88   10.00
  -1   3  -4  160.08   11.90
   3  -3   4  110.79    6.30
   3  -3   4  103.19   16.60
   3  -3   4   99.19   10.40
  -3  -3  -4  108.29    8.70
  -3   3  -4  103.39   11.00
  -3   3  -4   92.79    7.90
  -3   3  -4   94.89   14.60
   3   3   4  117.89   21.10
   3   3   4  111.89    9.10
   5  -3   4    1.30    2.60
  -5  -3  -4    6.00    3.90
   5  -3   4    2.90    5.60
   5  -3   4   -3.40   12.90
  -5  -3  -4    4.00    5.90
  -5   3  -4    5.50    2.80
   5   3   4   11.30   17.30
   5   3   4   -1.30    3.70
  -5   3  -4    3.00    5.50
  -5   3  -4   -1.10    9.70
   7  -3   4  374.46   25.10
  -7  -3  -4  346.87   18.20
  -7  -3  -4  329.67   21.00
   7  -3   4  336.27   21.20
   7  -3   4  374.56   16.50
  -7   3  -4  294.07   25.80
  -7   3  -4  339.47   20.90
   7   3   4  332.97   19.20
  -7   3  -4  328.27   16.50
   7   3   4  356.96   18.30
  -9  -3  -4    4.20    5.70
  -9  -3  -4   12.20   12.60
   9  -3   4    0.40   10.40
   9  -3   4    3.60    4.40
   9  -3   4    3.30    8.60
   9   3   4    5.60    5.20
  -9   3  -4    4.20    7.30
  -9   3  -4    6.50    4.00
  -9   3  -4    2.10   13.00
   9   3   4    0.80    9.60
   9   3   4    3.30    7.10
 -11  -3  -4  187.98   15.50
  11  -3   4  215.48   21.10
  11  -3   4  203.28   18.80
 -11  -3  -4  191.48   18.20
  11  -3   4  269.27   63.29
  11   3   4  212.58   19.60
  11   3   4  182.88   19.00
 -11   3  -4  181.48   25.10
 -11   3  -4  197.58   13.40
 -13  -3  -4  161.28   23.70
  13  -3   4   58.19   64.59
 -13  -3  -4  153.78   14.60
  13  -3   4  182.28   22.70
  13  -3   4  139.29   13.10
  13   3   4  146.19   18.90
 -13   3  -4  149.99   20.30
 -13   3  -4  149.59   22.60
 -13   3  -4  136.39   12.90
  13   3   4  185.08   21.80
  13   3   4  159.28   13.90
  15  -3   4   13.80   71.29
  15  -3   4   41.90    8.80
 -15  -3  -4   36.00    9.90
 -15  -3  -4   23.30   13.50
  15  -3   4   56.39   18.40
 -15   3  -4   39.40    8.00
  15   3   4   39.60    8.90
 -15   3  -4   44.40    7.80
 -15   3  -4   80.99   14.30
  15   3   4   42.60   11.80
 -20  -4   4   51.89    9.80
  20  -4  -4  103.29   52.69
  20  -4  -4   79.19   15.80
  20  -4  -4   70.89   10.70
  20   4  -4   88.99   23.70
 -20   4   4   86.39   16.60
 -20   4   4  115.79   13.10
  20   4  -4   99.99   11.30
 -20   4   4   89.99   16.20
  20   4  -4   71.99   18.10
  20   4  -4   80.69   31.70
 -18  -4   4  196.98   27.30
 -18  -4   4  191.78   15.70
  18  -4  -4  201.38   27.50
  18  -4  -4  204.48   14.50
  18   4  -4  181.88   14.70
 -18   4   4  223.18   22.20
 -18   4   4  185.08   14.50
  18   4  -4  200.88   21.80
  18   4  -4  238.38   39.40
 -18   4   4  202.28   21.30
  18   4  -4  278.57   28.50
 -18   4   4  151.08   24.80
 -16  -4   4  391.56   21.90
  16  -4  -4  424.56   30.60
  16  -4  -4  439.76   22.30
 -16  -4   4  442.66   32.30
  16  -4  -4  425.16   61.99
 -16   4   4  357.46   65.49
 -16   4   4  446.16   39.40
  16   4  -4  487.75   41.30
  16   4  -4  468.25   33.90
 -16   4   4  421.46   26.20
  16   4  -4  449.16   22.30
 -16   4   4  412.96   22.00
  14  -4  -4   -2.50   10.30
  14  -4  -4    8.30    4.80
  14  -4  -4   26.30   33.70
 -14  -4   4    6.90   12.20
  14   4  -4    1.00   12.10
 -14   4   4   -8.60   12.50
  14   4  -4    4.40    4.60
 -14   4   4  -13.50   41.20
  14   4  -4  -23.80   16.00
 -14   4   4    5.90    4.10
 -14   4   4    0.30    6.80
 -12  -4   4 1118.59   45.60
  12  -4  -4 1052.09   47.60
  12  -4  -4 1153.28   75.49
 -12  -4   4 1137.49   58.69
  12  -4  -4 1089.29   57.59
  12  -4  -4 1055.99   43.10
  12   4  -4 1111.09   55.49
  12   4  -4 1092.89   45.30
 -12   4   4 1114.59   47.20
 -12   4   4 1123.29   83.59
  12   4  -4 1084.39   60.79
 -12   4   4 1139.49   56.09
 -12   4   4 1096.19   45.50
  10  -4  -4  519.75   50.89
  10  -4  -4  559.14   35.30
 -10  -4   4  571.14   24.10
  10  -4  -4  553.44   25.80
 -10  -4   4  496.25   31.20
  10   4  -4  552.54   26.80
 -10   4   4  565.14   24.40
 -10   4   4  588.34   34.70
  10   4  -4  542.55   23.90
 -10   4   4  545.45   54.49
 -10   4   4  543.25   25.30
  10   4  -4  490.95   39.90
  -8  -4   4  136.99    8.10
  -8  -4   4  120.19   15.70
   8  -4  -4  145.59   18.60
  -8  -4   4  103.99   18.50
   8  -4  -4  123.19   27.70
   8  -4  -4  129.79    9.60
   8   4  -4  112.29   12.90
  -8   4   4  128.09    8.70
   8   4  -4  131.29    7.70
  -8   4   4  120.29    9.20
   8   4  -4  136.19   23.10
  -8   4   4  152.98   32.60
  -8   4   4  126.59   19.00
  -6  -4   4  743.73   33.10
   6  -4  -4  721.63   31.40
  -6  -4   4  786.52   44.40
  -6  -4   4  788.82   31.10
  -6  -4   4  773.92   34.80
   6  -4  -4  794.02   40.20
   6  -4  -4  699.93   51.09
  -6  -4   4  780.62   30.70
  -6  -4   4  776.22   36.00
  -6  -4   4  756.92   38.60
   6   4  -4  761.12   30.40
   6   4  -4  771.52   45.40
  -6   4   4  848.52   54.99
  -6   4   4  729.03   31.00
   6   4  -4  774.12   36.80
   4  -4  -4 3210.18  121.69
  -4  -4   4 2980.70  118.59
  -4  -4   4 3111.79  125.99
   4  -4  -4 2704.33  127.89
  -4  -4   4 2889.81  113.09
  -4  -4   4 2822.42  115.29
  -4  -4   4 2719.03  112.29
   4  -4  -4 3072.99  113.29
  -4   4   4 3021.30  131.49
   4   4  -4 2838.82  112.09
   4   4  -4 2955.40  126.49
  -4   4   4 3219.68  116.39
   4   4  -4 2994.10  119.39
  -4   4   4 2852.21  114.49
   2  -4  -4 2004.80   76.69
   2  -4  -4 1994.20   91.29
  -2  -4   4 1952.40   89.59
  -2  -4   4 1991.10   79.19
  -2  -4   4 2082.19   83.49
   2   4  -4 1994.60   83.69
   2   4  -4 2032.70   78.99
  -2   4   4 1956.50   93.29
   2   4  -4 2018.00   77.09
  -2   4   4 1839.52   77.59
   0  -4   4 2113.49   93.39
   0  -4   4 2057.99   80.69
   0  -4  -4 1898.21   90.89
   0  -4  -4 2106.99   79.09
   0  -4   4 2135.49   85.29
   0   4  -4 2044.50   85.69
   0   4   4 1909.11   92.89
   0   4  -4 1985.40   78.39
   0   4  -4 2054.89   80.39
   0   4   4 1842.72   78.49
  -2  -4  -4  838.52   35.30
   2  -4   4  800.52   37.20
   2  -4   4  836.12   33.20
  -2  -4  -4  846.12   34.70
   2  -4   4  888.41   42.30
   2   4   4  867.01   49.60
  -2   4  -4  841.62   42.70
  -2   4  -4  834.62   36.80
   2   4   4  837.42   34.90
  -2   4  -4  842.82   34.90
  -4  -4  -4  139.39    9.90
   4  -4   4  145.39    7.60
  -4  -4  -4  146.79   10.10
   4  -4   4  137.59   13.50
   4  -4   4  154.08   17.90
  -4   4  -4  168.38   20.10
  -4   4  -4  125.09   12.20
  -4   4  -4  139.79    9.80
   4   4   4  137.39   10.40
   4   4   4  141.49   24.00
   6  -4   4  273.47   13.30
   6  -4   4  294.17   23.60
  -6  -4  -4  292.97   15.90
   6  -4   4  246.08   18.20
  -6   4  -4  255.87   25.20
   6   4   4  272.97   32.40
  -6   4  -4  273.17   18.40
   6   4   4  296.87   15.80
  -6   4  -4  285.67   13.60
   8  -4   4  658.13   28.10
  -8  -4  -4  665.43   34.00
  -8  -4  -4  643.44   30.10
   8  -4   4  688.33   34.50
  -8   4  -4  640.54   33.10
  -8   4  -4  660.03   28.50
   8   4   4  637.94   46.70
   8   4   4  675.73   33.20
  -8   4  -4  630.94   40.00
 -10  -4  -4  162.28   18.60
  10  -4   4  154.28   18.70
 -10  -4  -4  139.19   12.50
  10  -4   4  130.39   10.80
 -10   4  -4  155.98   22.00
  10   4   4   98.39   24.50
 -10   4  -4  131.39   10.20
  10   4   4  144.89   19.70
  12  -4   4  697.63   39.40
  12  -4   4  688.23   93.79
  12  -4   4  762.12   33.30
 -12  -4  -4  750.42   35.40
  12   4   4  661.33   51.49
  12   4   4  672.03   38.00
 -12   4  -4  818.92   46.70
  12   4   4  788.92   39.60
 -12   4  -4  756.02   33.40
 -14  -4  -4   95.19   16.50
  14  -4   4  114.29   71.09
  14  -4   4  110.19   12.70
  14  -4   4   89.29   16.20
 -14  -4  -4   89.39   11.90
  14   4   4   98.59   13.10
 -14   4  -4  104.29   20.70
  14   4   4  122.19   30.70
  14   4   4   94.29   14.20
 -14   4  -4   81.19   12.00
 -14   4  -4   94.09   15.50
  14   4   4   70.49   16.00
 -19  -5   4  386.36   46.40
  19  -5  -4  320.57   73.59
 -19  -5   4  279.87   19.60
  19  -5  -4  264.47   29.90
  19  -5  -4  316.17   19.70
  19   5  -4  309.57   19.30
  19   5  -4  252.17   37.70
 -19   5   4  366.96   37.80
  19   5  -4  321.37   39.40
 -19   5   4  279.17   28.60
 -19   5   4  333.27   19.50
 -19   5   4  298.57   26.80
 -17  -5   4  734.23   34.10
  17  -5  -4  663.53   46.30
 -17  -5   4  769.72   45.30
  17  -5  -4  723.43   87.09
  17  -5  -4  776.82   34.50
 -17   5   4  743.43   46.80
 -17   5   4  722.73   33.70
  17   5  -4  685.23   53.99
 -17   5   4  750.72   38.30
  15  -5  -4  864.11   40.20
 -15  -5   4  888.91   39.30
  15  -5  -4  837.82   45.30
  15  -5  -4  852.71   80.19
 -15  -5   4  947.61   50.39
 -15   5   4  909.91   39.00
  15   5  -4  800.22   57.59
  15   5  -4  940.31   39.00
 -15   5   4  935.01   90.29
 -15   5   4  923.01   41.90
  13  -5  -4  875.71   52.69
  13  -5  -4  953.60   43.10
  13  -5  -4  954.00   76.19
 -13  -5   4  953.50   40.50
 -13  -5   4  982.20   50.19
 -13   5   4  975.20   40.60
 -13   5   4  829.52   83.79
  13   5  -4  968.50   59.49
 -13   5   4  887.21   42.10
  13   5  -4  934.41   40.20
 -13   5   4 1075.39   51.29
  11  -5  -4  945.01   77.69
 -11  -5   4  879.11   37.30
  11  -5  -4  929.71   49.70
  11  -5  -4  911.31   39.60
  11   5  -4  848.72   54.89
  11   5  -4  852.01   39.70
 -11   5   4  900.41   38.90
 -11   5   4  879.11   37.40
  11   5  -4  874.51   37.10
  -9  -5   4 1419.56   55.79
  -9  -5   4 1404.06   64.69
  -9  -5   4 1451.95   71.29
   9  -5  -4 1355.46   57.29
   9  -5  -4 1490.75   82.69
   9  -5  -4 1435.76   66.59
   9   5  -4 1414.56   55.69
   9   5  -4 1330.57   59.89
  -9   5   4 1442.36   56.59
  -9   5   4 1300.77   84.49
  -9   5   4 1379.86   56.89
   9   5  -4 1422.16   71.59
  -7  -5   4  881.61   38.40
  -7  -5   4  865.61   36.30
   7  -5  -4  883.11   60.69
  -7  -5   4  897.01   51.89
  -7  -5   4  880.31   35.40
   7  -5  -4  863.31   45.30
  -7  -5   4  930.51   35.40
   7  -5  -4  916.61   37.00
  -7  -5   4  810.32   37.10
  -7   5   4  915.31   36.60
   7   5  -4  867.11   41.70
   7   5  -4  896.11   52.99
  -7   5   4  796.32   64.39
  -7   5   4  925.61   36.60
   7   5  -4  852.11   35.10
   5  -5  -4 2183.28   94.29
  -5  -5   4 2209.38   99.29
  -5  -5   4 2241.48   88.49
  -5  -5   4 2178.98   84.89
   5  -5  -4 2176.48   86.39
   5  -5  -4 2239.58  105.29
  -5  -5   4 2160.58   95.59
  -5  -5   4 2117.49   85.09
   5   5  -4 2027.90   84.59
  -5   5   4 2386.46   86.19
  -5   5   4 2330.27   87.39
   5   5  -4 2254.57   92.59
  -5   5   4 2320.57   89.39
  -5   5   4 2294.97  109.39
   5   5  -4 2163.88  100.49
  -3  -5   4  171.48   12.10
  -3  -5   4  158.28   30.50
   3  -5  -4  143.59   25.80
  -3  -5   4  157.38   26.90
   3  -5  -4  163.88    9.30
  -3   5   4  142.89    9.80
   3   5  -4  162.78    8.60
   3   5  -4  188.08   19.70
  -3   5   4  161.58   29.00
   3   5  -4  162.78   26.90
   1  -5  -4  881.31   52.89
  -1  -5   4  837.12   37.90
  -1  -5   4  861.91   60.09
   1  -5  -4  858.91   35.20
  -1  -5   4  791.42   49.70
   1   5  -4  833.22   37.50
   1   5  -4  893.81   44.40
  -1   5   4  847.62   55.49
   1   5  -4  865.21   34.80
  -1   5   4  909.01   35.90
  -1  -5  -4 2006.40   79.79
   1  -5   4 2115.29   82.49
   1  -5   4 2187.68  100.39
  -1  -5  -4 1931.61   93.79
   1   5   4 1924.91   79.39
   1   5   4 2088.19   96.09
  -1   5  -4 1992.60   79.29
  -1   5  -4 2058.39   81.99
  -1   5  -4 2013.20   88.09
   3  -5   4 1284.97   54.99
  -3  -5  -4 1301.87   57.29
   3  -5   4 1453.85   59.79
  -3  -5  -4 1456.95   56.99
   3  -5   4 1377.36   88.59
   3  -5   4 1413.36   73.49
  -3   5  -4 1436.06   65.89
   3   5   4 1493.05   57.69
   3   5   4 1402.06   72.69
  -3   5  -4 1424.46   56.69
  -3   5  -4 1477.55   59.49
   5  -5   4 1875.01  113.89
  -5  -5  -4 1881.41   74.99
   5  -5   4 1989.50   72.59
   5  -5   4 1852.51   78.19
   5   5   4 1878.31   90.39
  -5   5  -4 1924.11   84.49
  -5   5  -4 1897.11   72.79
   5   5   4 1898.51   75.79
  -5   5  -4 1684.73   85.19
   7  -5   4 1584.24   65.69
  -7  -5  -4 1406.66   61.19
   7  -5   4 1577.84  103.69
   7  -5   4 1515.25   58.99
  -7  -5  -4 1459.65   61.89
  -7   5  -4 1467.85   59.29
  -7   5  -4 1494.85   64.39
   7   5   4 1534.65   61.99
   7   5   4 1563.14   77.19
  -7   5  -4 1432.96   76.49
   9  -5   4  481.05   20.90
   9  -5   4  473.55   28.40
  -9  -5  -4  452.15   24.00
  -9   5  -4  455.65   21.10
   9   5   4  396.06   40.30
  -9   5  -4  417.26   33.30
  11  -5   4  375.76   18.40
 -11  -5  -4  339.37   20.40
  11  -5   4  359.16   27.00
 -11   5  -4  336.87   32.80
  11   5   4  374.86   40.70
 -11   5  -4  332.47   18.10
  11   5   4  345.57   39.40
  13  -5   4  311.07   17.50
 -13  -5  -4  283.47   19.30
 -13  -5  -4  341.87   28.30
  13  -5   4  161.88   67.39
  13  -5   4  256.27   26.90
 -13   5  -4  267.37   32.70
  13   5   4  245.58   40.40
  13   5   4  254.87   19.70
 -13   5  -4  273.27   23.20
  13   5   4  288.57   24.70
 -13   5  -4  257.77   16.80
  18  -6  -4  216.88   28.50
 -18  -6   4  261.07   18.60
  18  -6  -4  247.58   64.69
  18  -6  -4  232.18   20.20
 -18  -6   4  317.27   32.40
  18   6  -4  244.48   19.20
 -18   6   4  307.17   33.80
 -18   6   4  261.57   16.90
 -18   6   4  286.47   31.00
 -18   6   4  270.67   22.90
  18   6  -4  235.08   37.70
 -16  -6   4  359.16   19.90
  16  -6  -4  244.68   57.49
 -16  -6   4  376.86   32.90
  16  -6  -4  370.56   24.00
 -16   6   4  328.57   23.30
 -16   6   4  313.57   18.50
 -16   6   4  201.58   67.39
  16   6  -4  291.57   41.50
 -14  -6   4  178.78   24.70
 -14  -6   4  238.08   15.50
 -14   6   4  206.58   55.29
 -14   6   4  252.07   15.00
 -14   6   4  266.97   21.00
  14   6  -4  337.17   39.30
  14   6  -4  264.37   15.30
  12  -6  -4  417.56   22.90
 -12  -6   4  404.76   19.90
  12  -6  -4  400.56   33.90
 -12  -6   4  396.66   31.50
 -12   6   4  402.26   21.90
 -12   6   4  353.76   61.19
  12   6  -4  405.76   22.70
 -12   6   4  365.76   20.90
  12   6  -4  407.76   41.50
  12   6  -4  395.06   19.40
  10  -6  -4  692.03   62.99
 -10  -6   4  703.63   30.50
  10  -6  -4  733.73   32.70
  10  -6  -4  713.93   42.30
 -10  -6   4  736.93   41.30
 -10   6   4  722.13   30.90
 -10   6   4  650.03   33.50
  10   6  -4  711.03   49.60
  10   6  -4  726.03   35.40
  10   6  -4  716.53   30.20
 -10   6   4  694.03   69.59
  -8  -6   4 1059.69   42.40
  -8  -6   4 1021.20   64.89
  -8  -6   4 1047.60   53.29
   8  -6  -4 1062.49   44.40
  -8  -6   4 1097.09   46.10
   8  -6  -4 1046.80   52.99
   8  -6  -4 1111.99   72.99
  -8  -6   4 1035.70   41.50
  -8   6   4 1052.69   74.59
   8   6  -4 1051.59   42.10
   8   6  -4 1067.49   60.49
  -8   6   4 1007.40   43.10
   8   6  -4 1037.30   49.30
  -8   6   4 1033.90   43.80
  -6  -6   4 1311.37   52.19
   6  -6  -4 1374.36   54.89
  -6  -6   4 1300.67   68.69
   6  -6  -4 1308.27   77.69
  -6  -6   4 1424.46   57.29
  -6  -6   4 1355.26   52.79
   6  -6  -4 1367.26   64.19
  -6  -6   4 1318.37   60.99
   6   6  -4 1299.87   70.99
   6   6  -4 1332.07   61.19
  -6   6   4 1367.56   54.39
  -6   6   4 1323.57   80.09
   6   6  -4 1336.87   52.49
  -6   6   4 1451.05   58.49
  -4  -6   4  308.47   36.30
   4  -6  -4  302.87   15.80
  -4  -6   4  311.27   31.80
  -4  -6   4  336.87   18.90
   4  -6  -4  267.17   39.30
   4  -6  -4  310.77   27.00
  -4   6   4  332.97   23.60
  -4   6   4  317.67   15.80
   4   6  -4  308.37   33.80
   4   6  -4  313.47   23.10
  -4   6   4  309.07   41.90
   2  -6  -4  832.02   36.00
  -2  -6   4  883.71   53.19
   2  -6  -4  900.41   54.59
  -2  -6   4  891.11   39.00
  -2  -6   4  891.51   61.09
  -2   6   4  895.81   44.70
  -2   6   4  847.92   56.99
   2   6  -4  822.32   37.90
  -2   6   4  860.81   35.80
   2   6  -4  859.81   44.20
   2   6  -4  855.71   34.50
   0  -6   4 1193.48   66.99
   0  -6  -4 1295.27   67.89
   0  -6   4 1303.77   78.89
   0  -6  -4 1255.97   51.09
   0  -6   4 1324.77   54.49
   0   6  -4 1218.78   49.90
   0   6   4 1312.67   50.59
   0   6  -4 1293.67   53.59
   0   6   4 1114.49   70.29
   0   6   4 1219.18   60.99
   0   6  -4 1303.47   60.19
   2  -6   4 1764.42  104.29
  -2  -6  -4 1822.92   90.89
   2  -6   4 2047.50   93.29
   2  -6   4 1911.71   78.39
  -2  -6  -4 1881.51   74.99
  -2   6  -4 1914.11   84.99
  -2   6  -4 1852.71   74.59
   2   6   4 1838.82   93.19
  -2   6  -4 2016.90   78.19
  -4  -6  -4 1021.90   39.90
   4  -6   4  961.30   59.29
   4  -6   4  904.61   43.80
   4  -6   4  914.31   78.49
  -4  -6  -4  987.50   41.90
  -4   6  -4  940.71   39.60
   4   6   4  881.41   57.99
  -4   6  -4  977.00   43.20
  -4   6  -4  854.51   54.49
   6  -6   4 1142.99   51.49
  -6  -6  -4 1167.38   48.70
   6  -6   4 1035.60   88.39
   6  -6   4 1111.09   44.00
  -6  -6  -4 1129.19   46.90
   6   6   4 1195.88   64.49
  -6   6  -4 1101.59   44.20
  -6   6  -4 1137.69   58.49
   6   6   4 1012.40   48.40
   8  -6   4  601.74   32.70
  -8  -6  -4  579.04   28.20
   8  -6   4  565.24   25.40
  -8  -6  -4  651.63   30.40
   8  -6   4  527.85   77.19
   8   6   4  636.64   46.70
  -8   6  -4  580.54   25.70
  -8   6  -4  638.14   41.40
   8   6   4  602.24   29.50
  10  -6   4  260.97   23.60
 -10  -6  -4  299.77   18.00
  10  -6   4  303.57   15.10
 -10   6  -4  260.97   14.80
 -10   6  -4  262.77   33.10
  10   6   4  238.68   37.40
  10   6   4  245.28   20.10
 -12  -6  -4  243.18   25.80
  12  -6   4  194.38   24.80
 -12  -6  -4  251.67   17.80
  12  -6   4  204.18   73.09
 -12   6  -4  275.97   35.40
  12   6   4  234.58   17.90
 -12   6  -4  233.08   24.60
 -12   6  -4  233.68   14.90
  12   6   4  324.47   39.60
  17  -7  -4  119.19   18.50
 -17  -7   4  135.19   22.90
  17  -7  -4   63.19   59.49
 -17  -7   4  105.19   13.70
 -17   7   4  125.49   16.30
 -17   7   4  114.69   12.10
  17   7  -4   87.39   32.20
  17   7  -4  106.79   13.20
  15  -7  -4   65.09   48.50
 -15  -7   4  116.99   12.10
  15  -7  -4  112.99   15.60
 -15  -7   4  132.49   22.70
  15  -7  -4   93.59   22.60
 -15   7   4   90.49   61.09
 -15   7   4  117.09   16.30
  15   7  -4  101.49   11.30
 -15   7   4  108.29   10.40
  15   7  -4  106.79   31.60
 -13  -7   4   66.69    9.30
  13  -7  -4  126.19   23.20
  13   7  -4   89.99   13.70
 -13   7   4   73.19   47.40
  13   7  -4   12.90   25.30
  13   7  -4   81.39    8.90
 -13   7   4   82.19   13.00
 -11  -7   4   20.70   12.80
  11  -7  -4   23.60    6.80
 -11  -7   4   12.00    4.90
  11  -7  -4    6.80   16.40
 -11   7   4  -55.79   38.50
  11   7  -4   16.10   22.00
  11   7  -4   38.50    9.50
  11   7  -4   18.50    4.60
 -11   7   4   17.40    4.90
 -11   7   4   17.00    6.90
  -9  -7   4   95.79   16.40
   9  -7  -4   98.69   19.50
  -9  -7   4   81.49    8.10
  -9  -7   4   55.09   24.40
  -9  -7   4  102.79   11.40
   9  -7  -4   99.29   10.70
  -9  -7   4   74.59    5.60
   9  -7  -4  105.79   37.10
  -9   7   4   65.99   41.70
   9   7  -4   72.19   23.10
   9   7  -4   79.09    8.10
  -9   7   4   87.99    8.20
   9   7  -4  101.99   16.30
  -9   7   4   58.99    8.20
  -7  -7   4  160.68   26.80
  -7  -7   4  204.08   24.40
   7  -7  -4  189.18   13.00
   7  -7  -4  157.08   36.00
   7  -7  -4  182.58   23.30
  -7  -7   4  178.68   14.50
   7   7  -4  182.38   10.50
  -7   7   4  178.68   12.50
   7   7  -4  183.28   19.50
   7   7  -4  216.68   35.40
  -7   7   4  202.58   38.00
  -7   7   4  174.68   11.00
   5  -7  -4  321.57   16.00
  -5  -7   4  274.07   20.80
  -5  -7   4  254.77   32.40
   5  -7  -4  245.78   41.60
   5  -7  -4  284.07   28.50
  -5  -7   4  303.77   31.90
  -5   7   4  284.37   44.10
  -5   7   4  268.57   15.40
   5   7  -4  277.17   23.90
  -5   7   4  337.07   25.10
   5   7  -4  271.47   12.00
  -3  -7   4  214.58   32.90
   3  -7  -4  192.48   31.60
   3  -7  -4  198.78   12.50
   3   7  -4  231.68   33.70
   3   7  -4  213.58   23.90
  -3   7   4  188.78   11.50
  -3   7   4  187.78   37.10
  -3   7   4  188.38   24.30
  -1  -7   4  382.76   38.00
   1  -7  -4  320.47   16.80
  -1  -7   4  320.07   51.39
   1  -7  -4  287.07   37.70
   1   7  -4  304.67   29.80
  -1   7   4  305.87   15.40
  -1   7   4  403.86   45.50
  -1   7   4  315.27   29.40
   1   7  -4  342.27   14.50
   1   7  -4  295.07   18.40
   1  -7   4  219.58   16.40
   1  -7   4  232.68   44.30
  -1  -7  -4  220.68   13.30
  -1  -7  -4  228.38   37.50
   1   7   4  207.38   11.40
  -1   7  -4  190.08   24.90
   1   7   4  278.07   29.40
   1   7   4  186.08   31.80
  -1   7  -4  199.68   15.30
  -1   7  -4  210.58   11.20
   3  -7   4  222.38   18.30
   3  -7   4  232.18   36.10
  -3  -7  -4  207.58   13.10
  -3  -7  -4  212.38   17.70
   3   7   4  242.98   36.70
  -3   7  -4  234.88   12.60
   3   7   4  219.28   13.90
  -3   7  -4  250.27   17.40
   3   7   4  223.58   32.40
  -3   7  -4  194.18   23.70
   5  -7   4  250.97   19.30
  -5  -7  -4  194.48   13.40
   5  -7   4  199.38   52.99
   5  -7   4  245.88   35.90
  -5  -7  -4  218.68   17.30
   5   7   4  235.68   15.30
  -5   7  -4  232.88   13.60
  -5   7  -4  224.48   26.90
   5   7   4  209.48   32.90
   7  -7   4  163.08   18.00
   7  -7   4  111.99   49.99
  -7  -7  -4  195.68   13.60
  -7  -7  -4  210.38   17.20
   7  -7   4  188.78   35.90
  -7   7  -4  233.38   27.60
   7   7   4  163.08   29.80
  -7   7  -4  204.58    9.80
   7   7   4  165.18   15.50
  -9  -7  -4  141.89   16.90
   9  -7   4  155.78   10.10
  -9  -7  -4  147.39   13.40
   9  -7   4  100.49   31.10
   9  -7   4   70.79   59.09
   9  -7   4  202.38   19.20
   9   7   4  184.78   30.80
  -9   7  -4  164.18    9.90
  -9   7  -4  166.18   25.80
   9   7   4  166.58   16.40
  11  -7   4  199.08   12.90
  11  -7   4  146.09   23.50
  11  -7   4  121.99   69.59
 -11  -7  -4  172.98   15.50
  11   7   4  181.28   16.60
 -11   7  -4  162.58   28.20
 -11   7  -4  172.68   22.60
 -11   7  -4  184.58   12.10
  16  -8  -4   59.39   59.79
 -16  -8   4    0.80    7.00
  16  -8  -4   27.40   10.60
  16  -8  -4  -27.60   23.30
 -16  -8   4   15.60   18.80
 -16   8   4   16.00   11.00
  16   8  -4    7.70    6.50
 -16   8   4   12.60    5.90
 -16   8   4   29.70   71.59
  14  -8  -4   20.70    9.80
 -14  -8   4   22.60    6.80
  14  -8  -4   81.39   53.09
  14  -8  -4   20.50   20.30
 -14  -8   4   26.00   17.80
  14   8  -4   33.10    6.10
  14   8  -4   12.60   32.00
 -14   8   4   16.50   57.99
  14   8  -4   29.10    9.20
 -14   8   4   29.50    9.50
 -14   8   4   25.50    6.00
  12  -8  -4   31.10   18.70
  12  -8  -4   30.30    7.90
 -12  -8   4   36.00    4.70
 -12  -8   4   41.20    8.80
 -12  -8   4   25.80    6.10
  12  -8  -4  -42.40   55.49
  12   8  -4   34.20   11.10
 -12   8   4   41.90    9.30
  12   8  -4   40.90   23.90
  12   8  -4   34.00    6.50
 -12   8   4   86.19   65.09
 -12   8   4   20.80    5.50
 -10  -8   4   11.40    7.50
  10  -8  -4   17.70    6.90
  10  -8  -4   74.89   41.80
  10  -8  -4   11.10   15.60
  10   8  -4    9.30    4.00
 -10   8   4    9.50    4.10
  10   8  -4   49.10   22.50
 -10   8   4    0.30    6.40
  10   8  -4   15.10   11.00
 -10   8   4  -71.09   47.70
   8  -8  -4   68.69   10.60
   8  -8  -4   68.59   37.70
   8  -8  -4   63.09   17.70
  -8  -8   4   59.79   16.90
  -8  -8   4   66.19   10.20
  -8   8   4   71.19    8.60
   8   8  -4   64.09   13.00
  -8   8   4   74.19   46.30
  -8   8   4   74.79   10.50
   8   8  -4   62.19    6.30
   8   8  -4  107.29   24.90
   6  -8  -4   75.99   32.80
   6  -8  -4   43.90    7.00
  -6  -8   4   35.30    8.70
  -6  -8   4   31.20   20.90
   6  -8  -4   23.60   15.80
  -6  -8   4   55.09   17.90
  -6   8   4   42.70    6.50
  -6   8   4   29.60    5.00
  -6   8   4   21.60   31.80
  -6   8   4   26.10   14.50
   6   8  -4   26.90    4.10
   6   8  -4   33.60   13.30
   6   8  -4   30.10   22.70
  -4  -8   4  117.09   25.70
  -4  -8   4   98.79   12.60
  -4  -8   4  106.29   27.30
   4  -8  -4  108.09   34.00
   4  -8  -4  102.39   10.40
  -4   8   4  112.99    8.90
  -4   8   4   92.29   17.60
   4   8  -4   90.69   17.60
  -4   8   4   73.19   35.20
   4   8  -4   97.19   28.40
  -2  -8   4  111.19   24.70
  -2  -8   4   53.19    9.50
  -2  -8   4   30.10   29.40
   2  -8  -4   75.79    9.20
  -2   8   4   73.99   18.50
   2   8  -4   74.89   18.40
  -2   8   4   72.99    7.20
  -2   8   4   89.59   34.40
   0  -8  -4  194.98   13.30
   0  -8   4  188.48   16.50
   0  -8   4  153.28   42.50
   0  -8  -4  183.38   33.70
   0  -8   4  247.08   38.80
   0   8  -4  201.18   24.60
   0   8   4  190.88   29.90
   0   8  -4  191.68    9.70
   0   8   4  173.08   36.50
   0   8   4  173.08   10.60
   2  -8   4   25.30   23.00
  -2  -8  -4   16.40    5.10
   2  -8   4   -6.00   50.09
  -2  -8  -4   24.50   26.70
   2  -8   4   28.30    7.80
   2   8   4   33.60   32.10
   2   8   4   31.40   24.40
  -2   8  -4   18.80    4.00
   2   8   4   19.80    5.30
  -2   8  -4   28.90   14.50
  -4  -8  -4    8.70   14.80
   4  -8   4   47.40   46.90
   4  -8   4   14.10    8.00
   4  -8   4    8.90    6.80
   4  -8   4   28.80   26.60
  -4  -8  -4    9.20    4.70
   4   8   4    3.60   22.90
  -4   8  -4    0.90    3.80
   4   8   4    8.20    5.30
   4   8   4   38.40   20.30
  -4   8  -4    5.30   13.10
  -6  -8  -4   15.50    5.30
   6  -8   4  -50.69   48.20
   6  -8   4   -2.60   31.20
   6  -8   4   17.80    9.80
  -6  -8  -4   -1.40    9.80
  -6   8  -4   10.80    4.90
   6   8   4  -28.60   21.10
  -6   8  -4  -19.70   17.30
   6   8   4  -28.30   21.10
   8  -8   4  -43.40   54.09
   8  -8   4   32.70   10.50
   8  -8   4    0.60   32.50
  -8  -8  -4   21.80    6.50
  -8  -8  -4    4.90    9.50
  -8   8  -4   63.79   19.60
   8   8   4   -1.40    6.70
   8   8   4   40.50   25.40
  -8   8  -4   12.90   10.30
   8   8   4   13.50   23.80
  10  -8   4  -46.00   60.59
 -10  -8  -4   15.00    7.90
 -10  -8  -4   20.30   11.20
  10  -8   4    4.30   34.20
  10  -8   4   11.00   12.20
  10   8   4   14.60   29.40
 -10   8  -4    7.90    3.80
  10   8   4  -32.00   32.10
 -10   8  -4   21.00   20.80
 -10   8  -4    0.40   10.10
  10   8   4    4.20    7.40
  15  -9  -4   51.49   23.70
  15  -9  -4    8.30   10.80
 -15  -9   4   24.20   19.80
 -15   9   4   25.00   12.80
  13  -9  -4   54.49    9.90
 -13  -9   4    7.90   18.00
  13  -9  -4   28.30   51.89
 -13  -9   4   30.60   10.60
  13  -9  -4   69.09   21.90
  13   9  -4   75.59    9.50
 -13   9   4   46.80   10.80
  13   9  -4   57.99   13.30
 -13   9   4  138.49   66.19
 -13   9   4   51.49    6.90
  11  -9  -4  170.98   54.09
 -11  -9   4   88.99   21.60
  11  -9  -4   63.29   21.70
  11  -9  -4   73.69   10.20
 -11   9   4   85.39    9.10
 -11   9   4   70.79   11.20
  11   9  -4   92.49   15.50
  11   9  -4   71.09    8.50
  11   9  -4   59.29   28.90
 -11   9   4   86.69   56.59
   9  -9  -4  189.48   26.00
   9  -9  -4  200.38   65.79
  -9  -9   4  212.98   29.80
  -9  -9   4  197.88   17.40
   9  -9  -4  142.09   22.80
   9   9  -4  199.88   21.90
  -9   9   4  201.48   16.40
   9   9  -4  190.28   11.10
   9   9  -4  238.58   40.50
  -9   9   4  149.69   58.59
  -9   9   4  193.08   12.70
  -7  -9   4  143.09   16.30
   7  -9  -4  166.08   14.00
   7  -9  -4  205.78   29.40
  -7  -9   4  142.29   24.00
   7  -9  -4  225.78   47.20
   7   9  -4  156.48    9.00
   7   9  -4  158.18   32.30
  -7   9   4  168.18   13.00
  -7   9   4  145.09   50.09
   7   9  -4  169.48   21.40
  -7   9   4  182.88   11.60
   5  -9  -4   42.40    7.60
  -5  -9   4   59.69    9.40
   5  -9  -4   10.30   16.70
  -5  -9   4   15.70   23.50
   5  -9  -4  114.29   39.60
   5   9  -4   40.60    3.40
   5   9  -4   41.50   15.50
   5   9  -4   95.99   26.30
  -5   9   4   63.59    8.30
  -5   9   4  150.08   41.70
  -5   9   4   33.90   17.60
   3  -9  -4   -4.30    5.40
  -3  -9   4    6.30    6.80
  -3  -9   4   46.90   26.10
   3  -9  -4  -18.30   31.80
  -3  -9   4  -34.70   27.20
   3   9  -4    6.40   14.80
  -3   9   4    1.00    3.70
   3   9  -4   20.00   24.30
  -3   9   4   -1.60   35.20
  -3   9   4    6.00   18.60
  -1  -9   4  185.08   41.30
   1  -9  -4  188.68   14.60
  -1  -9   4  205.08   17.20
  -1  -9   4  227.58   37.50
   1  -9  -4  208.48   42.90
  -1   9   4  164.08   26.70
  -1   9   4  200.58   11.10
   1   9  -4  166.48   24.00
  -1   9   4  206.18   38.50
   1  -9   4  124.69   30.50
   1  -9   4   18.50   41.60
  -1  -9  -4   81.29   10.90
  -1  -9  -4   52.49   29.90
   1  -9   4   62.19   11.50
   1   9   4  105.19   23.20
   1   9   4  166.78   43.20
  -1   9  -4  103.59   20.00
  -1   9  -4   77.79    6.00
   1   9   4   55.99    8.70
   3  -9   4   76.39   49.20
  -3  -9  -4   16.40   10.90
   3  -9   4   16.20    9.70
   3  -9   4   17.00   26.30
  -3  -9  -4    7.30    6.10
   3   9   4  -22.00   21.30
   3   9   4   26.20    6.90
  -3   9  -4   24.80   17.70
  -3   9  -4   26.30    9.80
   5  -9   4    8.10    9.70
   5  -9   4   17.60    7.60
  -5  -9  -4   10.10   10.20
   5  -9   4  -40.40   47.80
  -5  -9  -4   13.10    7.00
   5   9   4   11.50   29.00
   5   9   4  -18.40   23.30
  -5   9  -4   -8.40   16.90
  -5   9  -4    4.40    4.50
  -5   9  -4    9.70   10.00
   7  -9   4  123.89   15.60
   7  -9   4  -37.10   65.59
  -7  -9  -4  128.89   12.10
  -7  -9  -4  106.69   16.10
  -7   9  -4  149.59   11.70
   7   9   4   35.10   36.90
  -7   9  -4  124.99   24.30
   7   9   4  130.69   14.70
   7   9   4  139.89   30.30
  -7   9  -4  147.99   18.40
   9  -9   4   16.40   13.80
   9  -9   4 -147.69   67.69
   9  -9   4   14.10   35.30
  -9  -9  -4   14.00   11.30
  -9  -9  -4   17.60    7.10
  -9   9  -4   48.90   24.50
  -9   9  -4    9.80   21.30
   9   9   4   11.30    7.70
   9   9   4   75.09   32.90
  -9   9  -4   11.80    7.30
 -12 -10   4   97.79   16.30
  12 -10  -4  152.18   18.20
  12 -10  -4  132.89   64.59
  12 -10  -4  154.98   30.60
 -12 -10   4   82.59   20.80
  12  10  -4  105.79   17.90
  12  10  -4  126.69   11.70
 -12  10   4  177.68   71.29
 -12  10   4  126.49   15.00
  12  10  -4   91.49   41.50
 -12  10   4  133.99   11.40
 -10 -10   4   91.69   21.50
 -10 -10   4  121.29   16.50
  10 -10  -4  144.29   57.49
  10 -10  -4  144.49   15.70
  10 -10  -4  129.79   25.20
 -10  10   4  125.79   16.50
  10  10  -4  114.89   19.20
 -10  10   4  217.08   63.09
  10  10  -4   94.89    9.20
  10  10  -4  100.09   34.90
 -10  10   4  137.49   11.00
  -8 -10   4  176.28   30.80
  -8 -10   4  172.28   17.80
   8 -10  -4  191.88   16.20
   8 -10  -4  240.58   59.79
   8 -10  -4  166.08   26.80
  -8  10   4  169.68   12.10
   8  10  -4  165.88    9.90
  -8  10   4  179.88   55.99
   8  10  -4  158.58   36.70
   8  10  -4  161.38   24.60
  -8  10   4  174.68   13.90
   6 -10  -4  220.68   47.40
  -6 -10   4  225.78   36.10
   6 -10  -4  230.68   34.60
  -6 -10   4  188.68   31.90
  -6 -10   4  212.38   19.50
   6 -10  -4  189.88   15.60
  -6  10   4  182.08   12.60
   6  10  -4  172.28   36.30
   6  10  -4  184.38    9.00
   6  10  -4  179.18   26.90
  -6  10   4  205.58   12.80
  -4 -10   4  161.28   17.70
  -4 -10   4  180.08   32.10
   4 -10  -4  202.88   48.30
   4 -10  -4  154.38   25.50
   4 -10  -4  168.18   14.40
  -4 -10   4  156.18   45.30
  -4  10   4  176.88   11.30
   4  10  -4  197.18   36.30
  -4  10   4  192.98   27.90
   4  10  -4  150.38   24.60
  -2 -10   4    8.20    8.40
   2 -10  -4   22.40   33.30
   2 -10  -4   13.50    6.20
  -2 -10   4  -33.30   34.60
  -2 -10   4  -14.10   30.00
  -2  10   4   22.40   22.70
  -2  10   4   34.50   35.20
   2  10  -4   19.60   17.40
  -2  10   4   11.10    4.10
   0 -10  -4  361.36   56.89
   0 -10   4  342.47   23.40
   0 -10  -4  366.56   21.10
   0 -10   4  323.37   55.49
   0  10  -4  345.87   34.00
   0  10   4  391.46   59.59
   0  10   4  360.16   20.50
   0  10   4  275.57   41.00
   2 -10   4  216.78   20.10
   2 -10   4  195.08   62.69
   2 -10   4  178.18   56.19
  -2 -10  -4  161.38   15.60
  -2 -10  -4  173.28   41.60
  -2  10  -4  158.88   26.40
  -2  10  -4  194.98   10.00
   2  10   4  173.48   33.50
   2  10   4  266.57   42.60
  -2  10  -4  171.78   17.80
   4 -10   4  202.68   20.60
   4 -10   4   84.89   62.49
   4 -10   4  171.58   21.30
   4 -10   4  239.88   40.40
  -4 -10  -4  199.18   16.00
   4  10   4  188.98   15.90
   4  10   4  145.79   37.50
   4  10   4  160.58   31.60
  -4  10  -4  193.98   19.60
  -4  10  -4  169.68   11.30
  -4  10  -4  181.68   30.40
   6 -10   4   86.89   65.49
   6 -10   4  224.18   22.10
  -6 -10  -4  160.78   17.70
   6 -10   4  231.98   42.40
  -6  10  -4  247.28   34.70
  -6  10  -4  179.28   22.10
   6  10   4  223.98   18.60
   6  10   4  281.47   46.60
  -6  10  -4  208.78   13.70
   6  10   4  307.07   52.39
   9 -11  -4  237.18   59.19
   9 -11  -4  145.49   17.30
   9 -11  -4  103.69   27.50
  -9  11   4  116.09   11.30
   9  11  -4  147.99   66.79
   9  11  -4  117.69   21.00
  -9  11   4   44.40   62.29
   7 -11  -4  164.18   17.20
  -7 -11   4  171.08   27.10
   7 -11  -4  201.58   57.49
   7 -11  -4  141.29   28.40
  -7 -11   4  180.38   24.20
  -7 -11   4  189.38   20.70
   7  11  -4  176.58   25.70
  -7  11   4  192.18   12.80
  -7  11   4  121.39   58.49
   7  11  -4  176.48    9.60
   7  11  -4   88.19   40.10
   5 -11  -4  249.97   18.00
  -5 -11   4  213.98   20.30
   5 -11  -4  272.17   58.59
   5 -11  -4  180.48   27.90
  -5 -11   4  143.29   37.10
  -5 -11   4  172.28   37.90
  -5  11   4  192.88   60.79
   5  11  -4  254.57   50.39
   5  11  -4  240.18   32.20
  -5  11   4  186.98   16.70
  -5  11   4  185.78   31.00
  -5  11   4  205.38   13.40
  -3 -11   4  149.09   37.10
   3 -11  -4  181.38   16.90
  -3 -11   4  141.39   18.60
   3 -11  -4  147.79   49.99
  -3 -11   4  115.79   41.90
  -3  11   4  198.08   10.30
  -3  11   4  148.39   32.30
   3  11  -4  149.69   25.20
  -3  11   4  218.18   54.99
  -1 -11   4  227.68   47.30
   1 -11  -4  312.47   20.20
  -1 -11   4  308.97   23.90
  -1 -11   4  327.57   62.79
   1 -11  -4  401.96   65.09
   1  11  -4  257.37   35.00
  -1  11   4  264.97   44.90
   1 -11   4  304.77   67.19
  -1 -11  -4  368.46   58.59
  -1 -11  -4  428.46   24.40
   1 -11   4  337.27   26.90
   1 -11   4  481.75   58.69
   1  11   4  557.24   67.79
  -1  11  -4  324.77   41.20
   1  11   4  428.06   51.09
  -3 -11  -4  120.69   16.20
  -3 -11  -4  187.18   46.70
   3 -11   4  209.28   38.70
   3 -11   4  102.59   17.50
   3 -11   4  157.68   66.19
   3 -11   4  140.29   21.00
   3  11   4  151.78   15.60
  -3  11  -4  137.39   23.70
  -3  11  -4  141.39    8.80
   3  11   4  164.28   32.50
   3  11   4   78.79   41.90
  22   0  -5   42.30   46.90
 -22   0   5   -0.90    8.50
 -22   0   5  -32.40   16.20
  22   0  -5   40.50   19.40
 -22   0   5   -8.00   26.60
  20   0  -5    7.50   20.40
 -20   0   5   -9.50   12.80
  20   0  -5   -2.40    6.90
  20   0  -5   24.30   16.30
 -20   0   5    1.20    6.50
 -20   0   5  -45.80   21.00
  20   0  -5   43.40   38.20
 -18   0   5    0.30    5.10
 -18   0   5   -7.20   17.70
 -18   0   5   -2.70    9.10
  18   0  -5  -11.70   11.10
  18   0  -5   -6.70   14.50
  18   0  -5   -1.90   29.80
  16   0  -5   -4.80   12.20
 -16   0   5    7.00   14.90
 -16   0   5    7.40    4.40
  16   0  -5   -7.90   11.00
 -16   0   5    7.30   36.10
  16   0  -5    0.60    4.30
  16   0  -5   10.80   24.70
  14   0  -5   -4.70    9.70
 -14   0   5   21.60   14.00
  14   0  -5   -2.80   20.60
  14   0  -5    2.30    4.40
 -14   0   5   -4.50    6.60
  14   0  -5  -12.20   10.10
 -14   0   5   22.60   29.30
 -14   0   5    2.60    4.10
  12   0  -5  -12.20    9.70
 -12   0   5   24.20   24.50
  12   0  -5    8.10    9.00
 -12   0   5   -1.40    3.40
 -12   0   5    3.20   12.20
 -12   0   5   -9.50   12.20
  12   0  -5   22.90   21.00
 -10   0   5   28.10   19.30
 -10   0   5   -3.10    2.90
  10   0  -5   -7.60    8.80
  10   0  -5    1.20    7.80
  10   0  -5   17.30   19.70
  10   0  -5   -1.70    2.70
 -10   0   5   12.60   11.90
 -10   0   5   -4.20    7.40
   8   0  -5    1.30    7.80
  -8   0   5    8.30    9.30
   8   0  -5    0.30    2.70
  -8   0   5   -0.10   11.00
  -8   0   5   10.50    7.10
   8   0  -5    8.20   15.40
   8   0  -5   -0.10   11.80
   8   0  -5    4.30   10.30
  -8   0   5   23.00   17.80
  -8   0   5    3.70    2.80
  -6   0   5    1.50    9.50
   6   0  -5   -2.40   13.50
  -6   0   5    6.20   16.10
  -6   0   5   -1.10    2.70
  -6   0   5   -4.80    5.40
   6   0  -5   -1.80   10.10
  -6   0   5   -0.80    9.30
  -6   0   5    0.70    4.10
   6   0  -5   -6.60    6.80
  -4   0   5   -0.90    2.10
   4   0  -5   -5.70    5.40
  -4   0   5  -24.20   14.20
   4   0  -5   -0.60    9.70
  -4   0   5   -8.00    8.00
  -4   0   5    1.30    3.80
  -4   0   5    0.30    5.10
  -2   0   5   -8.30   14.70
   2   0  -5   -3.80    3.80
  -2   0   5    1.70    6.60
  -2   0   5    0.80    4.40
  -2   0   5    2.90    3.60
   2   0  -5    3.00    2.50
   2   0  -5   -0.70    8.60
  -2   0   5   -0.80    2.50
   0   0   5    1.60    3.60
   0   0   5    3.60    3.90
   0   0  -5   -1.40    3.30
   0   0   5   -1.70   10.30
   0   0  -5    1.80    4.10
   0   0  -5    2.60    7.50
  -2   0  -5    1.30    6.70
   2   0   5   -1.50    2.90
   2   0   5    1.60    9.60
  -2   0  -5    2.40    4.00
   2   0   5   -0.20    4.50
  -2   0  -5   -0.90    4.20
  -4   0  -5   -2.60    4.10
   4   0   5    6.00    5.70
  -4   0  -5    1.30    4.80
   4   0   5    1.10    3.30
   4   0   5    3.20    9.20
   6   0   5    3.50    7.20
  -6   0  -5    5.50    5.00
  -6   0  -5   -0.10    6.10
   6   0   5    2.70    3.50
   6   0   5   10.80   10.00
   8   0   5   -0.90    4.30
   8   0   5    3.00   10.50
  -8   0  -5  -12.80    6.60
  -8   0  -5   -0.30    5.20
   8   0   5    3.40    6.90
 -10   0  -5   -4.10    5.40
 -10   0  -5   -7.70    8.20
  10   0   5   -5.00   10.10
  10   0   5   -6.60    5.10
  10   0   5    2.40    8.50
  12   0   5  -23.00   10.70
  12   0   5   -5.60    6.00
  12   0   5   -7.00    9.10
 -14   0  -5    8.70   12.20
 -14   0  -5   -1.40    8.70
  14   0   5    6.00   13.20
  14   0   5    0.30   12.80
  14   0   5   -5.80    6.90
  21  -1  -5   17.40    7.50
  21  -1  -5   32.80   45.10
  21  -1  -5    2.00   17.90
 -21  -1   5   14.60    7.60
  21  -1  -5   19.50   17.50
 -21  -1   5   53.59   38.10
 -21  -1   5   10.90   12.50
  21   1  -5   -3.80   16.60
 -21   1   5   -5.00   11.10
  21   1  -5    6.50    7.20
 -21   1   5   20.40    7.20
  21   1  -5   91.49   40.40
 -21   1   5    5.50   24.50
  21   1  -5   25.00   22.40
  19  -1  -5    1.90   14.60
 -19  -1   5    2.20    5.70
  19  -1  -5  -14.00   36.70
 -19  -1   5    5.30   11.50
  19  -1  -5   14.60   13.40
  19   1  -5   12.20   14.20
 -19   1   5    5.20   10.70
 -19   1   5    2.90    5.80
  19   1  -5   -2.50    5.50
  19   1  -5    8.10   32.30
 -19   1   5   -1.60    5.50
  17  -1  -5  105.09   35.00
 -17  -1   5   85.59   15.40
 -17  -1   5   65.49   10.30
 -17  -1   5  106.29   22.60
  17  -1  -5   81.29   15.70
  17  -1  -5   78.59   16.00
  17   1  -5  113.99   27.50
 -17   1   5   86.39    9.80
  17   1  -5   95.49   16.90
  17   1  -5   72.89   18.70
  17   1  -5   72.29    9.50
 -17   1   5   77.39   12.70
 -17   1   5   88.89   20.90
 -15  -1   5  249.28   15.10
 -15  -1   5  256.87   39.00
  15  -1  -5  226.88   36.80
  15  -1  -5  229.98   22.60
 -15  -1   5  271.37   25.30
 -15  -1   5  270.27   31.00
  15  -1  -5  206.48   22.20
  15   1  -5  245.48   26.30
 -15   1   5  328.47   52.79
  15   1  -5  257.77   24.60
 -15   1   5  260.37   19.10
 -15   1   5  241.48   14.80
  15   1  -5  242.98   14.60
  15   1  -5  243.88   35.40
 -13  -1   5   68.99   12.60
 -13  -1   5   81.79   26.40
  13  -1  -5   68.09   13.20
  13  -1  -5  107.49   26.70
 -13  -1   5   69.39    9.70
  13  -1  -5   60.69    7.50
 -13  -1   5   59.59   17.40
 -13  -1   5   73.19    7.60
  13  -1  -5   91.79   15.50
  13   1  -5   78.29   13.70
 -13   1   5   50.59   16.00
 -13   1   5   56.49    8.20
  13   1  -5   75.19   16.60
 -13   1   5   80.19   11.20
  13   1  -5   65.29   19.00
  13   1  -5   71.89    8.00
 -13   1   5   97.49   34.00
 -11  -1   5   28.80    7.40
 -11  -1   5   28.80   14.30
 -11  -1   5   46.60   12.10
  11  -1  -5   54.49   22.90
  11  -1  -5   43.60   10.50
 -11  -1   5   39.00   19.40
  11  -1  -5   27.40    4.40
 -11  -1   5   22.90    4.40
  11  -1  -5   29.00    9.40
 -11   1   5   32.20    6.40
 -11   1   5   31.90    4.90
 -11   1   5   23.30   12.70
  11   1  -5   33.80   10.80
  11   1  -5   27.00    4.40
 -11   1   5   34.80   26.00
  11   1  -5   32.70   13.20
  11   1  -5   31.40   14.50
  -9  -1   5  110.29    7.60
   9  -1  -5  100.49   16.70
  -9  -1   5  104.09   18.90
   9  -1  -5  126.29   14.80
   9  -1  -5   97.09   22.80
  -9  -1   5  103.59   14.10
  -9  -1   5  114.19   17.20
  -9  -1   5  114.39   18.10
   9  -1  -5  131.69   14.60
  -9  -1   5  109.99   13.50
  -9   1   5  129.69   24.60
   9   1  -5  125.99   18.00
  -9   1   5  125.69    8.10
   9   1  -5  109.29    7.70
  -9   1   5  101.59   15.70
   9   1  -5  104.49   15.80
   9   1  -5  101.19   14.60
  -9   1   5  115.79    9.30
   7  -1  -5  132.69   13.60
   7  -1  -5  146.89   21.30
   7  -1  -5  129.59   21.90
  -7  -1   5  135.89    8.00
  -7  -1   5  143.29   13.70
  -7  -1   5  144.49   19.80
  -7  -1   5  136.29   20.10
  -7  -1   5  150.48   19.00
  -7  -1   5  125.79   14.10
  -7   1   5  135.29    8.30
   7   1  -5  129.89   21.60
  -7   1   5  134.89   14.20
  -7   1   5  137.69   18.40
   7   1  -5  130.09   15.60
  -7   1   5  160.88   27.30
   7   1  -5  159.98   21.40
  -5  -1   5   27.00    8.50
  -5  -1   5    9.70    9.00
   5  -1  -5   19.50   16.20
   5  -1  -5   28.40   12.00
  -5  -1   5   16.60   12.30
  -5  -1   5   21.70    7.10
  -5  -1   5   20.30    4.40
  -5  -1   5   32.20   12.90
   5  -1  -5   20.10    6.10
  -5  -1   5   19.10    3.40
  -5  -1   5   16.90    2.70
  -5   1   5   20.00    2.50
  -5   1   5   19.80    4.80
  -5   1   5   11.10   10.10
   5   1  -5   18.00   10.60
  -5   1   5   12.40    5.50
  -5   1   5    5.10   16.80
   3  -1  -5  194.48   25.40
  -3  -1   5  237.08   17.40
  -3  -1   5  230.78   13.10
   3  -1  -5  207.38   12.80
  -3  -1   5  236.58   15.30
   3  -1  -5  235.48   20.40
  -3  -1   5  209.78   24.00
   3  -1  -5  224.08   12.80
  -3  -1   5  254.27   19.90
   3  -1  -5  239.88    9.50
  -3  -1   5  218.68   11.50
   3   1  -5  235.98   12.80
   3   1  -5  232.98   11.50
  -3   1   5  233.98    9.80
   3   1  -5  218.18   18.60
  -3   1   5  244.68   19.30
  -3   1   5  223.58   27.00
  -3   1   5  241.68   13.00
  -3   1   5  237.68   12.50
  -1  -1   5    1.20    9.40
  -1  -1   5    5.00    3.70
   1  -1  -5    3.60    8.60
   1  -1  -5    2.60    2.70
  -1  -1   5    0.60    3.60
  -1  -1   5    1.70    6.70
   1  -1  -5    2.40    4.40
  -1   1   5    5.10    3.10
  -1   1   5    0.40    2.70
  -1   1   5   -5.40   16.10
   1   1  -5   -1.20    3.20
  -1   1   5    5.00    3.90
   1   1  -5    2.10    7.40
   1   1  -5    3.10    3.80
   1  -1   5  102.59    7.40
   1  -1   5  107.69    9.80
  -1  -1  -5  123.39    8.70
   1  -1   5  103.59   17.00
  -1  -1  -5  111.19    8.90
  -1   1  -5   92.49   11.90
   1   1   5   90.99   21.60
  -1   1  -5  110.29    8.70
   1   1   5  111.09    8.50
  -1   1  -5  109.09    9.20
  -3  -1  -5  946.11   40.80
  -3  -1  -5  900.01   40.40
   3  -1   5  997.20   46.30
   3  -1   5  984.50   41.80
   3  -1   5  967.70   39.20
   3   1   5  977.30   40.00
  -3   1  -5  955.10   41.00
  -3   1  -5  935.71   40.50
  -3   1  -5 1030.30   41.60
   3   1   5  914.71   45.70
   3   1   5 1015.90   38.60
   5  -1   5  106.59   11.60
  -5  -1  -5   97.39    9.40
   5  -1   5   91.59    8.00
   5  -1   5  101.09   15.00
  -5  -1  -5  104.69   11.20
  -5   1  -5   93.29    9.90
   5   1   5   89.39    9.20
   5   1   5   69.39   12.90
  -5   1  -5   99.69   11.90
   5   1   5   82.89    8.20
  -7  -1  -5   13.30    5.70
   7  -1   5   24.20   12.60
  -7  -1  -5   12.20    6.50
   7  -1   5   17.50    4.70
   7  -1   5   17.30    7.80
  -7   1  -5    6.40    6.70
  -7   1  -5    9.20    5.40
   7   1   5   15.50    6.30
   7   1   5   14.50    4.60
   7   1   5   28.20   10.30
  -9  -1  -5  235.58   18.10
   9  -1   5  243.68   19.40
   9  -1   5  195.98   21.60
  -9  -1  -5  179.08   15.00
   9  -1   5  227.18   15.70
  -9   1  -5  211.18   15.30
   9   1   5  242.38   22.00
   9   1   5  227.28   17.40
  -9   1  -5  227.98   18.70
   9   1   5  234.58   14.20
  11  -1   5   25.30   11.50
 -11  -1  -5    8.30    6.70
  11  -1   5   13.70   12.30
 -11  -1  -5    8.90    9.40
  11  -1   5   14.20    6.10
  11   1   5   17.60    6.10
  11   1   5   13.80    9.10
  11   1   5   10.10   11.50
 -11   1  -5    9.30   10.10
 -13  -1  -5   48.50   12.00
  13  -1   5   63.09   15.10
  13  -1   5   59.59    9.30
 -13  -1  -5   62.79   10.00
  13   1   5   52.49   13.80
  13   1   5   63.69    9.90
 -13   1  -5   75.99   14.40
  13   1   5   56.29   13.90
 -15  -1  -5    5.40   12.80
  15  -1   5   40.80   16.60
  15  -1   5   38.80   10.10
 -15  -1  -5   41.70    9.70
  15   1   5   35.20   14.90
  15   1   5   45.40   13.40
 -15   1  -5   57.29   15.50
  15   1   5   31.50    9.20
  22  -2  -5   58.09   19.40
 -22  -2   5   30.90   28.90
 -22  -2   5   38.90   15.60
  22   2  -5   27.70   24.70
 -22   2   5   28.00   23.70
  22   2  -5   16.20   25.80
 -22   2   5   49.20   15.70
  20  -2  -5   43.40   48.30
 -20  -2   5   18.10    6.80
 -20  -2   5   -4.30   13.50
 -20  -2   5  -14.50   26.80
  20  -2  -5   -1.50    6.60
  20  -2  -5   46.70   16.80
  20  -2  -5   11.50   14.30
 -20   2   5   32.50   11.60
 -20   2   5   -5.90    9.80
 -20   2   5    2.70    8.80
  20   2  -5    2.90    7.20
  20   2  -5    0.50   15.20
  20   2  -5   -4.60   20.40
  20   2  -5    4.40   29.60
 -18  -2   5   90.09   11.40
  18  -2  -5   54.49   37.60
  18  -2  -5   91.19   17.20
  18  -2  -5   80.39   15.40
  18  -2  -5   64.89    9.60
 -18  -2   5   81.69   14.60
  18   2  -5   79.19   24.90
 -18   2   5   72.99    9.50
  18   2  -5   92.29   19.50
  18   2  -5   49.10   21.10
 -18   2   5   97.09   22.30
 -18   2   5   84.99   12.80
  16  -2  -5  221.18   22.40
 -16  -2   5  206.68   32.30
 -16  -2   5  177.58   27.10
  16  -2  -5  204.58   13.50
 -16  -2   5  196.88   13.90
  16  -2  -5  196.98   19.80
 -16   2   5  211.58   28.10
  16   2  -5  172.48   25.80
 -16   2   5  211.68   13.60
 -16   2   5  202.88   17.80
  16   2  -5  213.98   14.00
 -16   2   5  217.98   55.29
  16   2  -5  207.88   23.60
  16   2  -5  205.48   30.90
 -14  -2   5    4.40   10.60
  14  -2  -5    1.00   27.40
  14  -2  -5    3.60    4.20
 -14  -2   5    9.50    4.00
 -14  -2   5    1.30   15.00
  14  -2  -5   12.80    8.10
 -14   2   5    0.20    5.10
  14   2  -5   -2.10   14.90
  14   2  -5    0.20    3.60
 -14   2   5    6.20   12.80
  14   2  -5   -3.70   13.90
 -14   2   5    2.80    6.20
  14   2  -5    3.20   13.10
 -14   2   5  -17.00   32.90
  12  -2  -5  145.59   30.90
 -12  -2   5  153.08   10.40
  12  -2  -5  169.08   10.80
 -12  -2   5  144.59   11.90
 -12  -2   5  187.28   24.60
  12  -2  -5  128.89   19.80
  12  -2  -5  155.58   13.50
  12  -2  -5  160.48   18.50
 -12  -2   5  156.08   17.50
 -12  -2   5  207.98   29.70
  12   2  -5  160.68   10.30
  12   2  -5  148.59   24.00
  12   2  -5  157.18   21.10
 -12   2   5  163.68   35.00
 -12   2   5  152.38   12.80
 -12   2   5  161.58   21.60
  12   2  -5  171.38   19.50
 -12   2   5  155.58   10.20
  10  -2  -5   42.60   10.20
 -10  -2   5   43.40    5.90
  10  -2  -5   57.59   22.50
 -10  -2   5   37.70   12.80
 -10  -2   5   41.40    8.00
  10  -2  -5   41.40   13.90
 -10  -2   5   46.40   15.20
 -10  -2   5   52.79   15.30
 -10  -2   5   49.50   11.10
  10   2  -5   34.60   11.60
 -10   2   5   36.50    5.60
 -10   2   5   52.19    6.30
  10   2  -5   59.49   11.90
 -10   2   5   41.70   13.70
  10   2  -5   49.60    5.70
 -10   2   5   75.69   25.50
  10   2  -5   49.00   14.60
   8  -2  -5   -6.90   10.50
  -8  -2   5    6.20   11.80
  -8  -2   5    0.60   12.30
   8  -2  -5    3.70    6.80
  -8  -2   5    9.30    8.10
  -8  -2   5    6.10    7.20
  -8  -2   5    9.30    2.90
   8  -2  -5   24.60   20.40
  -8  -2   5    0.10   11.60
  -8   2   5    2.20   20.50
  -8   2   5    5.30    3.10
   8   2  -5    5.40    2.70
  -8   2   5    5.50    3.20
   8   2  -5   13.60   13.20
  -8   2   5    5.40   11.20
   8   2  -5    0.20    9.10
   6  -2  -5   18.40   18.30
  -6  -2   5   23.90   13.00
   6  -2  -5   19.50   11.60
  -6  -2   5   -4.10   10.60
  -6  -2   5    4.30    3.60
  -6  -2   5   -1.80   11.30
  -6  -2   5   12.90    7.40
  -6  -2   5    5.70    7.30
  -6  -2   5    2.50    3.40
  -6  -2   5    6.60    2.30
   6  -2  -5    7.60    6.30
  -6   2   5    8.70    1.90
  -6   2   5   26.30   19.70
   6   2  -5    9.10   13.90
  -6   2   5   10.60    4.70
  -6   2   5   17.30   10.80
   4  -2  -5   35.80   18.30
  -4  -2   5   28.50    4.50
  -4  -2   5   23.60    9.00
   4  -2  -5   32.70    5.80
  -4  -2   5   31.50    7.70
  -4  -2   5   17.80   12.30
  -4  -2   5   39.20   14.70
   4  -2  -5   36.00   12.20
  -4  -2   5   44.60   10.60
  -4  -2   5   33.70    5.40
  -4  -2   5   35.80    3.70
   4   2  -5   25.00    4.70
   4   2  -5   34.90   10.30
  -4   2   5   20.20   18.80
  -4   2   5   30.90    5.50
  -2  -2   5  408.26   18.50
   2  -2  -5  387.86   18.60
  -2  -2   5  371.36   22.20
   2  -2  -5  392.86   15.60
   2  -2  -5  359.16   34.30
  -2  -2   5  361.96   17.50
   2  -2  -5  368.56   24.30
  -2  -2   5  378.66   24.80
   2  -2  -5  421.76   16.80
  -2   2   5  385.56   18.20
   2   2  -5  369.26   24.90
  -2   2   5  371.26   34.10
   2   2  -5  377.36   17.80
   2   2  -5  376.96   18.00
   0  -2   5  133.79   10.60
   0  -2   5  141.39    9.10
   0  -2   5  155.28   17.30
   0  -2  -5  132.99    9.80
   0  -2   5  151.08   12.10
   0  -2  -5  136.09    8.80
   0   2  -5  134.39    9.10
   0   2   5  130.69    9.30
   0   2  -5  132.69   10.30
   0   2   5  128.49   23.20
   0   2  -5  134.19   18.70
  -2  -2  -5  110.59    9.50
   2  -2   5  122.79   17.00
   2  -2   5  111.49    7.10
   2  -2   5  108.69   10.60
  -2  -2  -5  102.39    9.40
  -2   2  -5  111.39   16.80
  -2   2  -5  117.09    8.90
  -2   2  -5  109.09    9.60
   2   2   5  140.69   23.50
  -2   2  -5  121.29   10.80
   4  -2   5   32.70   13.30
  -4  -2  -5   36.40    6.70
  -4  -2  -5   23.50    5.50
   4  -2   5   29.30    4.20
   4  -2   5   43.50    7.80
   4   2   5   48.00    7.50
  -4   2  -5   42.90    6.20
  -4   2  -5   23.60   11.20
  -4   2  -5   37.50    6.10
   4   2   5   36.90    5.50
  -4   2  -5   44.90   11.20
  -6  -2  -5   -5.50    5.80
   6  -2   5   -1.00   10.00
   6  -2   5    9.50    7.00
  -6  -2  -5   -1.30    4.60
   6  -2   5    6.60    3.80
  -6   2  -5    3.40   11.70
   6   2   5    7.60    4.60
  -6   2  -5    3.00    6.40
   6   2   5    2.60    4.20
   6   2   5   -0.80   10.10
  -6   2  -5    6.40    3.90
  -6   2  -5    0.30    4.60
  -8  -2  -5  259.47   18.90
   8  -2   5  239.98   23.70
   8  -2   5  259.27   19.70
   8  -2   5  267.27   14.60
  -8  -2  -5  247.88   15.90
  -8   2  -5  282.87   19.40
  -8   2  -5  239.08   16.20
   8   2   5  259.47   16.70
   8   2   5  276.47   15.50
   8   2   5  257.67   22.80
  -8   2  -5  239.68   26.30
 -10  -2  -5   -0.70    8.10
  10  -2   5   -9.10    8.40
  10  -2   5    1.30   11.50
 -10  -2  -5   -6.40    5.50
  10  -2   5   -6.90    4.80
 -10   2  -5    0.60    8.60
  10   2   5  -10.60   10.60
  10   2   5   18.20    8.00
  10   2   5   -3.40    5.90
 -12  -2  -5   24.20    8.00
  12  -2   5   53.59   15.20
  12  -2   5   48.10    8.00
  12   2   5   29.10   13.60
  12   2   5   36.70    7.90
 -12   2  -5   57.79   13.50
 -12   2  -5   56.09   10.20
  12   2   5   58.89   11.50
 -12   2  -5   46.80    7.40
 -14  -2  -5  -17.70   16.20
  14  -2   5   15.80   13.20
  14  -2   5  -39.30   70.59
  14  -2   5    2.00    7.10
  14   2   5    2.60    8.20
  14   2   5   20.90   12.70
 -14   2  -5   24.30    7.90
 -14   2  -5   19.20   13.50
  14   2   5    3.30   12.30
 -14   2  -5   23.30   10.10
  21  -3  -5    2.10    7.50
 -21  -3   5    6.80   14.50
  21  -3  -5   15.00   52.49
  21  -3  -5   20.70   18.30
  21  -3  -5   30.10   14.90
 -21  -3   5   34.00   29.30
 -21  -3   5   -5.10    7.60
  21   3  -5   10.90    7.60
  21   3  -5   -0.80   23.00
 -21   3   5  -35.10   22.30
 -21   3   5   29.80   11.90
  21   3  -5   14.40   19.80
 -21   3   5   18.60    7.40
  21   3  -5  -18.90   25.50
 -21   3   5  -12.00   12.50
 -19  -3   5   16.90   24.90
  19  -3  -5   74.59   17.90
  19  -3  -5   77.49   13.20
 -19  -3   5   55.39    8.50
 -19  -3   5   43.10   17.40
  19  -3  -5   49.30    8.30
  19   3  -5   30.70   19.30
  19   3  -5   24.10   20.90
 -19   3   5   46.00    8.20
 -19   3   5   63.59   25.80
  19   3  -5   23.40   16.10
 -19   3   5   42.30   11.40
 -19   3   5   58.29   12.50
  19   3  -5   36.60    7.80
  17  -3  -5  274.07   17.10
 -17  -3   5  289.47   17.10
  17  -3  -5  275.17   25.80
  17  -3  -5  267.67   20.80
  17  -3  -5  274.87   48.00
 -17   3   5  303.37   21.90
 -17   3   5  321.77   33.70
 -17   3   5  269.67   16.50
  17   3  -5  246.58   27.20
 -17   3   5  265.57   59.29
  17   3  -5  348.17   39.80
  17   3  -5  289.27   34.70
  17   3  -5  299.87   17.30
 -15  -3   5   75.39   17.00
  15  -3  -5   83.19    9.80
  15  -3  -5   59.69   13.70
  15  -3  -5   56.79   35.50
 -15  -3   5   91.99   10.00
  15  -3  -5   66.19    9.30
  15   3  -5   70.29    9.00
 -15   3   5   58.39   44.60
  15   3  -5   87.19   14.70
 -15   3   5   76.79   21.30
  15   3  -5   81.79   16.40
 -15   3   5   65.69    9.20
  15   3  -5   68.79   21.40
 -15   3   5   72.39   10.20
  13  -3  -5   61.39   19.00
  13  -3  -5   31.30   10.80
 -13  -3   5   36.50    5.90
  13  -3  -5   34.20    5.30
 -13  -3   5   36.80   14.00
  13  -3  -5   68.89   30.00
 -13   3   5   35.90    7.20
 -13   3   5   64.69   37.30
  13   3  -5   31.60   16.60
 -13   3   5   25.00    5.00
 -13   3   5   17.00   14.00
  13   3  -5   42.10   10.70
  13   3  -5   31.90    5.10
  11  -3  -5   13.40   13.00
 -11  -3   5    9.70    3.90
  11  -3  -5   16.50    8.90
  11  -3  -5   46.90   25.40
 -11  -3   5   14.60    9.60
 -11  -3   5   15.00   13.00
 -11  -3   5   15.00    6.40
  11   3  -5   16.50   10.80
  11   3  -5   24.20   14.80
 -11   3   5   25.40   14.00
 -11   3   5   18.00   28.90
 -11   3   5   11.90    4.90
  11   3  -5   11.40    4.00
 -11   3   5   12.10    4.30
  -9  -3   5    1.30   12.70
  -9  -3   5    8.90   10.20
  -9  -3   5    4.10    6.20
   9  -3  -5   -0.90    6.40
  -9  -3   5    2.60    8.70
   9  -3  -5   10.30   11.60
  -9  -3   5   -0.80    2.40
   9  -3  -5   11.70   23.00
   9   3  -5   -0.60    2.30
  -9   3   5    0.30    3.30
  -9   3   5    3.30    3.40
  -9   3   5    0.60   11.80
   9   3  -5    2.60   14.40
  -9   3   5   15.30   22.60
  -7  -3   5  191.98    9.50
  -7  -3   5  177.68   11.40
  -7  -3   5  197.38   11.00
   7  -3  -5  168.78   28.00
   7  -3  -5  190.78   21.50
  -7  -3   5  209.48   19.90
  -7  -3   5  203.38   16.00
  -7  -3   5  197.98   17.50
   7  -3  -5  187.78   14.70
  -7  -3   5  181.88   24.90
   7   3  -5  196.38    9.40
  -7   3   5  187.68    9.30
  -7   3   5  180.28   10.60
   7   3  -5  168.68   23.90
  -7   3   5  201.78   20.30
   7   3  -5  198.98   17.30
  -7   3   5  170.28   29.60
  -5  -3   5   12.90   14.50
  -5  -3   5    8.90    9.90
  -5  -3   5   15.40    8.60
  -5  -3   5    9.40    2.20
  -5  -3   5   11.70    3.60
   5  -3  -5    3.30   17.50
   5  -3  -5    9.50   10.90
  -5  -3   5   12.20    4.50
  -5  -3   5    5.90    7.20
  -5   3   5   19.80   21.30
   5   3  -5    3.90    8.90
  -5   3   5    8.90    4.70
   3  -3  -5  530.25   20.60
  -3  -3   5  540.05   24.20
  -3  -3   5  535.65   21.00
   3  -3  -5  501.35   30.50
  -3  -3   5  526.35   22.70
  -3  -3   5  556.74   38.00
   3  -3  -5  529.45   39.50
  -3  -3   5  511.55   28.80
  -3  -3   5  546.85   29.60
  -3   3   5  539.35   23.80
  -3   3   5  557.94   41.90
   3   3  -5  526.85   29.90
   3   3  -5  516.15   23.70
   3   3  -5  504.55   22.90
  -1  -3   5  665.53   29.60
   1  -3  -5  685.63   26.50
   1  -3  -5  644.04   44.50
  -1  -3   5  680.53   28.00
   1  -3  -5  681.63   28.90
  -1  -3   5  685.13   31.10
  -1  -3   5  621.54   34.30
   1   3  -5  648.84   35.40
   1   3  -5  665.23   28.40
  -1   3   5  627.24   44.40
  -1   3   5  662.73   28.70
   1   3  -5  672.83   29.30
   1  -3   5   21.20   10.20
   1  -3   5   14.80    5.70
  -1  -3  -5   17.70    4.70
  -1  -3  -5   24.00    4.90
   1  -3   5   18.70    2.60
  -1   3  -5   19.00    4.40
   1   3   5   30.40   18.60
  -1   3  -5    4.50   10.10
   1   3   5   15.30    4.30
  -1   3  -5   11.50    5.20
   3  -3   5   91.59    6.30
  -3  -3  -5   96.69   10.00
  -3  -3  -5   72.49    8.70
   3  -3   5  113.09   19.10
   3  -3   5   73.69   11.20
   3   3   5  103.89    9.30
  -3   3  -5   94.79   11.30
  -3   3  -5   95.19    8.50
   3   3   5   93.39   23.30
  -3   3  -5   88.99   15.90
   5  -3   5  137.89   18.20
   5  -3   5  111.79    8.10
  -5  -3  -5  138.99   12.50
   5  -3   5  117.79   13.90
  -5  -3  -5  121.39   10.30
  -5   3  -5  118.59   10.70
  -5   3  -5  120.19   19.20
   5   3   5  112.19   10.50
  -5   3  -5  126.99   13.10
   5   3   5  130.19   24.10
  -7  -3  -5  131.89   10.80
   7  -3   5  132.59   17.10
   7  -3   5  112.99    9.10
  -7  -3  -5  111.39   14.10
   7  -3   5  117.99   18.70
  -7   3  -5  119.39   14.20
   7   3   5  124.59   26.10
  -7   3  -5  120.99   17.00
  -7   3  -5  132.99   22.70
   7   3   5  128.29   11.30
  -9  -3  -5   -1.30    5.30
   9  -3   5   -1.90    8.00
   9  -3   5    2.90    4.30
  -9  -3  -5   -7.10    7.60
   9  -3   5  -21.30   11.70
  -9   3  -5    8.90    8.20
  -9   3  -5   -5.50   21.80
   9   3   5   -5.50    5.30
   9   3   5    1.00    7.20
  -9   3  -5    2.50    4.20
   9   3   5   -2.50   11.40
 -11  -3  -5   83.89   13.10
  11  -3   5  126.79   19.80
  11  -3   5   87.39   11.10
 -11  -3  -5   96.69   13.30
  11  -3   5  140.39   21.60
  11   3   5  115.19   17.10
  11   3   5  110.99   13.30
 -11   3  -5  128.29   11.40
 -11   3  -5  112.89   20.80
  11   3   5   93.49   15.40
 -13  -3  -5   78.29   14.80
 -13  -3  -5   90.79   14.40
  13  -3   5   85.99   13.30
  13  -3   5  130.89   75.49
  13  -3   5   52.09   15.70
  13   3   5   73.09   14.40
  13   3   5   80.89   15.20
  13   3   5   67.99    9.90
 -13   3  -5   78.29   11.30
 -13   3  -5   90.89   16.00
 -20  -4   5   69.49   21.30
  20  -4  -5   54.59    9.60
  20  -4  -5   51.49   12.20
  20  -4  -5  -13.10   48.40
  20  -4  -5   54.69   18.80
 -20  -4   5   51.69    9.50
  20   4  -5   58.59    9.00
 -20   4   5   73.89   14.30
  20   4  -5   57.19   19.70
  20   4  -5   74.29   28.50
 -20   4   5   35.70   13.50
 -20   4   5   60.69    9.60
 -18  -4   5   47.30   16.60
  18  -4  -5   26.60    6.70
 -18  -4   5   21.40    7.30
  18  -4  -5    7.90   14.60
  18  -4  -5   22.20    8.80
 -18   4   5   17.40   10.70
 -18   4   5   31.10    6.50
 -18   4   5  116.09   58.09
  18   4  -5   33.30   10.00
  18   4  -5   65.89   23.50
 -18   4   5   39.30   19.90
  18   4  -5   44.80   16.40
  16  -4  -5   25.30   12.80
  16  -4  -5   40.20    6.20
 -16  -4   5   47.60    7.50
  16  -4  -5   34.30    6.30
  16  -4  -5    9.60   35.50
  16   4  -5    5.40   18.90
  16   4  -5   18.80   15.10
 -16   4   5   37.80   49.30
  16   4  -5   31.00    6.10
 -16   4   5   44.00    7.10
 -16   4   5   41.80   18.40
  14  -4  -5  210.28   31.80
  14  -4  -5  261.77   46.70
 -14  -4   5  226.48   15.80
 -14  -4   5  217.38   23.60
  14  -4  -5  215.48   21.90
 -14   4   5  217.18   16.70
 -14   4   5  223.48   49.30
  14   4  -5  219.78   19.10
  14   4  -5  229.08   26.40
 -14   4   5  244.28   14.40
  14   4  -5  228.18   37.20
  12  -4  -5 1028.70   55.89
 -12  -4   5 1051.19   44.00
  12  -4  -5 1071.89   51.49
  12  -4  -5 1163.08   84.99
 -12  -4   5  983.50   56.79
 -12   4   5 1036.20   44.30
 -12   4   5 1044.90   45.10
  12   4  -5 1064.49   43.80
 -12   4   5 1205.78   55.59
 -12   4   5 1114.39   79.59
  12   4  -5 1009.30   60.89
  10  -4  -5 1119.59   45.10
 -10  -4   5 1080.69   52.19
 -10  -4   5 1094.49   43.80
  10  -4  -5 1118.69   71.39
 -10  -4   5 1025.50   56.59
 -10  -4   5 1119.09   47.40
  10  -4  -5 1112.09   54.99
 -10   4   5 1017.40   71.49
  10   4  -5 1031.00   58.49
 -10   4   5 1096.29   44.30
 -10   4   5 1033.80   52.89
 -10   4   5 1058.29   44.50
  10   4  -5 1082.99   43.60
  10   4  -5 1080.09   48.20
  -8  -4   5  516.75   22.60
  -8  -4   5  490.75   26.90
   8  -4  -5  508.45   33.10
  -8  -4   5  484.45   26.80
   8  -4  -5  517.35   44.80
   8  -4  -5  489.25   22.30
  -8  -4   5  486.25   30.10
  -8  -4   5  501.15   23.90
  -8  -4   5  522.55   21.70
  -8  -4   5  518.45   37.10
   8   4  -5  542.25   40.40
   8   4  -5  501.75   21.40
  -8   4   5  517.15   22.70
  -8   4   5  551.94   22.00
   8   4  -5  484.95   28.10
  -8   4   5  514.95   49.20
   6  -4  -5  115.79   18.80
  -6  -4   5  106.39   10.00
  -6  -4   5  114.49   15.80
   6  -4  -5   99.39    6.50
  -6  -4   5   91.69    8.10
  -6  -4   5   83.49   13.30
  -6  -4   5  111.19   21.80
  -6  -4   5   92.29    5.90
   6  -4  -5   90.39   23.70
  -6   4   5  101.19   27.70
  -6   4   5  103.29    6.10
   6   4  -5   93.49    5.50
  -6   4   5   94.59    9.30
   6   4  -5   93.49   20.20
  -6   4   5  115.19    9.60
   6   4  -5   83.09   13.80
  -4  -4   5 1647.14   76.89
  -4  -4   5 1597.84   61.19
   4  -4  -5 1656.33   61.59
  -4  -4   5 1650.53   64.89
  -4  -4   5 1641.94   68.99
  -4  -4   5 1603.24   62.69
   4  -4  -5 1517.25   79.19
   4  -4  -5 1600.14   71.19
  -4   4   5 1498.55   63.69
  -4   4   5 1568.04   81.89
   4   4  -5 1578.94   69.49
  -2  -4   5  415.16   26.80
   2  -4  -5  460.05   37.70
  -2  -4   5  464.15   37.00
  -2  -4   5  463.05   26.40
   2  -4  -5  447.36   18.80
  -2  -4   5  435.96   22.00
  -2  -4   5  449.46   19.80
  -2   4   5  472.25   22.50
   2   4  -5  452.15   28.30
   2   4  -5  447.26   21.90
  -2   4   5  467.15   40.70
   2   4  -5  436.06   20.00
   0  -4   5  172.78   18.50
   0  -4   5  190.98   13.20
   0  -4   5  213.08   30.20
   0  -4  -5  157.58   11.20
   0  -4  -5  179.48   31.00
   0  -4   5  197.68   14.00
   0  -4   5  184.28    7.90
   0   4  -5  188.18   13.30
   0   4  -5  229.98   21.70
   0   4  -5  194.18   11.00
   0   4   5  189.38   11.00
   0   4   5  212.38   32.90
   2  -4   5    0.70   10.00
   2  -4   5    3.50    2.00
   2  -4   5    3.90    1.90
  -2  -4  -5    0.10    4.10
  -2  -4  -5    2.80    2.10
   2  -4   5    5.90    5.90
  -2   4  -5   -4.10    5.20
  -2   4  -5   -3.60    3.70
   2   4   5   -1.10   17.30
  -2   4  -5   20.50   11.60
  -4  -4  -5  482.95   24.00
   4  -4   5  518.35   31.40
   4  -4   5  416.16   24.50
  -4  -4  -5  448.76   22.20
   4  -4   5  470.55   19.30
   4   4   5  392.86   38.00
  -4   4  -5  456.45   24.30
  -4   4  -5  434.76   30.60
  -4   4  -5  441.56   21.70
   4   4   5  460.75   22.50
   6  -4   5  253.27   19.10
   6  -4   5  242.38   12.60
  -6  -4  -5  256.67   15.90
  -6  -4  -5  230.08   17.50
   6  -4   5  243.88   30.00
  -6   4  -5  248.18   18.20
  -6   4  -5  210.68   24.00
   6   4   5  260.67   33.00
  -6   4  -5  244.48   15.30
   6   4   5  235.18   15.00
  -8  -4  -5  202.18   27.30
   8  -4   5  272.67   26.30
   8  -4   5  227.48   20.40
   8  -4   5  244.58   13.40
  -8  -4  -5  208.98   15.90
  -8   4  -5  234.68   28.70
  -8   4  -5  254.87   18.80
   8   4   5  213.18   37.10
  10  -4   5   94.79    9.80
  10  -4   5   97.49   14.80
 -10  -4  -5   85.49   13.20
 -10  -4  -5   69.49   10.20
 -10   4  -5   67.99   19.70
  10   4   5   91.19   15.00
  10   4   5   89.89   27.60
 -10   4  -5   95.79    9.70
  12  -4   5   90.99   15.70
 -12  -4  -5   75.89   11.10
  12  -4   5  -60.29   62.29
 -12  -4  -5  122.49   18.90
  12  -4   5   97.19   11.70
  12   4   5   99.89   15.80
 -12   4  -5  101.69   15.20
  12   4   5   82.69   11.80
  12   4   5   55.69   26.70
 -12   4  -5   96.09   22.70
 -12   4  -5   99.49   11.20
  14  -4   5   95.09   21.20
  14  -4   5  107.79   14.20
 -14  -4  -5   77.69   11.70
 -14  -4  -5   72.19   15.50
  14   4   5   47.80   32.60
  14   4   5   91.29   16.10
 -14   4  -5   88.39   12.60
 -14   4  -5   77.19   23.40
 -19  -5   5    8.60    7.80
  19  -5  -5    9.00   56.39
 -19  -5   5    4.20   19.10
  19  -5  -5  -16.60   15.70
 -19   5   5   28.60   12.20
  19   5  -5   15.10    9.00
  19   5  -5   36.90   27.00
 -19   5   5   10.60    6.40
 -17  -5   5   11.00    5.90
  17  -5  -5  -13.80   12.30
 -17  -5   5   -0.60   15.80
  17  -5  -5    9.50   43.10
 -17   5   5   19.80    9.90
 -17   5   5   -7.90    5.00
 -17   5   5  -21.90   16.90
  17   5  -5   18.80   22.70
  15  -5  -5   -9.30   18.00
  15  -5  -5  -17.20   10.80
  15  -5  -5  -67.59   35.80
 -15  -5   5    5.00    5.00
 -15   5   5  -46.90   42.30
  15   5  -5    4.90   21.90
 -15   5   5   18.60   16.50
 -15   5   5   12.50    7.90
 -15   5   5    4.90    5.00
  15   5  -5    3.40    4.00
  13  -5  -5   46.00    8.10
  13  -5  -5   40.50   35.10
  13  -5  -5   48.00   17.60
 -13  -5   5   40.00   14.80
 -13  -5   5   39.90    6.40
 -13   5   5   47.50    7.80
  13   5  -5   48.70   21.50
 -13   5   5   38.10    6.00
  13   5  -5   55.49    7.40
 -13   5   5   17.80   39.20
  11  -5  -5  348.87   30.80
 -11  -5   5  245.88   23.10
 -11  -5   5  303.87   15.20
  11  -5  -5  277.17   16.80
  11  -5  -5  292.67   49.60
  11   5  -5  282.47   19.60
  11   5  -5  285.67   46.30
 -11   5   5  298.97   15.90
  11   5  -5  291.07   14.90
 -11   5   5  269.47   51.69
 -11   5   5  311.47   16.80
  -9  -5   5  292.47   14.60
  -9  -5   5  312.27   17.10
  -9  -5   5  287.97   14.00
  -9  -5   5  312.37   23.60
   9  -5  -5  286.57   15.40
   9  -5  -5  286.47   41.00
  -9  -5   5  280.37   30.30
   9  -5  -5  276.77   26.90
  -9   5   5  291.17   47.20
   9   5  -5  284.57   13.60
   9   5  -5  256.27   20.50
  -9   5   5  284.87   14.80
   9   5  -5  291.27   32.80
  -9   5   5  284.37   14.90
   7  -5  -5   63.79   15.00
  -7  -5   5   57.19   20.00
  -7  -5   5   58.59    5.10
   7  -5  -5   65.59    6.80
  -7  -5   5   62.29    6.20
  -7  -5   5   50.19    7.60
  -7  -5   5   48.60   12.80
   7  -5  -5   42.10   26.60
  -7  -5   5   52.29   11.20
  -7   5   5   64.39    6.40
  -7   5   5   57.99    7.20
   7   5  -5   69.49   21.10
  -7   5   5   99.59   30.10
   7   5  -5   49.90   11.60
   7   5  -5   59.09    4.70
  -5  -5   5   11.80    5.50
   5  -5  -5    0.30   21.10
  -5  -5   5   12.70    3.20
  -5  -5   5   33.70   17.70
  -5  -5   5   13.00    8.90
   5  -5  -5   10.70    3.20
   5  -5  -5   -4.30   11.10
  -5  -5   5    9.10    2.00
  -5   5   5    6.70    7.80
   5   5  -5    8.00   18.40
  -5   5   5   29.60   24.10
   5   5  -5   11.90   10.50
  -5   5   5   11.60    4.60
  -3  -5   5   73.09   19.70
  -3  -5   5   98.39   14.60
  -3  -5   5   86.29   10.50
   3  -5  -5   83.29    6.30
   3  -5  -5   62.49   22.70
   3  -5  -5   70.69   14.80
  -3   5   5   82.89    8.20
   3   5  -5   79.89    6.70
  -3   5   5   74.39   25.50
   3   5  -5   62.39    9.10
   3   5  -5  103.49   17.00
  -1  -5   5   11.70    6.10
   1  -5  -5   19.30   19.90
   1  -5  -5   11.60    3.30
  -1  -5   5   11.30   10.20
  -1  -5   5   22.90   18.90
   1   5  -5   14.50    5.80
   1   5  -5   10.70    3.80
   1   5  -5   -3.00   10.40
  -1   5   5    2.50   21.10
  -1   5   5   10.30    4.10
  -1  -5  -5   62.19    7.80
  -1  -5  -5   65.19   23.10
   1  -5   5   68.69   10.40
   1  -5   5   47.10   22.20
   1  -5   5   43.40   12.30
  -1  -5  -5   49.50    7.70
   1  -5   5   72.99   10.10
  -1   5  -5   53.89   14.60
   1   5   5   87.89   25.40
  -1   5  -5   56.39    7.00
   1   5   5   59.79    7.20
  -1   5  -5   57.59    8.40
  -3  -5  -5  142.89    9.80
   3  -5   5  144.69   19.70
  -3  -5  -5  147.09   11.10
   3  -5   5  150.88   14.70
   3  -5   5  133.59    6.90
   3   5   5  187.28   31.80
  -3   5  -5  146.99   12.70
   3   5   5  130.39   10.90
  -3   5  -5  135.99   10.30
  -3   5  -5  125.19   19.20
   5  -5   5  114.59   13.40
   5  -5   5   95.69    6.80
  -5  -5  -5  102.89   10.70
   5  -5   5  113.69   18.30
  -5  -5  -5  104.79    9.10
   5   5   5   86.19   24.50
  -5   5  -5   93.19   18.50
  -5   5  -5   86.49    9.80
  -5   5  -5   91.19   13.60
   5   5   5   96.09   10.70
   7  -5   5   61.19   11.50
  -7  -5  -5   62.49   11.30
   7  -5   5   66.19   52.09
  -7  -5  -5   73.49   10.10
   7  -5   5   69.79    7.00
  -7   5  -5   77.19    9.40
  -7   5  -5   73.39   17.80
   7   5   5   66.09   24.10
  -7   5  -5   51.59   10.30
   9  -5   5    7.50    4.50
  -9  -5  -5    5.10    6.20
  -9  -5  -5   -7.80    9.10
   9  -5   5    0.70    9.60
  -9   5  -5    4.00   15.40
   9   5   5   -7.70   21.90
  11  -5   5   -2.00   11.40
 -11  -5  -5  -10.60    7.30
  11  -5   5   52.09   65.19
  11  -5   5   -0.30    6.00
 -11   5  -5    3.40    9.70
  11   5   5   11.90   22.90
  11   5   5   -2.90    6.60
 -11   5  -5   29.00   18.80
  11   5   5   18.10   13.40
 -11   5  -5   -3.80    4.60
  13  -5   5   31.80   70.49
 -13  -5  -5    7.60    8.70
  13  -5   5   11.10    6.60
  13  -5   5   37.30   15.40
 -13  -5  -5   38.50   13.90
  13   5   5   43.70   28.40
 -13   5  -5   31.10   21.30
  13   5   5   49.00   14.10
 -13   5  -5   17.40    6.50
 -13   5  -5   28.60   12.20
  13   5   5   16.10    9.80
  18  -6  -5  -36.60   54.59
 -18  -6   5    2.60   17.20
  18  -6  -5   -4.30   14.90
 -18  -6   5   -4.20    7.00
 -18   6   5 -126.79   62.79
 -18   6   5   15.70    6.60
 -18   6   5    9.20   10.10
  18   6  -5   11.10   29.30
 -18   6   5   30.00   21.30
  18   6  -5   13.90    6.10
 -16  -6   5  -28.30   15.30
  16  -6  -5   42.20   49.80
 -16  -6   5    1.70    5.30
  16  -6  -5  -33.40   18.00
  16   6  -5    7.60    4.60
 -16   6   5    8.40    5.30
 -16   6   5  -16.40    7.80
 -16   6   5   54.19   51.79
  14  -6  -5  147.59   15.00
 -14  -6   5  164.18   12.00
  14  -6  -5   88.29   22.70
 -14   6   5  142.49   11.40
  14   6  -5  159.28   10.90
 -14   6   5  162.08   15.30
  14   6  -5  156.08   30.50
 -14   6   5  132.79   49.80
 -12  -6   5  154.98   22.80
  12  -6  -5  224.68   15.20
 -12  -6   5  215.28   12.90
  12   6  -5  203.78   17.80
 -12   6   5  215.28   49.99
  12   6  -5  170.98   29.00
 -12   6   5  225.38   13.40
  12   6  -5  218.58   12.20
 -12   6   5  205.38   14.80
 -10  -6   5  118.99   12.60
  10  -6  -5   78.79   10.20
 -10  -6   5  106.39   17.10
  10  -6  -5  126.59   35.20
 -10  -6   5   97.79    7.90
 -10  -6   5   95.49    8.00
 -10  -6   5  105.09   22.90
  10  -6  -5  109.49   20.00
 -10   6   5   97.59   10.00
 -10   6   5   87.79    9.70
  10   6  -5  105.89   23.60
 -10   6   5   89.19   35.60
  10   6  -5   89.49    7.50
  10   6  -5  100.69   14.60
  -8  -6   5  143.89   12.80
  -8  -6   5  130.79   19.00
  -8  -6   5  163.48   19.70
   8  -6  -5  169.28   38.70
   8  -6  -5  162.28   10.90
  -8  -6   5  155.28    8.80
   8  -6  -5  164.28   22.70
  -8  -6   5  169.78   28.50
  -8  -6   5  154.38    8.80
  -8  -6   5  149.59   15.20
  -8   6   5  169.58   10.60
  -8   6   5  150.18   10.40
   8   6  -5  129.69   18.60
   8   6  -5  141.19    8.30
  -6  -6   5  382.66   35.30
   6  -6  -5  450.45   31.10
   6  -6  -5  367.26   48.70
  -6  -6   5  385.36   16.10
  -6  -6   5  374.86   16.60
  -6  -6   5  390.16   21.60
  -6  -6   5  394.96   36.10
   6  -6  -5  388.56   18.20
   6   6  -5  398.36   27.70
   6   6  -5  395.06   38.20
   6   6  -5  386.06   15.60
  -6   6   5  365.36   46.80
  -6   6   5  378.26   19.50
  -6   6   5  306.67   22.20
   4  -6  -5   91.09   28.80
   4  -6  -5   88.79   16.70
  -4  -6   5   80.29   28.10
  -4  -6   5   91.29   11.80
   4  -6  -5   97.39    7.80
  -4  -6   5  106.29   23.00
  -4   6   5  101.79    8.80
   4   6  -5  114.19   18.20
  -4   6   5   70.89   29.70
  -4   6   5   86.89   13.90
  -2  -6   5  -21.00   28.00
   2  -6  -5   21.10   20.90
  -2  -6   5    4.10   19.70
  -2  -6   5    0.90    5.50
   2  -6  -5   -0.70    3.10
  -2   6   5    6.40    3.90
   2   6  -5   -3.50    5.00
   2   6  -5    3.10    2.90
  -2   6   5  -27.10   21.40
  -2   6   5    6.80   11.60
   2   6  -5  -14.90   10.50
   0  -6   5  274.77   45.70
   0  -6  -5  303.47   14.90
   0  -6   5  307.27   36.50
   0  -6  -5  326.77   40.40
   0  -6   5  290.67   19.10
   0   6   5  315.37   42.00
   0   6   5  277.67   14.90
   0   6  -5  271.97   14.40
   0   6  -5  305.27   26.90
   0   6  -5  286.57   18.90
  -2  -6  -5  134.89   11.00
   2  -6   5  143.29   14.40
   2  -6   5  165.58   44.90
  -2  -6  -5  160.88   12.50
  -2   6  -5  153.58   10.30
   2   6   5  159.98   30.60
  -2   6  -5  142.79   14.00
  -2   6  -5  183.68   23.70
   4  -6   5  150.98   30.70
   4  -6   5  101.99   13.40
   4  -6   5  108.79    5.80
   4  -6   5   73.99   47.20
  -4  -6  -5  109.89   10.90
  -4  -6  -5  116.89   10.90
   4   6   5  117.29   29.90
  -4   6  -5  112.69    9.90
   4   6   5  113.39   11.90
  -4   6  -5  106.69   15.10
  -4   6  -5  137.29   23.10
  -6  -6  -5  117.79   11.30
   6  -6   5  115.59    7.30
   6  -6   5   48.40   46.50
  -6  -6  -5   92.99   11.20
   6  -6   5  124.49   15.40
  -6   6  -5   88.19   21.00
   6   6   5  181.08   30.60
   6   6   5  102.19   11.20
   8  -6   5    4.80   56.79
   8  -6   5   66.69    7.40
   8  -6   5   52.79   11.20
  -8  -6  -5   53.19    8.10
  -8   6  -5   55.79    8.30
  -8   6  -5   29.50   18.40
  10  -6   5   74.69   63.69
  10  -6   5   95.49    9.70
  10  -6   5  153.48   21.60
  10   6   5  129.59   29.00
 -10   6  -5  105.89   23.00
  10   6   5   93.79   14.40
 -10   6  -5   99.99   16.10
  12  -6   5   41.40   81.39
 -12  -6  -5   19.30   13.90
  12  -6   5   13.60    6.50
 -12  -6  -5   14.40    8.80
  12  -6   5   20.50   13.60
 -12   6  -5    9.00   12.40
  12   6   5   18.60    7.40
 -12   6  -5   41.70   21.10
  12   6   5    6.60   16.30
  17  -7  -5   49.50   25.60
 -17  -7   5   24.80   19.20
  17  -7  -5  -21.80   52.19
 -17  -7   5   30.60    8.40
 -17   7   5  151.68   64.99
 -17   7   5   32.40    7.10
  17   7  -5   -4.00   30.70
 -17   7   5   54.89   11.70
  17   7  -5   34.10    6.90
  15  -7  -5   96.19   23.30
 -15  -7   5   79.39   11.60
  15  -7  -5   58.59   45.20
  15  -7  -5   89.49   13.90
 -15  -7   5   62.29   20.20
  15   7  -5   84.19   30.20
 -15   7   5  122.39   59.89
  15   7  -5   85.99   12.10
 -15   7   5   79.19   13.00
 -15   7   5   78.99   10.20
  13  -7  -5  151.88   14.90
 -13  -7   5  165.88   12.20
  13  -7  -5  151.08   25.10
 -13   7   5  179.78   14.80
 -13   7   5  152.08   12.20
  13   7  -5  167.58   11.40
 -13   7   5   76.89   49.90
  13   7  -5  174.58   31.60
  13   7  -5  150.38   17.10
 -11  -7   5  233.68   17.40
 -11  -7   5  212.38   12.60
  11  -7  -5  235.98   15.60
  11  -7  -5  160.78   24.20
 -11  -7   5  204.08   11.60
 -11  -7   5  223.48   25.20
  11   7  -5  201.98   11.70
 -11   7   5  200.08   53.99
  11   7  -5  191.18   19.50
  11   7  -5  218.08   36.50
 -11   7   5  216.78   15.10
 -11   7   5  211.18   12.90
   9  -7  -5   46.00    6.80
  -9  -7   5   49.30    5.50
  -9  -7   5   48.70   31.90
  -9  -7   5   56.29   14.80
   9  -7  -5   87.99   19.40
  -9  -7   5   34.60    8.70
   9  -7  -5   58.29   34.90
  -9  -7   5   45.10    6.70
   9   7  -5   52.79    5.80
   9   7  -5   62.39   13.00
  -9   7   5   87.09   38.50
  -9   7   5   51.29    7.10
  -9   7   5   47.20    6.70
   9   7  -5   37.20   22.10
  -7  -7   5  366.46   28.60
  -7  -7   5  298.57   29.10
  -7  -7   5  336.77   14.10
   7  -7  -5  295.37   46.10
   7  -7  -5  309.17   17.10
  -7  -7   5  335.87   37.00
  -7  -7   5  342.17   20.90
   7  -7  -5  300.47   29.30
   7   7  -5  307.77   14.00
  -7   7   5  342.47   18.50
   7   7  -5  295.17   37.40
  -7   7   5  356.26   17.10
   7   7  -5  363.46   26.90
  -7   7   5  237.88   45.00
  -5  -7   5   41.90   26.30
  -5  -7   5   79.89   22.30
   5  -7  -5   75.09    8.20
  -5  -7   5  110.99   12.20
   5  -7  -5   62.79   17.00
   5  -7  -5  122.19   30.40
   5   7  -5   86.29   15.80
  -5   7   5  109.79   15.50
  -5   7   5   77.69    8.70
  -5   7   5   59.49   41.20
   5   7  -5   92.19   26.00
  -3  -7   5   10.70   27.90
   3  -7  -5   15.60   28.50
  -3  -7   5   22.20   21.30
   3  -7  -5    9.50    4.10
  -3  -7   5   22.20    7.10
  -3   7   5    9.70    4.70
  -3   7   5   15.40   29.00
  -3   7   5   17.00   13.10
  -1  -7   5    6.30    6.60
   1  -7  -5    1.70    4.10
   1  -7  -5   -2.30   24.10
  -1  -7   5   20.90   21.00
  -1  -7   5  -18.00   33.00
  -1   7   5    9.10   14.30
   1   7  -5    1.30    3.00
   1   7  -5    8.40    6.40
  -1   7   5   -0.20    3.80
  -1   7   5   35.80   25.30
   1   7  -5    2.30   13.80
   1  -7   5  108.79   27.90
   1  -7   5  102.39   43.80
  -1  -7  -5  113.29   29.50
  -1  -7  -5  114.59    9.90
   1  -7   5  139.89   14.30
   1   7   5  123.39   28.20
  -1   7  -5   99.39    8.30
  -1   7  -5  101.49   12.40
  -1   7  -5  145.59   22.10
   1   7   5  120.89    9.00
   1   7   5  102.89   21.20
   3  -7   5  122.39   15.20
  -3  -7  -5  131.59   13.10
  -3  -7  -5  124.89   11.10
   3  -7   5  125.59   52.59
   3  -7   5  159.18   31.40
   3   7   5  143.19   31.10
  -3   7  -5  137.69   10.20
   3   7   5  130.59   11.60
  -3   7  -5  154.78   23.50
   5  -7   5   78.19   51.29
   5  -7   5  100.79   31.40
   5  -7   5  129.69   16.30
  -5  -7  -5  127.89   13.50
   5   7   5  101.79   30.30
  -5   7  -5  132.79   10.90
   5   7   5  104.89   11.40
  -5   7  -5  172.58   26.30
   7  -7   5   96.09   51.79
   7  -7   5  125.79   18.40
   7  -7   5  108.69    7.50
  -7  -7  -5  108.79   11.60
   7  -7   5  216.48   65.69
  -7  -7  -5  109.69   13.20
  -7   7  -5  119.39   11.60
   7   7   5  111.39   13.20
  -7   7  -5  113.29   24.80
   9  -7   5   72.59   13.70
   9  -7   5  112.69   37.00
  -9  -7  -5   85.29   11.20
   9  -7   5   23.30   66.29
   9  -7   5   88.49    8.80
  -9   7  -5   76.29   12.40
   9   7   5  109.39   13.70
   9   7   5  138.19   30.70
  -9   7  -5   68.69   13.10
  -9   7  -5   46.20   21.90
  11  -7   5   51.99   15.30
  11  -7   5   -1.70   81.79
 -11  -7  -5   40.00    9.30
 -11  -7  -5   33.00   14.80
  11  -7   5   37.90    6.60
 -11   7  -5   11.60   22.40
 -11   7  -5   30.80   10.10
  11   7   5   19.10    9.90
  11   7   5   64.29   30.10
 -11   7  -5   10.20   20.90
  16  -8  -5   15.40    9.30
 -16  -8   5   24.30    8.00
  16  -8  -5   10.10   50.79
 -16  -8   5   58.79   20.40
  16  -8  -5   27.70   25.40
 -16   8   5   11.10   10.10
  16   8  -5    7.20   31.70
 -16   8   5   -7.40   65.29
 -16   8   5   13.20    6.30
  14  -8  -5   20.70   50.99
 -14  -8   5    8.10    9.00
 -14  -8   5  -21.40   16.10
  14  -8  -5    7.40    7.80
 -14  -8   5   12.80    6.20
  14  -8  -5   28.10   22.10
 -14  -8   5    3.50    5.40
  14   8  -5   22.10    9.90
 -14   8   5    6.90    4.80
 -14   8   5    6.00    8.60
  14   8  -5    2.20    5.10
  14   8  -5   21.10   35.00
 -14   8   5   29.00   59.79
  12  -8  -5    2.20    7.00
  12  -8  -5   49.60   52.09
 -12  -8   5   -9.90    7.70
 -12  -8   5    5.30    4.90
  12  -8  -5   13.10   17.60
 -12  -8   5    2.80   16.10
 -12  -8   5   -3.00    3.60
 -12   8   5    0.30    6.70
 -12   8   5    3.10    4.90
  12   8  -5    4.60    3.70
  12   8  -5   20.50   11.30
 -12   8   5   35.00   58.39
  12   8  -5   19.20   26.60
  10  -8  -5    6.20   17.00
 -10  -8   5  -11.60    6.90
  10  -8  -5   48.30   39.40
  10  -8  -5    6.20    5.90
 -10   8   5    7.40    4.30
 -10   8   5    1.80    6.00
  10   8  -5    9.20    5.70
  10   8  -5   10.60   11.00
 -10   8   5  -25.00   44.30
  10   8  -5   15.50   24.10
   8  -8  -5   12.00   16.30
  -8  -8   5   17.40    7.60
   8  -8  -5   15.20    5.30
   8   8  -5    6.40    3.80
   8   8  -5   16.40   13.40
  -8   8   5   14.70    4.60
   8   8  -5   11.30   23.90
  -8   8   5   64.89   41.10
  -8   8   5    8.90    5.70
  -8   8   5    9.90    8.00
  -6  -8   5    0.20    6.60
   6  -8  -5   10.70   16.00
   6  -8  -5    4.60   38.00
  -6  -8   5  -21.10   20.80
   6   8  -5   72.19   24.50
  -6   8   5  -36.20   32.60
  -6   8   5   14.60   12.70
   6   8  -5   33.00   14.00
  -4  -8   5  112.39   13.30
   4  -8  -5  148.99   37.20
   4  -8  -5  127.09   22.80
   4  -8  -5  111.79   10.70
  -4  -8   5  131.79   32.90
  -4  -8   5  179.68   30.50
   4   8  -5  118.69   19.50
  -4   8   5  144.09   10.50
  -4   8   5  146.09   20.80
  -4   8   5  174.58   38.60
  -2  -8   5    4.60    7.50
   2  -8  -5   42.80   26.50
   2  -8  -5    2.50    4.90
  -2  -8   5  -63.99   31.80
  -2  -8   5   10.10   24.00
  -2   8   5   33.60   29.50
   2   8  -5  -13.90   15.00
  -2   8   5    0.30   15.80
  -2   8   5   -0.80    4.30
   0  -8   5   44.10   40.80
   0  -8   5   33.50    9.50
   0  -8  -5   46.00    6.90
   0  -8   5  111.59   28.60
   0  -8  -5   53.69   29.90
   0   8  -5   67.89    6.50
   0   8  -5   48.20   17.20
   0   8   5  103.79   32.20
   0   8   5   62.29    7.50
   0   8   5   42.40   19.30
  -2  -8  -5   31.80   29.00
   2  -8   5   -1.90   23.80
  -2  -8  -5   40.30    7.00
   2  -8   5   -0.40   43.40
   2  -8   5   45.30   10.20
  -2  -8  -5   37.90   10.10
   2   8   5   26.30   28.80
   2   8   5   48.80    7.90
  -2   8  -5   50.39    6.80
  -2   8  -5   43.00   19.30
   2   8   5   56.79   23.00
   4  -8   5   79.09   52.59
  -4  -8  -5   31.00    9.20
  -4  -8  -5   31.20    6.70
   4  -8   5   13.60   28.00
   4  -8   5   40.50   11.10
  -4   8  -5   76.79   18.80
   4   8   5  -23.30   28.20
   4   8   5   33.00   22.90
  -6  -8  -5   19.50    8.60
   6  -8   5  145.19   65.39
   6  -8   5   -7.10   10.20
  -6  -8  -5    6.00    6.00
   6   8   5  -18.10   25.40
  -6   8  -5    4.00    5.50
  -6   8  -5   23.60   18.10
   6   8   5   11.10   23.20
   6   8   5   14.10    6.40
   8  -8   5  143.09   65.69
  -8  -8  -5   47.20    9.20
   8  -8   5   14.90   36.70
   8  -8   5   51.69   13.40
  -8  -8  -5   52.39   10.40
  -8   8  -5   78.39   11.60
  -8   8  -5   23.40   11.90
   8   8   5    8.70   28.80
  -8   8  -5   68.19   24.30
   8   8   5   51.29    9.00
 -10  -8  -5   27.50    8.70
  10  -8   5  -58.59   35.80
 -10   8  -5    8.60    8.40
  10   8   5  -25.20   32.10
  10   8   5    8.90   14.10
 -15  -9   5  -16.60   19.00
  15  -9  -5   10.40    9.40
 -15   9   5    9.90    6.30
  15   9  -5   15.30    6.40
 -15   9   5   15.30   10.70
  13  -9  -5  144.09   53.19
 -13  -9   5  126.29   16.30
 -13  -9   5  108.59   23.90
  13  -9  -5   90.09   11.60
  13  -9  -5  144.59   26.20
  13   9  -5  138.79   10.50
 -13   9   5  194.78   61.29
  13   9  -5  139.79   36.90
 -13   9   5  120.19   16.60
 -13   9   5  122.09   11.70
  11  -9  -5   58.69   23.10
  11  -9  -5   56.19   48.10
 -11  -9   5   54.89   10.90
 -11  -9   5   39.80   18.30
  11  -9  -5   58.79   11.60
  11   9  -5   74.69    7.60
 -11   9   5   63.29    9.90
  11   9  -5   76.99   31.30
 -11   9   5   50.79    7.30
 -11   9   5   50.69   54.39
  11   9  -5   68.99   16.00
   9  -9  -5  145.29   13.10
   9  -9  -5  133.29   51.59
  -9  -9   5  129.49   22.60
  -9  -9   5  154.68   17.20
   9  -9  -5   95.89   23.20
  -9   9   5  117.99   10.60
   9   9  -5  164.48   32.30
   9   9  -5  108.79    8.00
  -9   9   5   87.59   55.39
  -9   9   5   90.99   16.70
   9   9  -5  106.19   17.10
  -9   9   5  119.99   13.30
   7  -9  -5   49.30    7.90
   7  -9  -5   35.10   19.50
  -7  -9   5   75.09   19.50
  -7  -9   5   45.60    9.50
  -7  -9   5   30.60   32.60
   7  -9  -5   15.50   41.80
  -7   9   5   45.60    6.80
   7   9  -5   34.60    3.80
   7   9  -5   85.19   29.90
  -7   9   5   63.19   43.10
   7   9  -5   37.80   16.30
  -7   9   5   38.30    5.70
   5  -9  -5   -2.50   45.60
  -5  -9   5   28.50   28.20
   5  -9  -5    0.40    4.80
   5  -9  -5   -5.60   15.80
  -5  -9   5    9.40    8.40
   5   9  -5   -8.70   14.20
  -5   9   5   10.00    5.30
  -5   9   5   16.80   16.40
   5   9  -5    0.00   26.20
  -5   9   5  -49.40   36.50
  -3  -9   5   -5.20    7.40
   3  -9  -5   -0.90    5.30
  -3  -9   5  -10.00   38.40
   3  -9  -5   73.49   34.10
  -3   9   5   66.89   37.40
  -3   9   5  -21.10   15.90
  -3   9   5    3.90    4.80
  -1  -9   5   32.20   40.50
  -1  -9   5   14.70    9.50
   1  -9  -5   27.30    6.20
   1  -9  -5   44.70   31.40
  -1   9   5   33.90   19.80
   1   9  -5   27.40    3.60
  -1   9   5   17.90   31.80
  -1   9   5   21.50    6.00
   1   9  -5   12.30   16.70
   1  -9   5   30.50    9.60
   1  -9   5  -63.59   46.10
  -1  -9  -5   22.30    6.30
  -1  -9  -5   40.80   34.00
   1   9   5   18.40   20.60
   1   9   5    9.20    6.10
  -1   9  -5   16.00   17.20
  -1   9  -5   20.20    3.80
   1   9   5   39.60   34.90
   3  -9   5  -39.60   52.99
  -3  -9  -5   -9.70    9.40
  -3  -9  -5   -3.60    5.20
   3  -9   5   -6.70    7.60
   3   9   5   45.30   32.30
  -3   9  -5   -0.20    4.00
   3   9   5    3.90   21.00
  -3   9  -5   43.60   20.50
  -5  -9  -5   19.80   10.00
   5  -9   5  -44.30   29.60
  -5  -9  -5   45.10    8.00
   5  -9   5   43.50   12.20
   5  -9   5  -40.40   62.99
  -5   9  -5    5.10    9.90
   5   9   5   43.80   25.90
  -5   9  -5   30.60   18.80
   5   9   5   24.50    7.90
  -5   9  -5   22.30    6.30
   5   9   5   53.69   31.50
   7  -9   5   -7.80   11.50
  -7  -9  -5    1.20    7.00
   7  -9   5  -27.60   36.50
   7   9   5  -12.60   27.40
  -7   9  -5    2.40   20.60
   7   9   5    4.50    7.60
   7   9   5  -23.30   29.50
  -7   9  -5    6.20   11.20
  -7   9  -5   -7.90    6.10
  12 -10  -5   68.19   10.20
  12 -10  -5   93.99   26.20
 -12 -10   5   58.59   22.30
 -12  10   5   46.00    7.50
  12  10  -5   13.90   15.90
 -12  10   5   34.40   11.20
 -12  10   5   43.20   78.89
  12  10  -5   35.80    5.70
  10 -10  -5   -8.90   55.39
  10 -10  -5    3.70   22.80
 -10 -10   5  -10.90   17.20
  10 -10  -5    3.30    7.70
 -10 -10   5    5.90    9.80
 -10  10   5  130.09   65.29
  10  10  -5  -29.40   32.10
  10  10  -5   -3.50    3.50
 -10  10   5   -1.80    7.10
 -10  10   5    7.70    5.50
  10  10  -5  -11.10   15.10
  -8 -10   5   46.90   33.00
   8 -10  -5   66.89   24.30
   8 -10  -5   46.90   48.50
   8 -10  -5   67.99    9.60
  -8 -10   5   61.39   19.70
  -8 -10   5   65.29   11.70
  -8  10   5   45.20    6.90
   8  10  -5   61.79    6.50
  -8  10   5   82.19   60.09
  -8  10   5   78.89   10.70
   8  10  -5   96.99   32.20
   8  10  -5   68.89   17.70
   6 -10  -5  -24.40   40.00
   6 -10  -5   -5.60   20.00
  -6 -10   5    9.30   10.20
  -6 -10   5   -9.40   28.80
  -6 -10   5   48.50   26.80
   6 -10  -5   15.20   11.10
  -6  10   5    4.30   19.90
  -6  10   5   18.60    6.00
   6  10  -5    3.50   30.60
   6  10  -5   25.70   17.60
  -6  10   5   22.20    5.40
  -6  10   5   34.00   47.80
   4 -10  -5    1.50   35.60
  -4 -10   5  -13.10   28.30
   4 -10  -5   33.30    8.10
  -4 -10   5    3.10    9.50
   4 -10  -5   13.90   20.40
  -4 -10   5   45.00   34.80
   4  10  -5   -5.60   17.80
  -4  10   5   62.89   21.60
  -4  10   5   17.60    5.30
  -4  10   5   51.49   42.30
   2 -10  -5   42.30   47.70
  -2 -10   5   40.80   11.10
  -2 -10   5  -63.49   72.69
   2 -10  -5   28.70   12.00
  -2 -10   5   59.79   31.80
   2  10  -5   26.60   20.30
  -2  10   5   39.10    7.60
  -2  10   5   26.60   39.30
   0 -10  -5   31.10    7.40
   0 -10  -5   25.10   38.30
   0 -10   5    8.20   47.60
   0 -10   5   26.60   28.40
   0 -10   5   35.00   11.30
   0  10  -5   26.60    9.80
   0  10  -5   16.30   20.00
   0  10   5   42.70   35.90
   0  10   5    6.60   22.60
  -2 -10  -5    3.60   35.70
  -2 -10  -5   12.40    6.80
   2 -10   5 -114.29   51.79
   2 -10   5    4.20   11.20
  -2 -10  -5   17.90   13.00
   2 -10   5   69.19   35.00
   2  10   5   92.29   38.50
  -2  10  -5   11.30    9.60
  -2  10  -5    9.40    4.10
  -2  10  -5   26.10   21.30
   2  10   5   21.50   24.90
   2  10   5    5.50    7.40
   4 -10   5   31.60   63.59
  -4 -10  -5    7.10    7.10
  -4 -10  -5   19.50   11.70
   4 -10   5   30.20    7.80
   4 -10   5    7.40   12.30
   4 -10   5   62.19   36.30
   4  10   5   85.39   30.30
  -4  10  -5   26.20    5.20
   4  10   5   18.00   37.20
  -4  10  -5   74.09   23.80
   4  10   5   11.50    7.70
  -4  10  -5   18.60   10.60
   7 -11  -5    4.50    8.20
  -7 -11   5   41.70   35.30
  -7 -11   5   21.10   17.80
  -7 -11   5    3.50   22.90
  -7 -11   5   -6.00   23.60
   7 -11  -5  -90.49   71.79
   7 -11  -5    5.60   23.70
   7  11  -5   85.09   39.00
  -7  11   5   66.29   60.89
   7  11  -5   14.20   19.50
  -7  11   5    2.60    5.20
  -7  11   5    6.70    5.90
   5 -11  -5   56.99   49.99
  -5 -11   5  -51.29   31.80
   5 -11  -5   -2.00    7.20
  -5 -11   5  -37.60   36.10
  -5 -11   5    7.70   10.60
  -5  11   5   69.19   75.99
  -5  11   5   -0.80   25.20
   5  11  -5   25.50   19.10
  -5  11   5    7.80    5.00
   3 -11  -5   -8.70   23.30
  -3 -11   5    6.90   11.20
  -3  11   5  123.69   51.69
  -3  11   5   84.69   27.10
  -1 -11   5   -4.30   11.10
  -1 -11   5    7.00   50.59
   1 -11  -5   35.20   72.79
  -1 -11   5   -9.80   32.70
  -1  11   5  -17.60    7.40
  -1  11   5   35.30   48.70
   1  11  -5  -23.90   20.80
  -1  11   5  -42.70   26.80
   1 -11   5   38.70   33.20
  -1 -11  -5    6.60    8.00
  -1 -11  -5   32.20   46.40
   1 -11   5   -6.70   58.09
   1  11   5   -0.30   29.90
   1  11   5  -18.50   44.00
   1  11   5   -1.10    8.30
  22   0  -6   10.60    9.80
  22   0  -6   46.40   41.20
 -22   0   6    4.60   14.50
  22   0  -6  -13.40   21.20
 -22   0   6   12.90    7.80
 -22   0   6   68.59   27.50
  22   0  -6   44.30   19.50
 -20   0   6  173.68   15.40
  20   0  -6  191.58   45.30
  20   0  -6  219.58   30.00
  20   0  -6  125.09   15.20
 -20   0   6  196.58   31.00
  20   0  -6  167.68   28.70
 -20   0   6  187.78   22.10
  18   0  -6   56.49   17.00
  18   0  -6   57.09   17.50
 -18   0   6   63.99   12.30
  18   0  -6  116.89   31.10
 -18   0   6   13.30   22.10
 -18   0   6   66.99    8.80
 -18   0   6   65.59    9.20
 -16   0   6  264.47   43.80
  16   0  -6  328.87   48.00
  16   0  -6  274.77   16.00
  16   0  -6  258.47   25.00
 -16   0   6  271.37   20.40
 -16   0   6  291.97   35.00
 -16   0   6  271.07   16.10
  16   0  -6  304.37   27.80
 -14   0   6  506.85   27.40
  14   0  -6  538.25   44.30
  14   0  -6  546.85   33.90
 -14   0   6  521.25   52.49
 -12   0   6 1211.48   61.59
 -12   0   6 1277.77   70.89
  12   0  -6 1239.98   65.39
 -12   0   6 1257.77   51.19
  12   0  -6 1206.08   58.09
 -12   0   6 1265.07   57.49
  12   0  -6 1345.77   51.29
  12   0  -6 1226.18   58.59
  10   0  -6   85.49   14.20
  10   0  -6   85.69   19.40
 -10   0   6   86.79   12.80
  10   0  -6   65.49   11.50
 -10   0   6   84.69   14.20
 -10   0   6  117.09   23.90
 -10   0   6   88.49   15.40
 -10   0   6   79.59    7.00
  -8   0   6  729.63   46.80
   8   0  -6  755.42   41.50
  -8   0   6  743.73   35.00
  -8   0   6  724.83   39.80
  -8   0   6  744.63   30.70
   8   0  -6  737.33   35.80
  -8   0   6  755.32   38.10
   8   0  -6  694.83   42.90
  -6   0   6   39.10    5.50
  -6   0   6   45.00   13.90
  -6   0   6   60.69   19.90
  -6   0   6   40.10   12.50
   6   0  -6   38.40   16.90
   6   0  -6   39.20   13.20
  -6   0   6   40.60    4.80
  -6   0   6   42.10    8.20
  -6   0   6   34.70    5.80
   6   0  -6   36.90    8.70
  -4   0   6   98.69    8.60
  -4   0   6   87.59   12.90
  -4   0   6  113.39   11.10
   4   0  -6  106.19    9.20
   4   0  -6   80.39   13.60
  -4   0   6   92.49    6.50
  -4   0   6  123.99   22.70
  -2   0   6  231.58   11.70
  -2   0   6  220.38   13.40
   2   0  -6  212.58   19.10
   2   0  -6  210.58   13.00
  -2   0   6  230.08   29.20
  -2   0   6  213.78   20.60
  -2   0   6  240.08   13.30
   2   0  -6  225.48   11.20
   0   0   6  128.49    9.90
   0   0  -6  128.19   15.90
   0   0  -6  137.09    9.20
   0   0   6  119.09   16.20
   0   0  -6  118.89   10.10
   0   0   6  123.59    9.50
   2   0   6  227.88   22.60
  -2   0  -6  192.68   16.50
  -2   0  -6  183.48   12.90
   2   0   6  196.78   11.60
  -2   0  -6  207.48   13.10
   2   0   6  212.28   13.90
   4   0   6 1633.94   69.29
   4   0   6 1512.05   61.49
  -4   0  -6 1445.66   62.79
   4   0   6 1542.85   64.09
  -4   0  -6 1543.35   63.29
  -6   0  -6  123.79   13.20
   6   0   6  120.39   10.40
  -6   0  -6   91.99   12.40
   6   0   6  113.09   19.40
   8   0   6  276.77   18.60
   8   0   6  252.27   23.20
  -8   0  -6  272.97   19.80
  -8   0  -6  270.97   17.50
   8   0   6  253.47   15.80
  10   0   6  119.99   20.80
  10   0   6   88.89   12.80
  10   0   6  126.89   12.90
 -10   0  -6  107.29   13.50
 -10   0  -6  120.89   17.90
  12   0   6   27.20   13.30
  12   0   6   38.10   16.00
 -12   0  -6   34.90   11.60
  12   0   6   49.70   12.50
 -12   0  -6   38.50    9.80
 -14   0  -6  -14.40   16.20
 -14   0  -6    6.60   12.40
  14   0   6   37.70   14.90
  14   0   6  -19.30   13.10
  14   0   6   21.80   17.30
  21  -1  -6  255.87   50.29
  21  -1  -6  132.89   13.80
 -21  -1   6  135.79   42.10
  21  -1  -6  136.99   24.20
 -21  -1   6  159.78   14.40
  21  -1  -6  107.99   22.50
 -21  -1   6  185.58   23.80
  21   1  -6  144.99   15.20
 -21   1   6  155.08   31.20
  21   1  -6  120.79   25.30
 -21   1   6  158.48   22.20
 -21   1   6  145.79   10.90
 -21   1   6  150.88   14.30
  21   1  -6  137.59   36.30
  19  -1  -6  358.96   31.90
  19  -1  -6  415.66   57.99
 -19  -1   6  360.56   21.20
 -19  -1   6  380.56   48.80
  19  -1  -6  352.66   29.90
 -19  -1   6  345.27   27.30
  19   1  -6  335.37   34.20
  19   1  -6  447.16   49.90
  19   1  -6  399.96   32.80
 -19   1   6  388.16   21.00
 -19   1   6  333.47   25.90
  19   1  -6  382.16   23.00
 -17  -1   6   20.40   21.70
 -17  -1   6   22.60   10.40
  17  -1  -6   19.60   12.30
  17  -1  -6   28.30   29.70
 -17  -1   6   20.80    6.20
  17  -1  -6   30.90   13.40
  17   1  -6   23.60   23.50
  17   1  -6   33.10   16.30
 -17   1   6   21.80    5.90
  17   1  -6   24.60    6.30
 -17   1   6   38.30   18.00
 -17   1   6   25.00   40.00
  17   1  -6   20.50   13.10
 -15  -1   6  966.50   55.59
  15  -1  -6 1007.00   41.10
 -15  -1   6  897.51   64.59
  15  -1  -6  962.20   47.10
 -15  -1   6  922.81   48.80
  15  -1  -6  970.60   49.20
  15  -1  -6  980.40   64.89
 -15  -1   6 1026.50   41.30
 -15  -1   6  919.61   41.40
  15   1  -6  980.00   40.80
 -15   1   6  948.21   53.19
  15   1  -6  971.90   52.59
 -15   1   6  937.41   40.90
 -15   1   6  979.60   72.59
  15   1  -6  910.51   49.60
 -15   1   6  924.31   43.10
  15   1  -6  907.61   56.49
  13  -1  -6  688.13   50.49
 -13  -1   6  659.43   43.40
  13  -1  -6  708.03   29.60
 -13  -1   6  652.93   32.20
  13  -1  -6  604.74   34.00
 -13  -1   6  697.33   50.09
  13  -1  -6  638.04   36.10
 -13  -1   6  688.23   36.70
 -13  -1   6  666.03   29.20
 -13   1   6  671.83   29.20
 -13   1   6  730.63   42.00
  13   1  -6  628.54   42.40
 -13   1   6  656.93   30.90
  13   1  -6  627.24   28.80
 -13   1   6  575.84   54.89
  13   1  -6  663.53   40.60
  13   1  -6  669.53   37.50
  11  -1  -6  179.18   18.50
  11  -1  -6  210.98   26.10
 -11  -1   6  175.38   23.60
  11  -1  -6  203.58   33.60
 -11  -1   6  160.38   16.50
 -11  -1   6  173.88   10.50
 -11  -1   6  142.69   21.20
 -11  -1   6  224.48   30.80
 -11  -1   6  177.18   19.10
  11   1  -6  160.68   10.30
 -11   1   6  207.38   32.70
 -11   1   6  165.58   23.90
  11   1  -6  150.88   19.00
  11   1  -6  145.69   23.20
 -11   1   6  167.38   12.50
 -11   1   6  161.98   10.40
  11   1  -6  160.98   24.60
  -9  -1   6  383.26   30.20
   9  -1  -6  379.46   23.40
  -9  -1   6  348.27   31.80
   9  -1  -6  374.76   29.20
  -9  -1   6  408.86   24.00
  -9  -1   6  370.86   17.20
  -9  -1   6  359.36   23.00
  -9  -1   6  374.46   27.20
   9  -1  -6  405.96   33.80
   9   1  -6  356.16   23.70
  -9   1   6  379.76   17.60
  -9   1   6  363.16   17.40
  -9   1   6  409.86   39.40
   9   1  -6  375.56   30.30
   9   1  -6  377.16   28.70
  -9   1   6  364.76   22.10
  -9   1   6  351.46   27.10
  -7  -1   6 1550.04   70.49
   7  -1  -6 1579.84   65.99
  -7  -1   6 1614.14   67.09
  -7  -1   6 1643.84   63.69
  -7  -1   6 1580.04   67.99
  -7  -1   6 1635.04   74.29
  -7  -1   6 1531.55   61.89
   7  -1  -6 1624.24   71.99
   7  -1  -6 1525.25   75.59
  -7  -1   6 1592.04   62.19
  -7  -1   6 1546.35   70.39
  -7   1   6 1566.14   78.19
  -7   1   6 1590.94   67.59
  -7   1   6 1512.45   70.19
  -7   1   6 1567.44   62.39
  -7   1   6 1642.04   65.79
  -7   1   6 1562.24   63.99
   7   1  -6 1608.94   67.69
   5  -1  -6  971.90   52.69
  -5  -1   6  897.91   44.10
  -5  -1   6  890.21   37.20
  -5  -1   6  931.51   48.60
  -5  -1   6  906.41   43.80
   5  -1  -6  884.61   46.10
  -5  -1   6  918.11   40.10
   5  -1  -6  895.21   39.80
  -5  -1   6  877.71   50.29
  -5  -1   6  920.81   36.80
  -5  -1   6  981.40   41.60
  -5   1   6  912.21   54.79
   5   1  -6  927.61   46.00
  -5   1   6  973.00   35.50
  -5   1   6  943.71   45.60
  -5   1   6  908.21   39.40
  -5   1   6  928.11   39.00
  -3  -1   6 1699.83   79.29
   3  -1  -6 1684.13   72.79
  -3  -1   6 1678.03   68.79
  -3  -1   6 1599.14   66.59
  -3  -1   6 1630.94   65.79
   3  -1  -6 1839.12   64.69
   3  -1  -6 1730.43   67.39
  -3  -1   6 1697.93   70.79
  -3  -1   6 1601.24   72.39
  -3   1   6 1717.73   66.29
  -3   1   6 1725.23   81.49
  -3   1   6 1651.43   64.49
   3   1  -6 1672.43   71.69
  -3   1   6 1647.54   66.99
   3   1  -6 1598.84   65.59
   3   1  -6 1648.73   66.89
  -1  -1   6   99.89    8.40
   1  -1  -6  103.59    7.20
   1  -1  -6  114.29    9.30
  -1  -1   6  108.59    8.90
  -1  -1   6  126.69   17.20
   1  -1  -6   92.69   13.30
  -1   1   6   88.99    9.00
   1   1  -6  110.19   14.50
  -1   1   6  107.99   22.70
   1   1  -6   94.29    8.30
  -1   1   6  108.99    8.10
   1   1  -6   92.09    8.60
  -1   1   6   95.69    6.80
   1  -1   6 1183.08   57.09
  -1  -1  -6 1256.17   50.49
   1  -1   6 1225.48   51.59
   1  -1   6 1196.18   49.80
  -1  -1  -6 1258.67   51.59
  -1  -1  -6 1215.28   55.29
   1   1   6 1327.37   66.99
   1   1   6 1199.78   48.20
  -1   1  -6 1246.28   53.19
   1   1   6 1293.47   51.29
  -1   1  -6 1291.47   51.29
  -1   1  -6 1289.57   51.49
   3  -1   6 1022.00   50.79
   3  -1   6 1077.69   43.30
   3  -1   6 1017.70   45.80
  -3  -1  -6 1110.79   45.30
  -3  -1  -6 1081.89   48.30
   3   1   6 1062.59   44.10
   3   1   6 1111.59   52.29
   3   1   6  995.60   42.00
  -3   1  -6 1020.20   45.70
  -3   1  -6 1095.19   45.50
  -3   1  -6 1102.19   45.20
   5  -1   6  818.52   45.20
   5  -1   6  878.11   40.40
   5  -1   6  916.51   36.80
  -5  -1  -6  905.61   39.70
  -5  -1  -6  813.32   38.10
  -5   1  -6  881.11   39.40
  -5   1  -6  858.91   38.50
   5   1   6  798.12   36.30
   5   1   6  943.11   37.60
  -5   1  -6  861.11   38.50
   5   1   6  897.11   44.80
  -7  -1  -6   -6.10    6.60
   7  -1   6    2.60   10.60
  -7  -1  -6   -4.70    5.60
   7  -1   6    0.10    4.30
  -7   1  -6   -1.30    8.90
   7   1   6   11.50   11.50
   7   1   6    9.60    5.40
  -7   1  -6    7.70    5.50
   7   1   6    2.40    5.90
   9  -1   6  659.13   29.70
   9  -1   6  652.83   34.80
  -9  -1  -6  651.93   31.50
  -9  -1  -6  649.14   33.50
   9   1   6  635.74   38.10
  -9   1  -6  640.44   31.60
   9   1   6  658.43   30.00
   9   1   6  555.24   31.00
  -9   1  -6  635.34   33.10
 -11  -1  -6  108.69   13.10
  11  -1   6  117.39   18.30
  11  -1   6  106.99   18.30
  11  -1   6  136.99   12.90
  11   1   6   93.39   19.80
 -11   1  -6   89.29   13.10
 -11   1  -6   86.49   21.80
  11   1   6  117.49   12.40
  11   1   6   86.39   13.40
 -13  -1  -6   51.29   10.60
 -13  -1  -6   18.60   12.00
  13  -1   6   12.60   13.80
  13  -1   6   31.60   16.50
 -13   1  -6   14.90    9.70
  13   1   6   44.80    9.90
  13   1   6   38.90   13.60
  13   1   6   51.99   15.50
 -13   1  -6   40.80   13.50
  22  -2  -6  270.17   57.79
 -22  -2   6  320.97   47.30
  22  -2  -6  293.37   30.90
 -22  -2   6  259.77   25.10
 -22  -2   6  198.48   32.40
 -22   2   6  388.36   47.50
  22   2  -6  296.57   39.00
 -22   2   6  250.27   22.00
  22   2  -6  282.67   45.20
 -22   2   6  304.17   28.50
  20  -2  -6  720.53   71.79
  20  -2  -6  600.14   37.20
  20  -2  -6  613.54   30.70
 -20  -2   6  598.04   37.80
 -20  -2   6  598.24   55.49
  20  -2  -6  548.65   39.90
 -20  -2   6  611.74   30.70
 -20   2   6  590.14   48.90
  20   2  -6  596.04   52.09
 -20   2   6  598.14   29.90
  20   2  -6  584.44   29.60
  20   2  -6  687.33   59.59
 -20   2   6  527.35   34.30
  20   2  -6  651.43   48.30
 -18  -2   6  397.76   22.30
  18  -2  -6  446.06   28.00
  18  -2  -6  465.45   33.70
  18  -2  -6  457.95   58.69
  18   2  -6  396.26   40.20
 -18   2   6  403.96   38.50
  18   2  -6  348.37   44.80
 -18   2   6  442.86   23.00
  18   2  -6  438.56   35.00
 -18   2   6  343.67   59.39
 -18   2   6  404.56   26.00
  16  -2  -6  473.35   27.00
  16  -2  -6  440.06   30.70
 -16  -2   6  467.85   42.00
 -16  -2   6  453.55   22.60
  16   2  -6  449.16   32.90
 -16   2   6  472.95   37.90
 -16   2   6  435.66   22.50
  16   2  -6  461.15   22.10
 -16   2   6  463.35   25.30
  16   2  -6  397.66   35.70
 -16   2   6  391.56   87.99
  16   2  -6  395.26   36.70
 -14  -2   6 1473.85   72.69
 -14  -2   6 1464.15   74.29
 -14  -2   6 1426.36   57.19
  14  -2  -6 1447.06   83.69
 -14  -2   6 1420.76   65.79
  14  -2  -6 1278.37   58.89
 -14  -2   6 1465.05   57.89
  14  -2  -6 1397.56   57.29
  14   2  -6 1374.56   57.19
  14   2  -6 1324.87   65.89
  14   2  -6 1324.37   69.19
  14   2  -6 1389.86   66.69
 -14   2   6 1418.16   90.89
 -14   2   6 1395.56   58.49
 -14   2   6 1395.86   57.29
  12  -2  -6 1181.98   71.49
 -12  -2   6 1110.19   50.79
 -12  -2   6 1192.28   61.69
  12  -2  -6 1184.78   60.99
 -12  -2   6 1233.88   62.09
  12  -2  -6 1177.98   54.89
 -12  -2   6 1196.18   48.40
 -12  -2   6 1215.38   56.59
 -12   2   6 1222.48   76.19
 -12   2   6 1208.28   59.99
 -12   2   6 1201.08   49.10
  12   2  -6 1181.88   56.79
  12   2  -6 1119.59   60.29
 -12   2   6 1175.18   48.70
  12   2  -6 1209.08   48.30
  12   2  -6 1164.78   56.69
 -10  -2   6  434.06   33.10
 -10  -2   6  475.15   34.10
  10  -2  -6  433.46   40.50
 -10  -2   6  439.76   19.70
 -10  -2   6  452.45   25.40
  10  -2  -6  415.16   32.40
 -10  -2   6  459.75   31.90
 -10  -2   6  414.66   26.80
  10  -2  -6  427.86   25.40
 -10   2   6  482.85   43.90
  10   2  -6  448.36   19.60
 -10   2   6  451.65   20.00
 -10   2   6  382.26   31.70
  10   2  -6  458.05   28.70
  10   2  -6  464.55   30.30
  10   2  -6  407.66   32.10
 -10   2   6  424.26   20.40
   8  -2  -6 1681.83   68.09
  -8  -2   6 1628.84   68.69
  -8  -2   6 1624.34   73.19
  -8  -2   6 1621.34   69.49
  -8  -2   6 1629.14   73.89
   8  -2  -6 1603.34   80.79
   8  -2  -6 1563.34   73.09
  -8  -2   6 1619.74   64.79
  -8  -2   6 1567.04   64.09
  -8  -2   6 1630.84   63.29
  -8  -2   6 1603.04   73.99
  -8   2   6 1540.05   63.19
  -8   2   6 1623.24   65.49
  -8   2   6 1555.54   72.09
  -8   2   6 1702.73   84.29
  -8   2   6 1613.54   63.99
   8   2  -6 1655.23   75.39
  -6  -2   6 3296.47  133.59
  -6  -2   6 3279.97  126.79
  -6  -2   6 3291.07  131.79
   6  -2  -6 3141.69  128.59
  -6  -2   6 3272.97  127.09
  -6  -2   6 3077.79  125.39
   6  -2  -6 3306.97  134.99
   6  -2  -6 3376.86  140.99
  -6  -2   6 3317.67  135.69
  -6  -2   6 3362.06  131.49
  -6  -2   6 3340.67  137.09
  -6   2   6 3467.65  143.69
  -6   2   6 3152.98  133.49
  -6   2   6 3265.67  127.79
  -4  -2   6 2916.11  114.69
  -4  -2   6 2766.02  119.69
  -4  -2   6 3007.60  118.79
  -4  -2   6 2866.71  125.39
  -4  -2   6 2915.81  113.09
  -4  -2   6 2897.41  114.69
   4  -2  -6 3099.39  129.29
  -4  -2   6 2955.10  119.59
  -4  -2   6 2953.20  124.99
   4  -2  -6 2970.50  114.99
   4  -2  -6 3075.79  122.19
  -4   2   6 2998.20  115.39
   4   2  -6 2921.61  115.09
  -4   2   6 3171.58  131.09
   4   2  -6 2885.31  114.39
   2  -2  -6 2348.97   97.79
  -2  -2   6 2382.76   91.39
  -2  -2   6 2383.16   91.69
   2  -2  -6 2257.97   91.99
  -2  -2   6 2411.16   97.79
  -2  -2   6 2306.27   94.39
  -2   2   6 2289.17   91.69
  -2   2   6 2285.77  106.09
   2   2  -6 2313.77   91.29
   2   2  -6 2347.17   91.59
   0  -2   6  923.01   40.00
   0  -2  -6  962.50   38.30
   0  -2  -6  968.70   40.00
   0  -2  -6  924.71   45.60
   0  -2   6  866.91   45.60
   0   2   6  951.80   39.70
   0   2  -6  948.21   39.60
   0   2   6  881.21   54.79
   0   2  -6  958.30   41.80
   0   2  -6 1002.90   47.80
   0   2  -6  924.71   39.60
  -2  -2  -6 1057.19   44.50
   2  -2   6 1060.49   42.20
   2  -2   6 1051.59   51.09
   2  -2   6 1091.09   45.60
  -2  -2  -6 1083.49   43.80
   2   2   6 1005.20   61.19
  -2   2  -6 1057.09   52.79
   2   2   6 1012.90   43.70
  -2   2  -6 1031.60   44.20
  -2   2  -6 1054.89   44.80
  -2   2  -6 1030.00   44.30
   4  -2   6  526.45   22.10
   4  -2   6  466.35   31.00
  -4  -2  -6  499.15   24.50
   4  -2   6  496.05   25.80
  -4  -2  -6  553.84   24.70
  -4   2  -6  503.95   24.30
  -4   2  -6  478.25   31.90
  -4   2  -6  504.65   25.20
   4   2   6  509.85   23.70
  -4   2  -6  423.96   22.20
   4   2   6  387.96   40.50
   6  -2   6  134.39   10.30
   6  -2   6  147.19   20.90
  -6  -2  -6  135.09   13.70
  -6  -2  -6  175.78   14.90
   6  -2   6  155.08   15.30
   6   2   6  149.39   14.10
  -6   2  -6  151.98   12.70
   6   2   6  128.99   10.20
  -6   2  -6  147.99   17.20
  -6   2  -6  138.29    9.80
   6   2   6  127.79   20.20
   8  -2   6  386.86   25.30
   8  -2   6  361.76   28.70
  -8  -2  -6  402.16   23.70
  -8  -2  -6  396.76   21.90
   8  -2   6  362.56   19.40
  -8   2  -6  393.96   24.20
  -8   2  -6  411.46   22.00
  -8   2  -6  385.06   18.30
   8   2   6  357.86   28.60
   8   2   6  385.96   20.80
  10  -2   6  634.04   42.70
  10  -2   6  683.93   37.80
  10  -2   6  710.03   31.70
 -10  -2  -6  715.63   34.50
 -10  -2  -6  705.43   36.90
 -10   2  -6  673.33   34.10
  10   2   6  750.22   41.00
 -10   2  -6  667.23   29.60
  10   2   6  685.23   36.40
  12  -2   6  235.38   27.40
 -12  -2  -6  251.67   23.50
 -12  -2  -6  266.67   19.90
  12  -2   6  299.87   18.40
 -12   2  -6  219.78   18.90
 -12   2  -6  261.87   24.50
  12   2   6  278.57   19.40
  12   2   6  268.27   22.50
 -12   2  -6  257.67   14.70
 -12   2  -6  252.77   16.80
 -21  -3   6  159.98   25.40
  21  -3  -6  223.08   24.00
  21  -3  -6  217.38   32.40
 -21  -3   6  226.88   17.60
 -21  -3   6  233.98   39.60
  21  -3  -6  289.77   57.09
  21  -3  -6  218.58   17.90
 -21   3   6  233.98   34.20
  21   3  -6  174.78   17.30
 -21   3   6  321.47   40.50
 -21   3   6  211.78   22.60
  21   3  -6  223.08   32.30
 -21   3   6  235.48   17.40
  21   3  -6  224.98   32.60
  21   3  -6  263.87   37.00
 -19  -3   6  417.56   34.50
  19  -3  -6  424.06   22.20
  19  -3  -6  361.86   24.40
  19  -3  -6  312.57   30.30
 -19  -3   6  369.66   21.90
 -19  -3   6  369.26   44.60
  19   3  -6  342.57   20.40
  19   3  -6  361.16   34.60
  19   3  -6  368.16   32.40
  19   3  -6  336.37   42.70
 -19   3   6  356.36   67.99
 -19   3   6  347.97   20.90
 -19   3   6  376.96   25.70
  17  -3  -6  148.19   21.90
  17  -3  -6  152.28   13.90
  17  -3  -6  250.47   44.50
  17  -3  -6  142.99   13.20
 -17  -3   6  175.08   13.30
 -17   3   6  152.28   19.90
 -17   3   6  160.68   54.59
  17   3  -6  183.78   26.60
 -17   3   6  146.29   11.90
 -17   3   6  194.78   26.80
  17   3  -6  116.79   12.10
  17   3  -6   90.29   25.10
  15  -3  -6  185.58   40.30
 -15  -3   6  172.38   12.70
  15  -3  -6  145.19   19.40
  15   3  -6  221.88   24.40
 -15   3   6  206.48   47.30
 -15   3   6  171.48   14.80
  15   3  -6  160.68   11.90
  15   3  -6  155.78   23.20
 -15   3   6  171.28   25.30
  15   3  -6  200.18   31.30
 -15   3   6  177.48   12.80
 -13  -3   6  570.44   37.70
 -13  -3   6  547.95   33.80
 -13  -3   6  565.14   41.00
  13  -3  -6  527.45   32.20
 -13  -3   6  548.65   27.00
  13  -3  -6  548.95   38.20
 -13  -3   6  548.55   25.00
  13  -3  -6  564.54   51.99
 -13   3   6  624.94   57.79
 -13   3   6  538.35   25.90
 -13   3   6  523.45   25.40
  13   3  -6  574.74   35.00
 -13   3   6  516.85   42.80
  13   3  -6  543.65   24.70
  13   3  -6  500.05   40.90
  11  -3  -6 1068.29   66.39
 -11  -3   6 1041.90   50.79
 -11  -3   6 1000.30   55.79
 -11  -3   6 1022.90   55.09
 -11  -3   6 1037.10   42.30
 -11  -3   6 1009.00   50.89
  11  -3  -6  996.30   48.40
 -11  -3   6 1039.20   45.90
  11  -3  -6  931.41   54.59
  11   3  -6 1010.60   51.69
  11   3  -6 1044.60   42.10
 -11   3   6 1035.90   42.90
 -11   3   6 1004.90   52.69
 -11   3   6 1030.00   42.30
 -11   3   6 1169.98   72.49
  11   3  -6 1104.89   57.29
  -9  -3   6  782.22   34.20
  -9  -3   6  799.02   42.60
  -9  -3   6  787.22   38.40
  -9  -3   6  771.82   40.70
  -9  -3   6  773.32   32.70
  -9  -3   6  770.42   45.20
   9  -3  -6  784.52   44.40
   9  -3  -6  782.12   38.00
  -9  -3   6  814.82   45.70
   9  -3  -6  811.32   54.79
  -9   3   6  777.72   43.20
  -9   3   6  802.82   58.79
   9   3  -6  801.32   47.10
   9   3  -6  799.12   33.10
  -9   3   6  866.11   32.30
  -9   3   6  834.92   34.00
  -7  -3   6 1728.73   75.49
   7  -3  -6 1617.14   83.89
  -7  -3   6 1776.82   67.69
   7  -3  -6 1727.93   70.39
  -7  -3   6 1677.83   75.79
   7  -3  -6 1709.33   77.09
  -7  -3   6 1723.33   73.59
  -7  -3   6 1807.42   73.19
  -7  -3   6 1657.73   66.09
  -7  -3   6 1747.03   68.29
  -7  -3   6 1689.93   79.89
  -7   3   6 1682.13   68.79
   7   3  -6 1606.34   79.99
  -7   3   6 1748.63   76.19
  -7   3   6 1564.54   87.89
   5  -3  -6  905.81   46.80
  -5  -3   6  900.91   37.50
  -5  -3   6  917.51   43.20
  -5  -3   6  925.41   45.00
   5  -3  -6  906.81   39.00
  -5  -3   6  876.21   50.79
  -5  -3   6  919.81   43.80
  -5  -3   6  895.01   38.30
  -5  -3   6  856.51   35.70
   5  -3  -6  938.01   54.79
  -5   3   6  922.71   38.70
   5   3  -6  932.51   45.50
  -5   3   6  919.61   57.79
  -3  -3   6 1254.07   66.99
  -3  -3   6 1266.47   52.49
   3  -3  -6 1359.46   68.89
   3  -3  -6 1212.58   59.39
  -3  -3   6 1296.67   58.39
  -3  -3   6 1287.47   49.50
  -3  -3   6 1240.98   55.99
   3  -3  -6 1225.58   50.89
   3  -3  -6 1235.78   52.49
  -3  -3   6 1301.97   51.49
   3   3  -6 1388.56   54.49
   3   3  -6 1276.47   51.69
  -3   3   6 1277.57   70.59
  -3   3   6 1283.77   52.29
   3   3  -6 1264.17   58.49
  -1  -3   6 1626.14   64.59
  -1  -3   6 1664.13   72.19
  -1  -3   6 1546.55   66.29
  -1  -3   6 1608.34   66.59
   1  -3  -6 1585.54   71.49
   1  -3  -6 1610.14   63.19
   1  -3  -6 1491.35   64.99
  -1   3   6 1596.94   81.19
   1   3  -6 1621.84   65.39
   1   3  -6 1671.93   72.79
  -1   3   6 1768.22   65.39
   1   3  -6 1639.64   64.89
   1  -3   6 1045.90   44.90
  -1  -3  -6 1032.90   43.80
   1  -3   6 1050.99   41.10
  -1  -3  -6 1065.59   42.90
   1  -3   6 1025.50   50.39
   1   3   6 1030.00   43.40
   1   3   6  967.00   59.69
  -1   3  -6 1057.39   52.09
  -1   3  -6 1044.80   43.50
  -1   3  -6 1038.80   44.40
  -3  -3  -6  904.71   38.70
   3  -3   6  872.61   35.90
   3  -3   6  862.31   45.70
  -3  -3  -6  924.91   39.00
   3  -3   6  922.21   40.60
  -3   3  -6  885.71   39.60
  -3   3  -6  910.01   46.80
   3   3   6  760.12   55.69
  -3   3  -6  898.91   38.50
   3   3   6  875.31   38.10
   5  -3   6  517.05   28.50
  -5  -3  -6  552.84   27.50
   5  -3   6  521.25   23.40
  -5  -3  -6  574.14   26.70
   5  -3   6  494.55   36.40
  -5   3  -6  548.85   36.00
  -5   3  -6  507.35   28.30
  -5   3  -6  538.25   30.40
   5   3   6  576.54   45.90
   5   3   6  527.95   25.70
   7  -3   6  251.27   13.90
   7  -3   6  233.38   24.20
  -7  -3  -6  230.58   18.50
  -7  -3  -6  255.17   16.80
   7  -3   6  257.27   20.90
   7   3   6  261.17   36.40
   7   3   6  256.37   25.20
  -7   3  -6  225.68   28.90
  -7   3  -6  238.88   16.90
   7   3   6  245.08   15.70
  -7   3  -6  254.47   18.10
  -9  -3  -6  322.27   20.40
   9  -3   6  348.27   18.00
   9  -3   6  339.57   24.80
  -9  -3  -6  313.97   23.20
   9  -3   6  334.87   28.00
   9   3   6  325.77   19.80
  -9   3  -6  278.87   20.00
   9   3   6  250.07   42.30
  -9   3  -6  293.57   32.60
   9   3   6  318.77   28.00
 -11  -3  -6  388.26   23.70
  11  -3   6  429.56   35.10
  11  -3   6  375.46   20.60
  11  -3   6  393.66   27.40
  11   3   6  344.67   30.40
  11   3   6  369.56   22.50
  11   3   6  353.16   23.70
 -11   3  -6  298.27   22.80
 -11   3  -6  371.86   27.80
 -13  -3  -6  176.68   19.40
  13  -3   6  187.08   16.50
  13  -3   6  200.08   78.09
  13  -3   6  247.78   26.70
 -13  -3  -6  226.78   24.20
 -13   3  -6  192.18   24.00
 -13   3  -6  136.29   18.40
  13   3   6  243.48   22.30
  13   3   6  172.38   17.70
 -20  -4   6   76.39   21.30
 -20  -4   6   75.69   33.70
  20  -4  -6  108.29   48.90
  20  -4  -6   97.89   20.40
  20  -4  -6   47.10    9.30
 -20  -4   6   61.49   10.40
 -20   4   6   56.79    9.10
 -20   4   6   87.19   25.90
 -20   4   6   70.09   14.40
  20   4  -6   92.49   21.10
  20   4  -6   54.69    9.00
 -20   4   6   27.50   65.39
  18  -4  -6  114.49   19.10
 -18  -4   6  161.88   26.70
 -18  -4   6  144.89   13.40
  18   4  -6  154.58   23.40
 -18   4   6  110.79   13.00
 -18   4   6   66.59   59.79
 -18   4   6  136.79   17.00
  18   4  -6   84.39   27.40
  16  -4  -6   21.90   12.10
  16  -4  -6   51.09   35.20
 -16  -4   6   11.50    5.70
 -16   4   6    2.90    7.60
  16   4  -6   -4.10   13.70
  16   4  -6   20.80   20.90
  16   4  -6    3.30    4.60
 -16   4   6  -17.00   43.00
 -16   4   6    3.60   16.90
  14  -4  -6  152.88   24.60
 -14  -4   6  130.09   10.90
  14  -4  -6  130.09   17.80
  14  -4  -6  157.38   40.30
 -14   4   6  132.39   45.50
 -14   4   6  139.09   12.70
 -14   4   6  116.39   20.60
  14   4  -6  108.49   10.40
  14   4  -6  148.69   25.90
 -14   4   6  132.99   10.70
 -12  -4   6  107.49   15.30
 -12  -4   6  103.39    9.00
  12  -4  -6  117.49   21.30
 -12  -4   6  126.49   16.70
  12  -4  -6  110.59   16.60
  12  -4  -6   79.59   39.40
 -12  -4   6  112.49   23.10
 -12  -4   6  125.19   19.30
 -12   4   6  112.89   10.90
 -12   4   6  107.09   10.00
  12   4  -6  103.49   22.60
 -12   4   6  115.39   24.10
  12   4  -6  109.59    8.50
 -10  -4   6  376.76   25.20
 -10  -4   6  382.46   27.30
  10  -4  -6  412.96   33.10
  10  -4  -6  400.76   25.50
  10  -4  -6  376.16   44.20
 -10  -4   6  422.96   18.40
 -10  -4   6  394.66   24.30
 -10  -4   6  391.96   19.60
 -10  -4   6  420.76   34.20
  10   4  -6  388.36   17.90
 -10   4   6  382.66   51.79
 -10   4   6  399.06   18.20
 -10   4   6  405.16   19.50
 -10   4   6  442.36   30.50
  10   4  -6  377.16   36.00
   8  -4  -6  496.35   26.30
  -8  -4   6  492.05   27.90
   8  -4  -6  465.35   43.80
  -8  -4   6  500.75   30.70
  -8  -4   6  491.65   20.80
   8  -4  -6  500.75   33.60
  -8  -4   6  475.65   30.00
  -8  -4   6  542.45   38.00
  -8  -4   6  485.95   22.00
  -8  -4   6  484.85   23.40
   8   4  -6  498.05   20.50
  -8   4   6  464.35   47.70
   8   4  -6  455.55   28.30
   8   4  -6  463.15   38.00
  -8   4   6  479.95   20.00
  -8   4   6  447.56   22.10
  -6  -4   6  250.67   30.90
  -6  -4   6  279.57   21.80
  -6  -4   6  267.17   13.70
  -6  -4   6  259.07   25.80
   6  -4  -6  258.97   34.10
   6  -4  -6  287.07   26.00
  -6  -4   6  262.97   20.90
  -6  -4   6  259.87   15.80
  -6  -4   6  245.88   11.70
   6   4  -6  259.67   21.60
  -6   4   6  284.57   15.60
  -6   4   6  248.98   41.70
   4  -4  -6   19.20    2.70
  -4  -4   6   21.40    4.30
   4  -4  -6    7.20   21.10
  -4  -4   6   27.60   11.90
   4  -4  -6   23.90   13.40
  -4  -4   6   29.40    3.10
  -4  -4   6   25.30   20.50
  -4  -4   6   19.10    5.30
  -4  -4   6   19.50   10.80
   4   4  -6   34.00   12.20
   4   4  -6   24.50    5.90
  -4   4   6   16.00   23.30
   4   4  -6   25.90    4.90
  -4   4   6   20.30    5.10
  -2  -4   6  130.99    5.90
   2  -4  -6  135.59    6.90
  -2  -4   6  122.39    8.90
   2  -4  -6  122.69    8.10
  -2  -4   6  116.79   11.30
  -2  -4   6  128.59   15.90
  -2  -4   6  127.09   24.80
   2  -4  -6  105.49   10.40
  -2  -4   6  149.79   17.80
   2  -4  -6  127.99   19.60
   2  -4  -6  138.59   26.90
  -2   4   6  140.49   27.60
   2   4  -6  122.79   10.50
   2   4  -6  147.99   19.50
  -2   4   6  129.49   10.20
   2   4  -6  126.49    9.30
   0  -4   6  621.84   36.90
   0  -4   6  667.23   29.90
   0  -4  -6  635.74   29.40
   0  -4  -6  659.13   28.40
   0  -4   6  687.53   31.20
   0  -4   6  643.84   25.90
   0   4  -6  692.33   29.00
   0   4  -6  657.43   30.20
   0   4   6  632.54   29.00
   0   4   6  623.04   48.50
   0   4  -6  662.93   37.90
   2  -4   6  423.66   30.20
  -2  -4  -6  433.96   22.10
   2  -4   6  444.16   23.90
  -2  -4  -6  440.26   22.10
   2  -4   6  433.96   18.40
   2   4   6  424.66   43.00
  -2   4  -6  439.56   23.10
  -2   4  -6  462.15   31.60
  -2   4  -6  446.76   21.60
   4  -4   6  465.85   20.30
  -4  -4  -6  499.25   24.80
   4  -4   6  444.46   32.00
  -4  -4  -6  488.95   24.00
   4  -4   6  427.66   34.60
   4   4   6  488.65   45.30
  -4   4  -6  417.76   32.70
   4   4   6  497.75   23.90
  -4   4  -6  457.85   23.00
   6  -4   6  225.18   18.60
   6  -4   6  252.87   13.20
  -6  -4  -6  233.88   18.20
   6  -4   6  285.27   25.70
  -6  -4  -6  255.07   16.60
  -6   4  -6  263.27   18.90
  -6   4  -6  226.28   28.90
  -6   4  -6  263.77   16.20
   6   4   6  238.38   22.70
  -8  -4  -6   21.40    7.10
  -8  -4  -6   20.00    9.50
   8  -4   6   10.90   14.60
   8  -4   6   20.00    5.10
   8  -4   6   16.60    9.40
  -8   4  -6   11.60    7.30
   8   4   6   24.80   15.00
   8   4   6   50.99   25.70
  -8   4  -6   14.80   15.10
 -10  -4  -6  163.88   16.20
  10  -4   6  191.48   21.70
 -10   4  -6  125.89   22.80
 -10   4  -6  127.19   14.50
  10   4   6  166.08   15.50
  10   4   6  137.99   32.00
 -10   4  -6  164.28   20.00
  10   4   6  188.08   28.60
 -12  -4  -6   55.29   11.10
  12  -4   6   64.39   77.59
  12  -4   6   48.90    8.50
 -12  -4  -6   49.40   15.30
  12  -4   6   39.10   15.20
  12   4   6   39.00    9.00
 -12   4  -6   33.10   10.50
 -12   4  -6   41.30   13.40
 -12   4  -6   65.49   22.70
  12   4   6   22.40   30.30
  19  -5  -6  191.08   59.09
 -19  -5   6   10.10    7.30
 -19  -5   6   57.99   21.40
  19  -5  -6   20.60   15.70
  19   5  -6  -16.80   26.80
 -19   5   6   28.40    6.70
  19   5  -6   18.40    7.60
 -19   5   6   26.50   25.60
 -19   5   6   14.70   66.69
 -19   5   6   23.50   10.60
 -17  -5   6   17.40   16.00
  17  -5  -6   79.59   42.80
 -17  -5   6    8.90    6.70
  17  -5  -6   12.40   12.90
  17   5  -6    6.80    6.30
 -17   5   6  101.49   57.89
 -17   5   6   35.90   19.30
 -17   5   6   18.50    8.70
 -17   5   6   21.60    6.30
  17   5  -6   27.50   24.70
  15  -5  -6  181.88   20.60
  15  -5  -6  159.28   56.79
  15  -5  -6  221.68   34.30
 -15  -5   6  159.18   12.70
 -15   5   6  187.28   15.20
 -15   5   6  142.29   51.99
  15   5  -6  181.48   31.00
  15   5  -6  175.08   12.50
 -15   5   6  181.08   12.50
 -15   5   6  239.08   29.50
  13  -5  -6  128.19   40.70
 -13  -5   6  178.08   11.90
  13  -5  -6  150.18   24.90
  13  -5  -6  162.08   19.50
  13   5  -6  175.68   28.10
 -13   5   6  188.78   43.30
  13   5  -6  177.88   11.20
 -13   5   6  179.98   12.50
 -13   5   6  152.18   21.50
 -13   5   6  155.78   13.00
 -11  -5   6  103.49    8.60
  11  -5  -6   97.59   34.20
 -11  -5   6   85.19   22.60
 -11  -5   6   99.89    9.60
  11  -5  -6   94.59    9.80
 -11  -5   6  103.69   18.20
 -11   5   6   93.99    8.90
 -11   5   6   69.59   36.60
  11   5  -6   92.89   32.20
 -11   5   6   94.29    9.00
  11   5  -6   95.79    7.60
  11   5  -6   99.79   13.80
  -9  -5   6   41.60    5.80
  -9  -5   6   29.40    7.00
  -9  -5   6   47.60   11.60
  -9  -5   6   40.30   20.20
  -9  -5   6   42.70    6.80
   9  -5  -6   49.10   16.90
   9  -5  -6   50.29    6.60
  -9  -5   6   25.00    9.70
   9   5  -6   42.80   11.90
   9   5  -6   25.20   18.10
   9   5  -6   31.40    4.60
  -9   5   6   36.70    5.70
  -9   5   6   35.60    5.20
   7  -5  -6  255.67   38.50
  -7  -5   6  256.67   21.70
  -7  -5   6  237.38   11.50
  -7  -5   6  245.38   23.50
  -7  -5   6  241.88   13.00
  -7  -5   6  267.37   31.60
  -7  -5   6  277.97   16.50
  -7  -5   6  234.18   23.20
   7  -5  -6  241.88   11.90
   7  -5  -6  248.18   26.10
   7   5  -6  244.38   22.00
  -7   5   6  245.78   15.60
   7   5  -6  235.28   33.00
  -7   5   6  233.38   38.60
  -7   5   6  261.37   14.90
   5  -5  -6  -11.40   12.30
  -5  -5   6    5.60    5.10
  -5  -5   6    0.80    3.20
   5  -5  -6   -2.60   20.80
   5  -5  -6    1.10    2.20
  -5  -5   6   21.90   18.30
  -5  -5   6    0.70    1.50
  -5  -5   6  -12.60   13.80
   5   5  -6   -9.90    8.90
  -5   5   6    3.30    4.40
  -5   5   6   28.50   24.60
   3  -5  -6  135.69   20.70
  -3  -5   6  131.59   25.60
  -3  -5   6  121.59   17.70
  -3  -5   6  137.69   19.60
   3  -5  -6  136.99   27.70
   3  -5  -6  130.89    7.40
  -3  -5   6  151.28   12.60
  -3   5   6  117.09   10.10
  -3   5   6   79.89   28.40
   3   5  -6  134.39   11.00
   3   5  -6  131.99   17.80
   3   5  -6  123.89    9.20
   1  -5  -6    4.00    5.40
  -1  -5   6    6.00   19.10
  -1  -5   6    3.00    6.10
  -1  -5   6   10.80    8.30
   1  -5  -6  -18.90   20.20
  -1  -5   6    1.90   10.30
   1   5  -6    1.00    5.60
  -1   5   6   -0.80    4.40
   1   5  -6   -1.80    3.30
  -1   5   6   31.90   22.80
   1   5  -6   22.20   12.50
   1  -5   6    2.80   12.30
  -1  -5  -6    2.20    2.20
   1  -5   6    0.70    1.40
  -1  -5  -6   -0.20    5.10
   1  -5   6  -10.50    5.80
   1   5   6   -0.10   20.50
  -1   5  -6    1.70    4.10
  -1   5  -6    6.60    5.70
   1   5   6    5.80    4.30
   3  -5   6    5.20   11.70
   3  -5   6    4.70    7.30
   3  -5   6    3.10    2.20
  -3  -5  -6    5.20    5.70
   3   5   6    3.10    5.10
  -3   5  -6  -15.10   12.00
  -3   5  -6    3.50    4.70
  -3   5  -6   -0.70    6.60
   3   5   6  -15.30   19.00
   5  -5   6   67.09    6.40
   5  -5   6   71.39   16.80
   5  -5   6   78.19   12.00
  -5  -5  -6   62.49   10.50
  -5  -5  -6   62.09    9.00
  -5   5  -6   85.69   11.70
  -5   5  -6   38.70   16.10
  -5   5  -6   72.39   11.30
   7  -5   6   32.80    4.90
  -7  -5  -6   23.20    7.10
   7  -5   6   42.90   17.20
  -7  -5  -6   42.10    9.50
   7  -5   6   20.20   10.70
  -7   5  -6   32.20    7.20
  -7   5  -6   14.60   17.60
   7   5   6   15.60   23.10
   9  -5   6  113.89   74.59
  -9  -5  -6   80.49   14.00
  -9  -5  -6  121.69   13.50
   9  -5   6   87.59   10.10
   9   5   6  134.59   30.60
  -9   5  -6   68.99   22.00
  -9   5  -6   86.99   14.50
  -9   5  -6   82.79   11.80
  11  -5   6   10.10    6.20
 -11  -5  -6    1.40   12.80
 -11  -5  -6   15.70    8.60
  11  -5   6   31.60   70.49
  11  -5   6   -5.10   12.70
  11   5   6   33.40   16.50
 -11   5  -6   -7.00    7.70
  11   5   6   -2.20    8.30
  11   5   6   39.90   28.40
 -11   5  -6    7.60   21.10
 -11   5  -6   -4.80   11.40
  18  -6  -6   98.19   53.59
 -18  -6   6   28.60   19.20
  18  -6  -6   12.10   13.60
 -18   6   6    1.60   10.20
 -18   6   6   -8.30   33.90
 -18   6   6  131.19   65.99
  18   6  -6   33.10   27.20
  16  -6  -6  139.69   49.20
  16  -6  -6   95.09   18.30
  16  -6  -6   73.99   22.80
 -16  -6   6   97.19   11.60
 -16  -6   6  134.89   21.80
  16   6  -6   81.29   10.70
  16   6  -6  108.49   27.90
 -16   6   6  118.79   11.60
  14  -6  -6   48.60   20.90
 -14   6   6   48.90    6.70
 -14   6   6  -51.89   45.50
  14   6  -6   84.79   24.60
 -14   6   6   75.29   11.90
 -12  -6   6    4.00    5.00
 -12  -6   6   13.40    7.00
  12  -6  -6   -0.60    5.20
 -12  -6   6  -25.00   18.50
  12  -6  -6    4.20   18.50
 -12  -6   6    3.60    4.40
  12   6  -6  -32.40   18.30
 -12   6   6    2.60    4.40
 -12   6   6   18.60   37.50
 -12   6   6   10.30    5.30
  12   6  -6   19.00    8.90
  12   6  -6    2.60    3.50
 -10  -6   6   45.80   16.40
  10  -6  -6   62.89   18.00
 -10  -6   6   42.30    5.20
  10  -6  -6   39.80    6.20
 -10  -6   6   45.20    7.00
 -10  -6   6   54.29    8.90
 -10  -6   6   64.99   21.90
  10  -6  -6   75.99   39.00
  10   6  -6   42.50    5.50
  10   6  -6   33.80   23.20
 -10   6   6   57.29    8.00
 -10   6   6   47.90    6.20
 -10   6   6   52.29   38.20
  10   6  -6   52.29   11.70
   8  -6  -6   45.90   31.60
  -8  -6   6   91.79   24.50
  -8  -6   6   33.40   13.60
  -8  -6   6   42.40    6.30
  -8  -6   6   49.10    5.40
  -8  -6   6   53.29   12.70
  -8  -6   6   54.09    9.00
  -8  -6   6   47.70   19.30
   8  -6  -6   56.99    7.10
   8  -6  -6   65.59   20.10
  -8   6   6   69.29   34.00
   8   6  -6   52.79   13.30
   8   6  -6   59.49    4.60
   8   6  -6   82.49   24.90
  -8   6   6   44.60    7.60
  -6  -6   6    6.80    1.80
   6  -6  -6    9.60    3.30
  -6  -6   6  -17.70   24.10
  -6  -6   6   15.40    3.80
  -6  -6   6    4.10    6.70
   6  -6  -6   23.40   26.90
  -6  -6   6    6.20   19.30
   6  -6  -6   -2.50   25.50
  -6   6   6   20.60    9.20
  -6   6   6   14.60    5.40
   6   6  -6   11.30   10.80
   6   6  -6    5.80   20.80
   4  -6  -6  152.98   46.70
  -4  -6   6  124.29   20.90
  -4  -6   6  106.69   24.70
   4  -6  -6  126.89    8.20
  -4  -6   6  140.99   13.60
  -4   6   6  127.89   10.30
   4   6  -6  124.19   18.50
  -4   6   6  112.19   18.70
  -4   6   6  167.38   33.40
  -2  -6   6   25.50   15.70
   2  -6  -6   25.70    4.30
  -2  -6   6   34.20   21.30
  -2  -6   6   21.50   12.70
   2  -6  -6   20.00   24.10
   2   6  -6   31.40    4.70
  -2   6   6   22.80    5.50
  -2   6   6   15.60   25.70
   0  -6   6   61.19    9.60
   0  -6   6   86.49   17.10
   0  -6   6   65.09   10.40
   0  -6   6   92.99   25.40
   0  -6  -6   61.89   28.40
   0  -6  -6   72.89    7.30
   0  -6  -6   60.59    9.50
   0   6   6   58.49    8.20
   0   6  -6   54.79   15.70
   0   6  -6   55.39    8.80
   0   6  -6   65.49    8.00
   0   6   6   41.10   28.50
   2  -6   6   -6.30    6.50
   2  -6   6   19.10   22.80
  -2  -6  -6    7.70    5.30
   2  -6   6   25.60   24.30
  -2  -6  -6   -1.00    4.00
   2   6   6    5.60    5.70
   2   6   6  -12.70   23.40
  -2   6  -6   19.60   14.20
  -2   6  -6    6.40    4.30
  -2   6  -6   -3.10    6.40
   4  -6   6  188.78   17.10
   4  -6   6  108.59   55.09
   4  -6   6  110.59   29.90
  -4  -6  -6  172.58   13.60
   4  -6   6  192.98    8.60
   4   6   6  148.99   38.30
  -4   6  -6  198.38   27.00
   4   6   6  178.38   14.30
  -4   6  -6  180.58   12.60
  -4   6  -6  174.38   17.50
   6  -6   6   30.00    4.00
   6  -6   6   34.10   11.30
  -6  -6  -6   27.80    6.90
   6  -6   6   87.09   59.89
   6   6   6   38.40   26.00
  -6   6  -6   29.90    6.80
  -6   6  -6   26.00   16.60
   8  -6   6   62.29    7.80
   8  -6   6   70.89   62.39
  -8  -6  -6   67.69   12.60
  -8  -6  -6   57.29    9.80
   8  -6   6   68.59   12.80
   8   6   6   62.19    9.50
   8   6   6   30.00   27.30
  -8   6  -6   43.10   21.00
  -8   6  -6   53.79    9.10
  -8   6  -6   59.59   12.80
  10  -6   6  150.38   22.30
 -10  -6  -6   84.39   12.10
 -10  -6  -6  104.19   16.20
  10  -6   6   25.00   67.09
  10  -6   6   94.79   10.50
  10   6   6  111.99   32.50
 -10   6  -6  101.09   14.70
  10   6   6   61.09   10.30
 -10   6  -6   96.89   26.00
 -10   6  -6  133.29   20.80
 -17  -7   6   39.00    7.60
 -17  -7   6   40.00   19.50
  17  -7  -6   50.59   17.30
  17  -7  -6   24.10   25.90
  17  -7  -6   40.40   53.19
 -17   7   6   65.99    9.90
  17   7  -6   40.70   31.70
 -17   7   6   50.29   11.00
 -17   7   6   -5.40   62.69
  15  -7  -6  321.47   64.69
  15  -7  -6  236.88   38.40
 -15  -7   6  285.57   16.70
  15  -7  -6  279.97   19.70
 -15  -7   6  313.37   33.60
  15   7  -6  370.16   45.10
 -15   7   6  237.58   22.70
 -15   7   6  204.98   65.19
  15   7  -6  295.67   16.30
 -15   7   6  269.47   16.80
  13  -7  -6  115.59   12.90
 -13  -7   6  129.59   13.80
 -13  -7   6  115.39   10.10
  13  -7  -6  116.39   23.90
 -13  -7   6   98.79   10.50
 -13   7   6  118.39   16.00
 -13   7   6  123.59   10.90
  13   7  -6   92.59   29.90
 -13   7   6  109.39   53.09
  13   7  -6  104.69    9.50
  13   7  -6  136.39   17.60
  11  -7  -6  262.37   16.40
 -11  -7   6  314.57   43.70
  11  -7  -6  297.97   32.20
 -11  -7   6  251.87   13.90
 -11  -7   6  273.17   18.70
 -11  -7   6  267.57   14.30
  11   7  -6  289.17   39.30
  11   7  -6  252.77   13.50
 -11   7   6  277.57   15.80
 -11   7   6  242.68   53.59
  11   7  -6  274.57   22.70
 -11   7   6  267.07   15.90
  -9  -7   6  345.47   22.30
  -9  -7   6  366.66   43.00
   9  -7  -6  285.77   46.60
  -9  -7   6  357.26   21.40
   9  -7  -6  312.27   32.30
  -9  -7   6  332.07   16.20
  -9  -7   6  373.56   18.90
   9  -7  -6  373.96   18.50
  -9  -7   6  352.06   16.30
   9   7  -6  354.96   15.60
  -9   7   6  410.36   23.20
  -9   7   6  330.97   18.20
   9   7  -6  376.76   27.30
  -9   7   6  363.26   57.99
  -9   7   6  336.37   17.50
   9   7  -6  408.76   44.80
  -7  -7   6  244.58   12.10
  -7  -7   6  221.78   35.50
   7  -7  -6  283.37   29.10
   7  -7  -6  239.38   41.00
  -7  -7   6  283.17   18.10
   7  -7  -6  238.18   13.50
  -7   7   6  240.88   19.70
   7   7  -6  225.58   24.70
   7   7  -6  235.48   39.30
  -7   7   6  261.37   15.70
  -7   7   6  292.07   49.20
  -5  -7   6   -7.70    6.60
   5  -7  -6   -2.00   14.00
  -5  -7   6  -13.10   36.80
  -5  -7   6   -5.10   27.70
   5  -7  -6  -11.20   23.30
   5  -7  -6   -3.20    3.00
  -5   7   6   44.20   33.60
   5   7  -6    1.80   13.00
  -5   7   6   -0.10    4.70
  -5   7   6    8.50   11.50
  -3  -7   6  582.24   59.39
   3  -7  -6  568.54   24.70
   3  -7  -6  493.95   38.10
  -3  -7   6  555.24   29.60
  -3  -7   6  582.94   52.69
   3  -7  -6  592.44   56.69
   3   7  -6  579.34   38.20
   3   7  -6  557.44   24.40
  -3   7   6  537.15   25.70
  -3   7   6  547.05   54.19
  -3   7   6  572.94   35.80
  -1  -7   6  193.88   16.10
   1  -7  -6  190.18   36.50
   1  -7  -6  188.58   12.00
  -1  -7   6  211.78   48.60
  -1  -7   6  182.98   33.70
  -1   7   6  148.99   35.50
  -1   7   6  194.78   27.10
   1   7  -6  167.48   15.30
  -1   7   6  196.58   17.00
   1   7  -6  186.28   11.30
   1   7  -6  215.78   25.60
  -1  -7  -6   82.99   11.20
  -1  -7  -6   70.69   10.10
   1  -7   6   86.69   28.40
  -1  -7  -6   93.19    8.90
   1  -7   6   69.29   46.70
   1  -7   6   75.99   10.40
   1  -7   6   86.59   13.50
  -1   7  -6   74.89   18.80
   1   7   6   68.09   30.80
  -1   7  -6   87.59   13.40
  -1   7  -6   84.09    8.30
   3  -7   6  203.68   56.09
  -3  -7  -6  172.58   13.40
  -3  -7  -6  152.68   12.30
   3  -7   6  160.68   34.20
   3  -7   6  144.19   18.00
  -3   7  -6  161.38   25.00
   3   7   6  202.58   35.50
  -3   7  -6  177.78   12.30
   3   7   6  117.49   14.20
  -5  -7  -6  341.37   18.40
   5  -7   6  350.06   24.70
   5  -7   6  331.57   70.39
  -5   7  -6  335.67   19.60
  -5   7  -6  379.16   25.80
  -5   7  -6  398.76   34.80
   5   7   6  374.86   24.90
   5   7   6  462.75   49.50
   7  -7   6  158.08   70.39
  -7  -7  -6  109.39   13.80
   7  -7   6  169.78   50.09
   7  -7   6  151.28   20.80
   7  -7   6  120.79    8.30
   7   7   6  138.59   21.10
  -7   7  -6   88.29   12.90
  -7   7  -6  138.69   18.80
  -7   7  -6  115.29   23.10
   7   7   6  140.99   32.30
  -9  -7  -6  230.88   18.80
   9  -7   6  243.98   67.99
  -9  -7  -6  193.68   31.60
   9  -7   6  215.18   13.30
   9  -7   6  230.48   22.90
   9   7   6  222.08   18.80
  -9   7  -6  303.27   40.20
  -9   7  -6  214.98   18.20
   9   7   6  250.37   40.30
  16  -8  -6  124.39   17.30
 -16  -8   6  137.49   14.20
 -16  -8   6  147.59   14.40
  16  -8  -6  143.19   70.89
 -16  -8   6  112.99   24.10
  16  -8  -6  181.98   30.30
 -16   8   6  190.68   20.60
  16   8  -6  190.48   41.50
 -16   8   6  120.39   69.19
  14  -8  -6  226.68   33.70
 -14  -8   6  258.67   19.10
 -14  -8   6  178.68   27.30
 -14  -8   6  226.48   13.80
 -14  -8   6  211.48   14.90
  14  -8  -6  246.78   57.09
  14  -8  -6  197.98   20.70
  14   8  -6  284.47   47.00
  14   8  -6  221.58   21.90
 -14   8   6  234.38   15.30
  14   8  -6  206.98   13.70
  12  -8  -6  246.48   36.80
  12  -8  -6  197.78   54.39
 -12  -8   6  224.68   16.20
 -12  -8   6  246.78   14.50
 -12  -8   6  265.27   33.00
  12  -8  -6  236.28   16.80
 -12  -8   6  259.87   19.20
 -12   8   6  237.08   17.00
  12   8  -6  268.47   24.00
  12   8  -6  259.17   43.00
  12   8  -6  218.48   13.20
 -12   8   6  238.78   14.70
 -12   8   6  274.97   61.99
  10  -8  -6  850.61   53.79
  10  -8  -6  817.92   36.20
 -10  -8   6  826.72   32.30
 -10  -8   6  779.12   33.50
  10  -8  -6  786.82   72.89
 -10  -8   6  862.11   40.10
  10   8  -6  802.32   32.80
 -10   8   6  793.62   35.60
  10   8  -6  785.72   59.09
 -10   8   6  763.02   38.30
 -10   8   6  761.22   37.30
 -10   8   6  861.91   83.39
   8  -8  -6  874.11   74.49
  -8  -8   6  927.31   43.50
   8  -8  -6  942.71   54.59
  -8  -8   6  856.31   48.70
   8  -8  -6  940.41   39.70
  -8   8   6  989.30   41.70
   8   8  -6  951.30   65.09
  -8   8   6  871.61   39.60
  -8   8   6  761.32   78.09
   8   8  -6  946.31   50.49
   8   8  -6  951.30   36.10
   6  -8  -6  337.87   49.50
   6  -8  -6  375.76   37.00
  -6  -8   6  360.86   23.60
   6  -8  -6  348.57   18.90
  -6  -8   6  353.96   44.60
  -6   8   6  403.86   20.60
   6   8  -6  420.46   32.80
  -6   8   6  383.46   53.69
  -6   8   6  380.86   29.10
  -4  -8   6  347.97   22.10
   4  -8  -6  391.96   35.40
  -4  -8   6  304.57   47.20
   4  -8  -6  341.67   17.70
   4  -8  -6  330.07   54.19
  -4  -8   6  308.57   44.70
  -4   8   6  333.97   51.19
   4   8  -6  371.46   33.50
  -4   8   6  354.96   30.50
  -4   8   6  339.97   18.70
   2  -8  -6 1108.19   45.80
  -2  -8   6 1104.19   50.89
  -2  -8   6 1051.69   81.29
   2  -8  -6 1048.10   74.79
  -2   8   6 1196.28   78.49
  -2   8   6 1122.69   45.90
   2   8  -6 1074.09   44.30
   2   8  -6 1063.89   59.19
  -2   8   6 1067.99   58.59
   0  -8  -6  451.55   22.10
   0  -8   6  453.95   26.70
   0  -8   6  403.76   60.59
   0  -8  -6  434.36   54.39
   0   8  -6  486.95   38.10
   0   8   6  392.56   39.60
   0   8  -6  462.55   20.90
   0   8   6  451.15   22.00
   0   8   6  432.06   53.59
  -2  -8  -6  392.86   22.60
  -2  -8  -6  386.36   20.50
   2  -8   6  400.76   26.10
   2  -8   6  388.86   66.99
  -2   8  -6  428.56   19.90
   2   8   6  320.07   39.60
  -2   8  -6  381.76   38.50
   2   8   6  423.86   49.80
  -4  -8  -6  343.57   20.00
   4  -8   6  225.48   64.69
   4  -8   6  334.47   24.50
  -4  -8  -6  333.77   20.00
   4  -8   6  387.06   57.49
   4   8   6  283.67   43.80
  -4   8  -6  307.27   24.50
  -4   8  -6  286.17   35.50
   4   8   6  383.76   21.30
  -4   8  -6  332.87   24.10
   6  -8   6  198.68   73.69
  -6  -8  -6  204.68   16.30
  -6  -8  -6  235.58   17.80
   6  -8   6  246.28   22.30
   6  -8   6  204.78   58.99
  -6   8  -6  172.28   28.60
  -6   8  -6  226.58   21.50
  -6   8  -6  230.08   15.40
   6   8   6  221.68   16.40
   8  -8   6  137.39   43.60
  -8  -8  -6  170.08   16.80
   8  -8   6  195.18   28.30
   8  -8   6  209.28   77.29
   8   8   6  229.78   41.20
  -8   8  -6  167.78   32.40
   8   8   6  192.18   16.30
  -8   8  -6  189.58   16.50
  13  -9  -6    9.90   46.80
 -13  -9   6   89.49   14.40
  13  -9  -6  104.99   14.80
 -13  -9   6  128.49   23.80
  13  -9  -6  151.68   27.70
  13   9  -6  106.89    9.80
  13   9  -6   78.39   34.70
 -13   9   6  -27.40   60.69
  13   9  -6   92.69   18.30
 -13   9   6   98.89   15.30
 -11  -9   6  117.49   16.50
  11  -9  -6   63.19   23.80
 -11  -9   6  108.99   23.80
  11  -9  -6  152.98   49.80
  11  -9  -6  136.09   13.00
 -11   9   6   91.49   13.20
 -11   9   6   62.79   51.69
  11   9  -6  111.29   33.40
 -11   9   6  112.89   11.40
  11   9  -6  133.59   19.60
 -11   9   6  107.49   14.00
  11   9  -6   84.29   11.10
  -9  -9   6  413.06   25.80
   9  -9  -6  440.96   22.20
  -9  -9   6  471.65   79.89
   9  -9  -6  388.46   41.70
   9  -9  -6  367.86   60.09
  -9  -9   6  379.36   35.90
   9   9  -6  311.17   32.50
  -9   9   6  569.94   72.49
   9   9  -6  522.85   61.39
  -9   9   6  421.16   23.40
   9   9  -6  415.26   17.30
  -9   9   6  401.36   20.90
   7  -9  -6  345.57   55.69
  -7  -9   6  300.77   40.80
  -7  -9   6  405.06   25.40
   7  -9  -6  468.35   38.80
   7  -9  -6  385.26   20.50
  -7   9   6  334.67   30.70
   7   9  -6  355.66   50.59
   7   9  -6  384.96   31.60
  -7   9   6  412.26   21.50
  -7   9   6  363.36   62.79
  -5  -9   6  338.77   53.49
   5  -9  -6  298.87   16.50
   5  -9  -6  353.66   57.99
  -5  -9   6  299.47   20.90
   5  -9  -6  217.88   32.80
  -5  -9   6  251.27   42.00
   5   9  -6  297.47   32.60
  -5   9   6  391.16   63.39
  -5   9   6  288.27   17.10
  -5   9   6  226.08   31.10
   3  -9  -6  326.67   53.79
  -3  -9   6  379.36   51.09
   3  -9  -6  458.85   21.60
   3  -9  -6  303.17   36.40
  -3  -9   6  338.37   56.89
  -3  -9   6  415.56   26.70
  -3   9   6  392.26   38.00
  -3   9   6  413.96   22.20
  -3   9   6  470.55   57.89
   3   9  -6  415.86   37.00
  -1  -9   6  509.35   30.20
   1  -9  -6  516.15   62.59
  -1  -9   6  445.36   74.69
  -1  -9   6  611.84   60.39
   1  -9  -6  485.85   24.10
   1   9  -6  448.06   21.20
  -1   9   6  520.95   62.29
  -1   9   6  458.35   22.80
   1   9  -6  455.85   39.50
   1  -9   6  166.88   57.39
   1  -9   6  221.48   22.40
   1  -9   6  327.67   50.49
  -1  -9  -6  287.27   47.50
  -1  -9  -6  250.77   16.30
  -1   9  -6  259.37   13.80
   1   9   6  224.08   19.70
  -1   9  -6  286.47   33.40
   1   9   6  225.98   38.60
  -1   9  -6  247.88   25.20
   3  -9   6   99.09   36.20
   3  -9   6   94.39   14.00
  -3  -9  -6   96.09   12.40
   3  -9   6   13.00   59.19
  -3  -9  -6  101.69   15.40
  -3   9  -6  119.19    9.90
   3   9   6  141.09   35.40
  -3   9  -6  143.29   26.10
   3   9   6  130.49   29.20
   3   9   6  107.79   14.80
  -3   9  -6   82.29   14.60
  -5  -9  -6  117.19   18.70
   5  -9   6  156.18   21.20
  -5  -9  -6  128.59   15.20
   5  -9   6  127.89   68.99
   5  -9   6   87.89   41.10
  -5  -9  -6  157.88   13.70
   5   9   6  136.99   31.00
  -5   9  -6  128.89   18.20
  -5   9  -6  105.39   11.90
  -5   9  -6  101.39   26.10
   5   9   6  116.19   15.60
   5   9   6   95.19   37.20
 -10 -10   6   29.30   31.90
  10 -10  -6   53.19   24.50
  10 -10  -6   -4.00   50.39
 -10 -10   6   25.50   11.10
 -10 -10   6   75.09   21.10
 -10  10   6   45.10    9.40
  10  10  -6   84.29   34.50
  10  10  -6   10.20   16.70
  10  10  -6   40.80    5.20
 -10  10   6  137.29   71.69
 -10  10   6   42.30    7.00
   8 -10  -6  -21.00   24.40
  -8 -10   6   40.20   19.60
   8 -10  -6   21.40    6.80
  -8 -10   6   31.40   18.10
   8 -10  -6   28.60   43.50
  -8 -10   6   16.30   10.70
   8  10  -6   61.39   17.30
  -8  10   6  114.49   55.49
  -8  10   6   43.20    7.70
   8  10  -6   21.80   36.80
   6 -10  -6    3.90    6.10
  -6 -10   6   23.60    8.90
  -6 -10   6   39.50   33.00
   6 -10  -6   -2.20   22.20
   6 -10  -6   14.40   40.50
  -6 -10   6   44.10   32.00
   6  10  -6   10.90   18.80
  -6  10   6   -6.50   18.30
  -6  10   6   73.49   46.60
  -6  10   6   14.70    6.70
  -4 -10   6   -1.80   38.80
   4 -10  -6   23.40   43.00
   4 -10  -6   16.70    6.20
  -4 -10   6    0.10    9.50
   4 -10  -6  -33.30   19.00
  -4 -10   6   22.60   31.50
  -4  10   6    5.70    5.90
   4  10  -6   29.60   20.10
  -4  10   6   14.70   20.60
   2 -10  -6  165.38   13.30
   2 -10  -6  194.38   43.20
  -2 -10   6  164.48   36.00
  -2 -10   6  163.98   19.80
  -2 -10   6  194.78   58.39
  -2  10   6  117.69   45.70
  -2  10   6  125.89   11.30
  -2  10   6   89.49   25.80
   2  10  -6  148.79   28.60
   0 -10  -6   20.50   41.80
   0 -10   6   28.00   11.50
   0 -10   6  -45.40   50.39
   0 -10  -6   22.80    6.60
   0 -10   6   65.09   56.09
   0  10   6   34.90   40.10
   0  10  -6   23.60    9.50
   0  10  -6   26.30   22.80
   0  10   6   18.20   23.80
   0  10  -6   18.60    4.30
   0  10   6   13.20    7.40
   2 -10   6 -110.69   84.09
   2 -10   6  -35.80   38.20
  -2 -10  -6  -14.70   10.40
   2 -10   6   -2.40   13.10
  -2 -10  -6   -7.80    6.70
   2 -10   6   -3.70    9.10
   2  10   6   14.00   42.20
   2  10   6    0.10    8.00
   2  10   6    1.30   26.10
  -2  10  -6    3.20   22.50
  -2  10  -6   -8.20    9.70
  -5 -11   6   96.89   65.79
   5 -11  -6   63.39   48.90
   5 -11  -6    9.40    8.00
  -5 -11   6    9.50   41.50
   5 -11  -6  -18.80   24.30
   5  11  -6  -12.60   20.60
  -5  11   6   15.90   24.90
  -5  11   6   55.49   52.79
   3 -11  -6    3.00   25.10
   3 -11  -6  -27.50   47.20
  -3 -11   6   65.49   37.10
  -3 -11   6   28.90   50.99
  -3  11   6   25.00   26.50
   3  11  -6   45.50   24.10
 -22   0   7    0.20    9.00
 -22   0   7   23.80   25.50
 -22   0   7   14.80   22.90
  22   0  -7   18.70   39.70
  22   0  -7   27.20   22.80
  20   0  -7   -9.60    6.00
 -20   0   7   -1.60    6.40
  20   0  -7   23.50   15.00
 -20   0   7   -4.90   10.50
 -20   0   7   -4.00   34.50
 -20   0   7    7.50    7.30
  20   0  -7   12.30   16.40
  20   0  -7  -56.29   30.70
 -18   0   7    5.80    9.70
 -18   0   7   40.70   41.10
  18   0  -7   25.10   13.50
 -18   0   7   -3.60    5.30
 -18   0   7   -0.70    8.80
  18   0  -7   -5.30   14.50
  18   0  -7  -30.70   25.30
 -16   0   7  -27.20   16.00
 -16   0   7   -0.60    4.70
  16   0  -7   10.70   13.00
  16   0  -7   -2.00    4.00
 -16   0   7  -12.20    7.20
  16   0  -7  -36.10   21.60
 -16   0   7   -7.10   31.00
  16   0  -7   10.80   11.80
  14   0  -7   -1.90   12.10
 -14   0   7   -0.80    4.60
  14   0  -7   -8.70   20.60
 -14   0   7  -19.00   13.50
 -14   0   7    5.90   27.40
  14   0  -7    5.90    4.10
  14   0  -7    1.40   12.70
 -12   0   7    4.20   11.30
 -12   0   7    5.10   22.80
 -12   0   7   -4.10    8.80
 -12   0   7    3.20    3.80
  12   0  -7    3.90   18.30
  12   0  -7  -12.00    9.20
 -12   0   7  -17.90   11.20
  10   0  -7   -1.50    8.50
 -10   0   7   -0.20    3.10
 -10   0   7   -5.50   11.60
  10   0  -7   -7.40   17.10
 -10   0   7    3.30   21.10
 -10   0   7    3.20    7.80
 -10   0   7    4.10   11.40
   8   0  -7   -3.70    7.70
  -8   0   7   -1.30    4.00
  -8   0   7    3.40   12.10
  -8   0   7   -0.20    2.70
   8   0  -7   18.10   16.50
  -8   0   7   -8.90   18.10
   8   0  -7   14.40   13.10
  -8   0   7    3.00    7.00
  -8   0   7   14.00   11.50
  -8   0   7   -2.20    2.60
  -6   0   7   -0.80    6.10
   6   0  -7   -3.00    6.70
  -6   0   7    1.70    4.30
  -6   0   7   -0.60    9.80
   6   0  -7  -14.80   10.40
  -6   0   7    4.30   12.90
  -6   0   7  -12.40   15.80
  -6   0   7    1.50    2.50
  -4   0   7   -3.60    2.60
  -4   0   7   -2.70    4.30
  -4   0   7   -6.90   10.50
   4   0  -7    3.70    4.70
   4   0  -7   -2.40    2.20
  -4   0   7    2.40    5.50
  -4   0   7  -21.50   15.90
   4   0  -7    4.80   10.70
  -4   0   7   -6.30    9.00
  -2   0   7   -1.80   18.30
  -2   0   7   -4.70    4.10
   2   0  -7   -4.60    4.00
   2   0  -7   -0.90    9.00
  -2   0   7    0.10    4.90
  -2   0   7    2.20    3.40
  -2   0   7   -0.40   10.80
   2   0  -7    1.00    2.80
   0   0  -7   -4.10    8.40
   0   0  -7   -3.20    4.50
   0   0   7   -1.20   11.50
   0   0  -7   -3.70    3.70
   0   0   7   -2.70    4.50
   0   0   7   -6.20    4.00
  -2   0  -7   -0.90    8.30
  -2   0  -7    2.50    4.70
   2   0   7   -5.00    5.50
   2   0   7    7.60   11.30
   2   0   7   -1.50    3.60
  -2   0  -7   -1.70    4.60
   4   0   7    3.50    6.90
  -4   0  -7    1.10    7.70
   4   0   7   11.30   12.10
   4   0   7   -1.20    3.70
  -4   0  -7    6.60    5.80
  -4   0  -7    5.60    5.60
  -6   0  -7    9.50    6.00
   6   0   7    3.70    6.10
  -6   0  -7    0.50    8.90
  -6   0  -7    3.50    7.00
   8   0   7    7.90   11.80
  -8   0  -7    1.30    8.40
   8   0   7   -1.90    5.40
   8   0   7    2.30    7.80
  -8   0  -7   -9.50    5.60
  10   0   7   -7.10   14.10
  10   0   7   -0.40    9.40
  10   0   7    0.70    6.30
 -12   0  -7   21.10    9.40
  12   0   7    8.80    8.60
  12   0   7  -35.60   17.40
 -12   0  -7   -5.50   12.50
  12   0   7   15.40   12.40
  21  -1  -7   -1.30   18.00
  21  -1  -7    9.60    6.40
 -21  -1   7   37.10   25.40
 -21  -1   7    3.50    6.70
  21  -1  -7  -20.50   15.60
  21  -1  -7   65.39   43.50
 -21  -1   7   -0.30   12.20
 -21   1   7  -27.90   23.70
  21   1  -7   13.30    7.40
  21   1  -7   61.19   19.10
  21   1  -7   -1.60   30.20
  21   1  -7   39.90   22.00
 -21   1   7   -9.90   11.40
 -21   1   7    7.20    6.90
 -19  -1   7  230.48   16.00
 -19  -1   7  227.18   22.70
  19  -1  -7  247.08   26.00
  19  -1  -7  218.68   42.30
  19  -1  -7  224.28   26.20
 -19  -1   7  257.07   37.60
 -19   1   7  217.58   15.30
 -19   1   7  178.58   20.90
 -19   1   7  198.88   34.20
 -19   1   7  207.48   56.39
  19   1  -7  238.18   31.80
  19   1  -7  212.08   34.80
  19   1  -7  223.08   28.00
  19   1  -7  204.08   15.80
 -17  -1   7   25.70   19.20
 -17  -1   7   67.79   12.10
 -17  -1   7   65.99   35.30
 -17  -1   7   54.39    7.80
  17  -1  -7   65.69   30.90
  17  -1  -7   47.60   15.20
  17  -1  -7   78.29   15.40
  17   1  -7   44.70    7.20
 -17   1   7   49.40   13.50
  17   1  -7   47.60   23.70
  17   1  -7   76.79   17.70
 -17   1   7   42.40   40.00
 -17   1   7   45.20    7.30
  17   1  -7   44.10   18.10
 -17   1   7   50.09   21.10
  15  -1  -7  133.89   21.30
  15  -1  -7  122.99   19.10
 -15  -1   7  141.49   16.80
  15  -1  -7  176.38   32.50
 -15  -1   7  135.79   10.60
 -15  -1   7  150.88   34.10
  15  -1  -7  155.38   12.30
 -15  -1   7  133.99   19.30
 -15  -1   7  115.39   22.60
 -15   1   7  136.59   14.20
  15   1  -7  133.79   27.40
 -15   1   7  156.78   23.70
  15   1  -7  127.59   19.30
  15   1  -7  140.49   20.00
  15   1  -7  122.99   10.60
 -15   1   7  159.78   11.30
 -15   1   7  186.38   39.40
  13  -1  -7   14.90   10.60
 -13  -1   7    2.80    4.00
 -13  -1   7   -1.10   22.90
  13  -1  -7    7.90   21.90
 -13  -1   7   12.20   12.40
 -13  -1   7   17.90   16.50
 -13  -1   7   -5.90    9.20
  13   1  -7   13.40    4.00
 -13   1   7    4.90   28.10
  13   1  -7   -2.30   10.00
 -13   1   7    0.70   22.30
  13   1  -7  -10.00   12.30
 -13   1   7    7.50    5.30
  13   1  -7   26.30   17.60
 -13   1   7   15.80    6.00
  11  -1  -7   28.40    9.70
 -11  -1   7   27.50    9.90
 -11  -1   7   27.90    4.70
 -11  -1   7   26.00   13.80
 -11  -1   7   38.20   19.20
 -11  -1   7   16.50   10.50
  11  -1  -7   30.60   16.30
 -11  -1   7   10.00   13.30
  11  -1  -7   14.20   19.70
 -11   1   7   14.90    4.90
 -11   1   7   27.40   23.00
  11   1  -7   21.40   16.30
 -11   1   7   26.30   13.80
  11   1  -7   14.40   14.90
  11   1  -7   11.60    9.70
 -11   1   7   26.50    4.50
 -11   1   7   22.80    9.50
  -9  -1   7   78.29    7.20
  -9  -1   7   67.19   11.40
  -9  -1   7   87.19   13.60
  -9  -1   7   89.99   17.40
   9  -1  -7   84.39   13.60
  -9  -1   7   81.69    7.10
   9  -1  -7   85.39   23.50
  -9  -1   7   81.89   16.30
  -9  -1   7   72.99   21.30
   9  -1  -7   86.49   17.10
  -9  -1   7   68.29    8.80
  -9   1   7   60.39   15.20
  -9   1   7   70.99   12.60
  -9   1   7   74.49   24.40
  -9   1   7   81.79    7.70
  -9   1   7   79.69    9.60
   9   1  -7   92.29   15.80
   9   1  -7   80.59   18.60
  -7  -1   7   25.80    4.30
   7  -1  -7   28.90   12.60
   7  -1  -7   25.70    7.50
  -7  -1   7   29.80    8.70
   7  -1  -7   13.80   19.00
  -7  -1   7   27.70   16.30
  -7  -1   7   13.60    9.50
  -7  -1   7   21.50    5.20
  -7  -1   7   41.20   15.60
  -7  -1   7   25.30    3.60
  -7  -1   7   34.10   12.50
  -7   1   7   28.20    7.30
  -7   1   7   31.90   12.80
  -7   1   7   29.30    6.00
  -7   1   7   22.50   20.30
  -7   1   7   27.90    3.20
  -7   1   7   29.80   12.10
  -7   1   7   26.50    4.30
  -5  -1   7  208.18   26.90
  -5  -1   7  194.18   11.40
  -5  -1   7  198.38   21.40
  -5  -1   7  208.38   20.00
  -5  -1   7  213.98   27.10
   5  -1  -7  209.98   23.00
   5  -1  -7  208.68   14.40
  -5  -1   7  218.18   16.20
   5  -1  -7  210.08   29.80
  -5  -1   7  221.88   13.30
  -5   1   7  197.38   30.40
  -5   1   7  228.68   20.80
   5   1  -7  211.28   13.40
  -5   1   7  204.38    9.20
  -5   1   7  220.58   13.90
   5   1  -7  195.18   21.70
  -5   1   7  208.68   13.00
  -3  -1   7  885.91   44.90
  -3  -1   7  884.01   51.89
  -3  -1   7  834.32   39.50
   3  -1  -7  915.61   38.20
   3  -1  -7  861.51   44.40
   3  -1  -7  829.12   34.60
  -3  -1   7  884.11   42.20
  -3  -1   7  856.31   37.30
  -3  -1   7  868.61   36.50
   3   1  -7  887.91   37.70
  -3   1   7  903.01   35.20
  -3   1   7  856.81   53.49
  -3   1   7  921.21   36.70
   3   1  -7  880.91   36.10
   3   1  -7  876.71   43.40
  -3   1   7  903.01   37.80
   1  -1  -7   26.50    6.20
  -1  -1   7   19.70   11.60
  -1  -1   7   28.20    5.70
   1  -1  -7   30.30   11.30
   1  -1  -7   37.50    5.80
  -1  -1   7   30.80    5.60
   1   1  -7   21.40    4.70
   1   1  -7   19.40    9.10
   1   1  -7   30.50    6.20
  -1   1   7   33.30    5.20
  -1   1   7   29.20   22.30
  -1   1   7   31.20    5.00
  -1   1   7   27.20    5.50
   1  -1   7   77.59   14.90
  -1  -1  -7   96.99    9.20
  -1  -1  -7   76.79   10.10
   1  -1   7   77.79    8.10
   1  -1   7  109.59   10.90
  -1  -1  -7   71.79   12.50
   1   1   7   97.39    9.10
   1   1   7   86.89    5.20
  -1   1  -7   94.89   10.20
  -1   1  -7   99.19    9.80
   1   1   7   71.69   24.60
   1   1   7   85.59   16.40
  -1   1  -7  100.99   14.10
  -3  -1  -7  115.79   11.70
  -3  -1  -7  120.99   10.90
   3  -1   7  108.09   13.50
  -3  -1  -7  114.09   17.50
   3  -1   7  120.99    9.60
   3  -1   7  121.59   19.50
  -3   1  -7  127.89   13.80
   3   1   7  107.09    7.40
   3   1   7  120.89   19.10
  -3   1  -7  129.59   11.10
  -3   1  -7  115.29   15.30
   3   1   7  116.19   10.90
  -5  -1  -7  571.64   28.80
  -5  -1  -7  571.44   29.30
   5  -1   7  611.84   31.40
   5  -1   7  607.14   27.00
  -5   1  -7  561.84   29.50
   5   1   7  562.34   26.00
  -5   1  -7  614.34   30.10
  -5   1  -7  599.84   29.00
   5   1   7  623.74   29.60
   5   1   7  604.04   37.40
   7  -1   7   12.30    9.40
   7  -1   7   43.30   15.00
  -7  -1  -7   13.80    7.90
   7  -1   7   15.00    5.60
  -7  -1  -7   31.30    7.40
  -7   1  -7   25.00    6.90
   7   1   7    5.80   18.60
  -7   1  -7   23.60    8.30
   7   1   7    7.80    6.10
   7   1   7    7.80    5.60
  -7   1  -7   15.60    7.40
   9  -1   7  176.38   24.50
  -9  -1  -7  206.88   19.70
  -9  -1  -7  165.48   15.60
   9  -1   7  141.99   16.80
  -9   1  -7  153.38   15.50
   9   1   7  141.49   16.30
   9   1   7  151.98   15.40
   9   1   7  168.18   24.80
  -9   1  -7  154.28   16.10
 -11  -1  -7   46.20   10.20
 -11  -1  -7   69.39   13.20
  11  -1   7   65.49   18.40
  11  -1   7   64.89   12.80
  11  -1   7   54.69    9.10
 -11   1  -7   57.69   11.30
  11   1   7   81.59   18.10
 -11   1  -7   47.80   13.30
  11   1   7   73.09   10.30
  11   1   7   41.80   11.60
 -11   1  -7   62.59   10.50
 -22  -2   7    5.00   47.10
  22  -2  -7   51.89   16.60
 -22  -2   7   10.90    9.30
  22  -2  -7  114.59   50.39
 -22  -2   7  -11.60   14.70
  22   2  -7   42.00   27.20
 -22   2   7    4.00   13.10
 -22   2   7   25.10   26.40
  22   2  -7    1.40   13.10
  22   2  -7   -5.30   26.30
  20  -2  -7  132.29   22.20
 -20  -2   7   97.89   16.70
 -20  -2   7  134.59   31.90
 -20  -2   7   92.39   13.30
  20  -2  -7  138.49   14.30
  20  -2  -7  115.49   43.40
  20  -2  -7  155.48   20.80
  20   2  -7  117.09   40.00
  20   2  -7  122.99   24.70
 -20   2   7   80.29   12.70
  20   2  -7  146.99   25.60
 -20   2   7   86.49   58.19
  20   2  -7   97.79   12.90
 -20   2   7  109.49   24.80
 -20   2   7   97.89   13.80
  18  -2  -7   -7.40   12.40
 -18  -2   7    0.90    5.40
  18  -2  -7    4.40    9.90
  18  -2  -7   -8.30   34.30
 -18  -2   7    2.30   28.60
 -18   2   7   49.40   45.00
  18   2  -7  -14.20   18.80
  18   2  -7   15.30   15.20
 -18   2   7   -5.80    5.20
 -18   2   7   -0.80    9.80
  16  -2  -7   41.30   13.30
 -16  -2   7   42.90    8.80
 -16  -2   7   46.40    7.30
 -16  -2   7   33.00   20.00
 -16  -2   7   45.50   27.50
  16  -2  -7   65.49   30.70
  16   2  -7   69.29   19.30
 -16   2   7   52.69    9.10
 -16   2   7   16.50   17.20
  16   2  -7   54.99   19.80
  16   2  -7   45.30    6.50
 -16   2   7   53.19    7.30
  16   2  -7   50.09   15.70
 -16   2   7  102.29   44.90
 -14  -2   7   14.50   17.10
  14  -2  -7   39.10   27.70
 -14  -2   7    5.00   20.40
 -14  -2   7   12.80    4.70
 -14  -2   7   -0.30   10.90
 -14  -2   7   -3.70    8.10
  14  -2  -7   11.60   12.20
 -14   2   7    2.60   15.60
 -14   2   7    3.00    4.10
  14   2  -7    7.70   15.20
 -14   2   7    4.80    5.50
 -14   2   7  -16.50   31.90
  14   2  -7   19.50   16.10
  14   2  -7   17.40   11.70
  12  -2  -7  -13.30   19.30
 -12  -2   7   42.90   19.70
 -12  -2   7   20.70    4.70
 -12  -2   7    1.90   14.50
  12  -2  -7    7.70    9.70
 -12  -2   7   28.80   18.30
 -12  -2   7   26.90   11.20
  12  -2  -7   16.10   15.80
 -12  -2   7   13.90   10.30
 -12   2   7   22.20    5.30
 -12   2   7   18.30    4.50
  12   2  -7   38.60   11.80
  12   2  -7   19.80    4.00
  12   2  -7   31.60   17.60
  12   2  -7   24.10   16.10
 -12   2   7   33.10   30.60
 -12   2   7    7.90   15.90
 -10  -2   7  114.59   16.90
  10  -2  -7  108.39   26.30
 -10  -2   7  110.59   19.20
 -10  -2   7  108.49    7.80
[truncated: 923,713 more chars]
