# Supplementary material for: The varied structures of cobalt(II)–pyridine (py)–sulfate: [Co(SO4)(py)4]n, [Co2(SO4)2(py)6]n, and [Co3(SO4)3(py)11]n
Source: Acta Crystallogr E Crystallogr Commun. 2019 Nov 19;75(Pt 12):1888–91. doi: 10.1107/S205698901901538X (PMC6895941; doi:10.1107/S205698901901538X)
Supplement: Supplementary file 2 [file e-75-01888-1sup2.hkl]

data_1                                                                  
_shelx_title ' UMD1474_a.res in C2/c'                                           
_shelx_refln_list_code          4                                               
_shelx_F_calc_maximum      261.68                                               
_exptl_crystal_F_000       972.00                                               
_reflns_d_resolution_high  0.8282                                               
                                                                                
loop_                                                                           
 _space_group_symop_operation_xyz                                               
 'x, y, z'                                                                      
 '-x, y, -z+1/2'                                                                
 'x+1/2, y+1/2, z'                                                              
 '-x+1/2, y+1/2, -z+1/2'                                                        
 '-x, -y, -z'                                                                   
 'x, -y, z-1/2'                                                                 
 '-x+1/2, -y+1/2, -z'                                                           
 'x+1/2, -y+1/2, z-1/2'                                                         
                                                                                
_cell_length_a    18.6323                                                       
_cell_length_b    10.0803                                                       
_cell_length_c    11.9403                                                       
_cell_angle_alpha  90.000                                                       
_cell_angle_beta  115.945                                                       
_cell_angle_gamma  90.000                                                       
                                                                                
_shelx_F_squared_multiplier     1.000                                           
                                                                                
loop_                                                                           
 _refln_index_h                                                                 
 _refln_index_k                                                                 
 _refln_index_l                                                                 
 _refln_F_squared_calc                                                          
 _refln_F_squared_meas                                                          
 _refln_F_squared_sigma                                                         
 _refln_observed_status                                                         
   4   0   0      30008.16      28788.54       448.29 o                         
   6   0   0      17405.58      16159.15       281.11 o                         
   8   0   0      35038.41      36698.53       582.07 o                         
  10   0   0       5234.85       4634.53        91.73 o                         
  12   0   0      11611.36      11827.17       229.84 o                         
  14   0   0       3737.51       3796.23        95.57 o                         
  16   0   0       6137.17       6122.89       160.27 o                         
  18   0   0       3172.57       3024.12        88.92 o                         
  20   0   0       1636.57       1972.99       152.35 o                         
   3   1   0       4524.69       4805.21        60.70 o                         
   5   1   0      13925.76      14198.91       203.48 o                         
   7   1   0      32281.82      33396.90       533.16 o                         
   9   1   0       4947.53       4766.92        74.32 o                         
  11   1   0       7125.07       7204.41        96.86 o                         
  13   1   0       4801.55       4707.36        72.04 o                         
  15   1   0       1952.85       2048.53        45.93 o                         
  17   1   0       4448.87       4215.21        79.39 o                         
  19   1   0        835.56        992.48        74.89 o                         
   0   2   0       1621.45       1488.53        40.15 o                         
   2   2   0       1267.73       1319.31        24.92 o                         
   4   2   0       3433.12       3532.86        47.40 o                         
   6   2   0       7986.78       8107.60       102.11 o                         
   8   2   0       7180.19       7406.29        91.49 o                         
  10   2   0       1830.42       1875.92        35.53 o                         
  12   2   0       1093.13       1184.29        35.84 o                         
  14   2   0        130.86        119.55        17.18 o                         
  16   2   0        671.24        614.15        32.25 o                         
  18   2   0        488.23        503.29        45.68 o                         
   1   3   0       1704.32       1748.89        35.93 o                         
   3   3   0         22.87         24.44         8.23 o                         
   5   3   0       2108.55       2019.17        34.11 o                         
   7   3   0       3009.64       3009.89        46.43 o                         
   9   3   0       1666.52       1600.22        31.32 o                         
  11   3   0        506.31        445.25        25.54 o                         
  13   3   0        871.26        950.07        32.19 o                         
  15   3   0       1317.18       1316.47        41.84 o                         
  17   3   0        287.52        282.87        46.48 o                         
  19   3   0          8.81        -43.11        43.11 o                         
   0   4   0       4257.87       4124.44        87.39 o                         
   2   4   0       3316.97       3122.51        52.39 o                         
   4   4   0       1608.73       1399.27        26.81 o                         
   6   4   0       1380.91       1251.50        26.15 o                         
   8   4   0       2374.64       2375.71        40.54 o                         
  10   4   0        491.97        464.08        18.74 o                         
  12   4   0       3042.92       2971.58        48.70 o                         
  14   4   0       1784.83       1754.66        51.83 o                         
  16   4   0       2204.48       2193.45        52.01 o                         
  18   4   0        139.07         97.32        21.81 o                         
   1   5   0       9015.83       8617.47       120.15 o                         
   3   5   0       2674.59       2292.75        42.32 o                         
   5   5   0       4964.60       4607.91        66.53 o                         
   7   5   0       1143.51        970.88        28.04 o                         
   9   5   0       3409.34       3313.65        52.17 o                         
  11   5   0       1887.80       1907.43        46.29 o                         
  13   5   0       1239.64       1225.03        33.45 o                         
  15   5   0        428.55        465.20        24.02 o                         
  17   5   0       1071.83       1008.66        43.69 o                         
   0   6   0       6271.79       6378.24       129.05 o                         
   2   6   0       1401.96       1372.70        36.35 o                         
   4   6   0       8874.85       9034.12       123.87 o                         
   6   6   0       5172.47       5035.37        73.51 o                         
   8   6   0       5857.72       5979.21        84.86 o                         
  10   6   0        619.71        654.69        27.21 o                         
  12   6   0       5064.92       5305.35        86.68 o                         
  14   6   0         73.72        122.90        24.42 o                         
  16   6   0       1452.98       1597.10        48.77 o                         
   1   7   0       6911.59       6945.91       108.18 o                         
   3   7   0       1195.13       1166.33        51.22 o                         
   5   7   0       2405.05       2515.48        47.78 o                         
   7   7   0        855.62        901.76        26.68 o                         
   9   7   0         94.87         61.48        24.51 o                         
  11   7   0       1518.12       1523.33        38.44 o                         
  13   7   0       1245.26       1213.92        39.78 o                         
  15   7   0        150.24        168.91        39.33 o                         
   0   8   0        292.19        268.39        27.31 o                         
   2   8   0         62.07         48.34        27.32 o                         
   4   8   0        273.64        266.90        31.87 o                         
   6   8   0        375.38        394.78        21.31 o                         
   8   8   0          7.31         26.60        22.08 o                         
  10   8   0        169.90        139.44        29.90 o                         
  12   8   0       1564.52       1547.58        44.41 o                         
  14   8   0        281.88        232.19        33.83 o                         
   1   9   0         52.44         96.96        34.18 o                         
   3   9   0       1145.66       1052.63        33.29 o                         
   5   9   0       2108.93       2162.42        48.48 o                         
   7   9   0       1291.66       1306.89        73.43 o                         
   9   9   0        133.97        159.80        27.89 o                         
  11   9   0       1549.27       1426.40        76.02 o                         
  13   9   0        700.45        681.50        53.41 o                         
   0  10   0       3681.36       3828.81       113.29 o                         
   2  10   0       3184.94       3212.62        94.20 o                         
   4  10   0       4138.34       4294.03        77.97 o                         
   6  10   0       2705.72       2581.23        58.41 o                         
   8  10   0       1472.37       1485.80        62.57 o                         
  10  10   0       1777.42       1920.93       103.11 o                         
   1  11   0       2140.91       2051.17        73.49 o                         
   3  11   0       2618.37       2686.53        56.85 o                         
   5  11   0       1612.38       1544.65       102.27 o                         
   7  11   0       1042.41        952.42        48.90 o                         
   0  12   0       1237.74       1173.37        46.35 o                         
   2  12   0        666.61        653.59        50.36 o                         
 -19   1   1        754.83        748.15        47.43 o                         
 -17   1   1        747.17        803.37        53.65 o                         
 -15   1   1       2504.77       2351.36        46.13 o                         
 -13   1   1       3809.06       3811.17        59.80 o                         
 -11   1   1         62.11         43.54        12.75 o                         
  -9   1   1        110.08         76.83        10.15 o                         
  -7   1   1       1013.95       1208.51        24.89 o                         
  -5   1   1       2645.96       2452.32        36.59 o                         
  -3   1   1        158.95        114.06         6.24 o                         
   1   1   1       1934.64       2195.60        39.32 o                         
   3   1   1      33430.36      32291.15       436.37 o                         
   5   1   1       9058.20       8990.87       113.98 o                         
   7   1   1         18.47         27.24         8.40 o                         
   9   1   1       1425.97       1415.52        28.81 o                         
  11   1   1       5417.24       5311.50        75.42 o                         
  13   1   1       1928.04       1949.45        42.09 o                         
  15   1   1       1516.02       1436.90        44.24 o                         
  17   1   1         20.73         -0.07        36.25 o                         
  19   1   1         92.44         95.36        55.51 o                         
 -20   2   1        416.66        344.64        32.95 o                         
 -18   2   1        938.94        928.21        48.77 o                         
 -16   2   1        608.96        644.66        38.84 o                         
 -14   2   1       1240.62       1267.81        36.01 o                         
 -12   2   1       1626.22       1595.45        45.23 o                         
 -10   2   1       3961.44       4169.97        70.33 o                         
  -8   2   1       5643.01       5732.28        77.18 o                         
  -6   2   1       4708.60       4666.23        57.10 o                         
  -4   2   1        155.36        137.68         7.91 o                         
  -2   2   1      47048.63      47375.43       634.59 o                         
   0   2   1          0.34          6.38         7.52 o                         
   2   2   1       7892.04       7599.99        98.58 o                         
   4   2   1       5153.68       5180.62        67.09 o                         
   6   2   1       8824.36       9440.78       117.72 o                         
   8   2   1        395.35        380.91        16.30 o                         
  10   2   1       1284.91       1372.33        28.81 o                         
  12   2   1        676.39        657.43        23.35 o                         
  14   2   1        126.97         70.38        31.64 o                         
  16   2   1        163.50        137.49        26.05 o                         
  18   2   1          8.11         -3.95        65.83 o                         
 -19   3   1        309.42        255.96        26.63 o                         
 -17   3   1         10.04        -16.72        25.29 o                         
 -15   3   1         29.08         19.27        17.42 o                         
 -13   3   1         38.05         28.95        27.31 o                         
 -11   3   1         40.20         41.17        11.23 o                         
  -9   3   1       2664.38       2963.50        44.68 o                         
  -7   3   1       1614.28       1778.63        29.85 o                         
  -5   3   1       1226.79       1226.69        26.56 o                         
  -3   3   1        336.22        308.54        12.20 o                         
  -1   3   1        513.22        484.34        12.53 o                         
   1   3   1       2600.27       2604.57        40.22 o                         
   3   3   1          4.26          1.60         5.82 o                         
   5   3   1      12545.81      13744.86       221.50 o                         
   7   3   1        349.97        439.36        16.82 o                         
   9   3   1         28.93          5.98         9.98 o                         
  11   3   1        211.91        208.66        16.60 o                         
  13   3   1         26.07          8.82        23.46 o                         
  15   3   1         19.51         22.57        17.48 o                         
  17   3   1        289.55        238.19        49.19 o                         
 -18   4   1        451.21        465.27        34.63 o                         
 -16   4   1       1111.04       1164.04        43.63 o                         
 -14   4   1       2936.76       2953.76        52.91 o                         
 -12   4   1         48.70         39.86        13.99 o                         
 -10   4   1        575.61        610.29        19.45 o                         
  -8   4   1       2669.22       2795.44        42.80 o                         
  -6   4   1       1697.30       1585.25        30.73 o                         
  -4   4   1       2657.62       3084.37        59.72 o                         
  -2   4   1       2437.45       2809.50        46.34 o                         
   0   4   1         56.96         65.20        11.00 o                         
   2   4   1       2647.32       2629.73        43.03 o                         
   4   4   1       4326.72       4381.53        62.15 o                         
   6   4   1       2980.28       3042.90        49.97 o                         
   8   4   1       1715.91       1751.49        35.94 o                         
  10   4   1       1936.28       1903.68        49.45 o                         
  12   4   1          7.81         12.13        13.48 o                         
  14   4   1        166.35        219.57        23.01 o                         
  16   4   1         94.83        153.58        23.15 o                         
  18   4   1         11.80         10.58        45.38 o                         
 -19   5   1         33.24         93.11        41.75 o                         
 -17   5   1         70.50         65.00        28.71 o                         
 -15   5   1        379.85        405.91        22.96 o                         
 -13   5   1        236.08        244.20        16.94 o                         
 -11   5   1        869.90        809.84        24.60 o                         
  -9   5   1       1907.03       1896.59        35.11 o                         
  -7   5   1       3100.95       3183.01        50.89 o                         
  -5   5   1         87.35         44.64        12.88 o                         
  -3   5   1       1154.08       1423.89        33.50 o                         
  -1   5   1          0.88         -4.27        13.99 o                         
   1   5   1        116.40        129.79        11.23 o                         
   3   5   1       1849.22       1839.25        35.18 o                         
   5   5   1        501.34        541.23        18.41 o                         
   7   5   1        740.48        768.43        23.67 o                         
   9   5   1        883.77        876.81        34.69 o                         
  11   5   1         88.27        112.88        14.40 o                         
  13   5   1        421.54        414.11        34.69 o                         
  15   5   1        107.65        103.44        35.40 o                         
  17   5   1         46.20         96.64        32.27 o                         
 -18   6   1        443.69        460.58        33.11 o                         
 -16   6   1         48.18         37.99        23.14 o                         
 -14   6   1          5.24          8.47        15.21 o                         
 -12   6   1        205.72        200.05        20.07 o                         
 -10   6   1       1614.90       1597.46        53.59 o                         
  -8   6   1         16.47         11.67        18.97 o                         
  -6   6   1        317.90        301.66        14.19 o                         
  -4   6   1        269.72        269.84        18.96 o                         
  -2   6   1        104.46        137.80        14.99 o                         
   0   6   1         89.19         58.13        16.65 o                         
   2   6   1         37.37         43.18        19.30 o                         
   4   6   1        471.61        497.77        18.49 o                         
   6   6   1       3605.97       3723.25        57.90 o                         
   8   6   1         86.80         88.56        12.68 o                         
  10   6   1          0.41         11.37        11.08 o                         
  12   6   1        252.87        233.11        18.13 o                         
  14   6   1        290.62        270.45        27.05 o                         
  16   6   1        231.72        231.76        54.71 o                         
 -17   7   1        343.92        373.33        43.21 o                         
 -15   7   1         10.70         54.55        20.39 o                         
 -13   7   1         34.94         39.98        26.93 o                         
 -11   7   1        479.56        468.65        27.29 o                         
  -9   7   1         26.71         25.66        22.50 o                         
  -7   7   1        153.28        125.44        19.01 o                         
  -5   7   1          0.49         23.81        20.40 o                         
  -3   7   1         36.33          9.78        18.31 o                         
  -1   7   1          0.92         -7.31        20.89 o                         
   1   7   1        114.46         94.15        17.58 o                         
   3   7   1        703.78        683.88        23.36 o                         
   5   7   1       1193.32       1237.66        29.57 o                         
   7   7   1       2776.24       2861.00        50.90 o                         
   9   7   1          1.41        -17.27        21.50 o                         
  11   7   1        682.62        665.27        30.71 o                         
  13   7   1        255.38        282.58        25.80 o                         
  15   7   1         61.04         70.29        31.77 o                         
 -14   8   1         72.27         10.20        43.93 o                         
 -12   8   1        396.14        375.04        21.43 o                         
 -10   8   1         57.45         34.31        25.10 o                         
  -8   8   1       1495.69       1399.07        36.55 o                         
  -6   8   1        165.44        120.54        21.84 o                         
  -4   8   1        584.63        613.91        43.47 o                         
  -2   8   1        442.51        392.98        31.28 o                         
   0   8   1        606.01        605.45        30.97 o                         
   2   8   1         17.27         17.27        14.58 o                         
   4   8   1        270.80        257.20        25.16 o                         
   6   8   1        171.18        177.12        31.97 o                         
   8   8   1        642.26        674.58        25.32 o                         
  10   8   1        279.54        279.21        28.40 o                         
  12   8   1         52.07         91.93        24.97 o                         
  14   8   1        352.94        365.01        27.83 o                         
 -13   9   1        138.64        174.98        44.69 o                         
 -11   9   1        162.54        207.97        26.60 o                         
  -9   9   1        367.17        408.09        23.13 o                         
  -7   9   1        345.18        404.74        31.38 o                         
  -5   9   1        526.48        553.33        29.40 o                         
  -3   9   1         12.70          4.27        30.45 o                         
  -1   9   1         36.67         32.02        18.03 o                         
   1   9   1        462.36        427.38        19.60 o                         
   3   9   1        979.06       1032.19        32.25 o                         
   5   9   1       1059.75       1068.12        42.49 o                         
   7   9   1       1203.35       1190.36        41.01 o                         
   9   9   1        643.33        606.67        25.09 o                         
  11   9   1        124.25        143.60        42.33 o                         
 -12  10   1        187.23        197.43        63.97 o                         
 -10  10   1        131.07        167.80        41.92 o                         
  -8  10   1          7.76        -14.04        23.31 o                         
  -6  10   1        160.85        133.20        26.24 o                         
  -4  10   1        404.90        450.54        24.31 o                         
  -2  10   1        149.52        171.37        31.51 o                         
   0  10   1        279.68        251.57        28.20 o                         
   2  10   1        772.35        832.05        27.26 o                         
   4  10   1        327.20        286.87        23.13 o                         
   6  10   1         22.59         25.22        46.04 o                         
   8  10   1        100.81         48.32        26.79 o                         
  10  10   1         69.55        143.41        35.90 o                         
  -9  11   1         24.63         -0.55        24.61 o                         
  -7  11   1         46.96         28.41        18.49 o                         
  -5  11   1         88.73        108.12        58.56 o                         
  -3  11   1          0.62          5.08        54.12 o                         
  -1  11   1          0.78         48.32        80.41 o                         
   1  11   1        143.72        138.07        53.81 o                         
   3  11   1          1.22         -2.09        45.37 o                         
   5  11   1        130.11         24.30        51.31 o                         
   7  11   1          7.39        -19.38        41.86 o                         
  -2  12   1        263.78        267.77        49.55 o                         
   0  12   1        569.43        468.91        89.07 o                         
   2  12   1        726.06        648.71        59.37 o                         
 -20   0   2        237.40        187.94        56.14 o                         
 -18   0   2        610.11        630.01        42.47 o                         
 -16   0   2         67.72         35.99        21.59 o                         
 -14   0   2        171.24        152.71        39.46 o                         
 -12   0   2       1720.06       1932.55        46.89 o                         
 -10   0   2         33.09         48.25        12.36 o                         
  -8   0   2       3820.34       3821.86        74.14 o                         
  -6   0   2       3087.56       3050.28        56.64 o                         
  -4   0   2      22840.91      23088.05       283.57 o                         
  -2   0   2       7364.69       6835.85       125.61 o                         
   0   0   2         12.64         14.13         7.44 o                         
   2   0   2      58225.75      58216.26      1388.63 o                         
   4   0   2      23175.60      23581.06       416.98 o                         
   6   0   2      13116.07      13959.51       275.96 o                         
   8   0   2       1271.41       1069.25        36.90 o                         
  10   0   2       1718.18       1791.32        50.02 o                         
  12   0   2         90.50         73.41        21.72 o                         
  14   0   2         32.96         42.73        35.37 o                         
  16   0   2        192.88        166.61        92.68 o                         
  18   0   2         63.05         -5.23        69.91 o                         
 -21   1   2         44.82         35.89        41.97 o                         
 -19   1   2       1417.30       1491.74        52.37 o                         
 -17   1   2        373.31        352.03        22.88 o                         
 -15   1   2        906.90        906.77        31.19 o                         
 -13   1   2        552.61        553.18        25.84 o                         
 -11   1   2        841.54        753.03        22.66 o                         
  -9   1   2       7735.05       7782.55       100.30 o                         
  -7   1   2        266.27        234.37        11.75 o                         
  -5   1   2         31.94         38.12         6.88 o                         
  -3   1   2      13037.38      13038.75       133.32 o                         
  -1   1   2      17190.23      17093.33       191.77 o                         
   1   1   2         36.66         36.68         5.94 o                         
   3   1   2         66.14         80.00         8.41 o                         
   5   1   2       8435.62       8669.29       106.26 o                         
   7   1   2        876.81        817.76        21.18 o                         
   9   1   2       2139.80       2159.15        37.37 o                         
  11   1   2        687.30        690.14        33.28 o                         
  13   1   2        908.08        874.78        31.96 o                         
  15   1   2       1918.62       1868.98        50.94 o                         
  17   1   2        186.72        159.85        42.68 o                         
 -20   2   2        914.12        853.34        43.26 o                         
 -18   2   2       2439.10       2401.38        56.02 o                         
 -16   2   2       4927.34       4992.55        81.53 o                         
 -14   2   2       5462.28       5266.54        87.52 o                         
 -12   2   2       3488.96       3359.17        53.30 o                         
 -10   2   2      11912.09      12063.40       142.99 o                         
  -8   2   2       4792.08       4464.48        59.28 o                         
  -6   2   2        538.77        436.32        13.71 o                         
  -4   2   2       7308.82       6988.15        76.29 o                         
  -2   2   2      68474.08      68007.48      1390.21 o                         
   0   2   2       2415.40       2419.17        36.18 o                         
   2   2   2       4387.16       4062.49        59.45 o                         
   4   2   2       4225.38       3902.37        57.68 o                         
   6   2   2       5721.02       5602.43        76.37 o                         
   8   2   2       3113.14       2773.17        41.78 o                         
  10   2   2       5241.36       5096.54        70.42 o                         
  12   2   2       3863.70       4076.28        61.77 o                         
  14   2   2       7112.87       6893.48       111.07 o                         
  16   2   2       1939.48       1896.87        50.48 o                         
  18   2   2        651.15        538.00        46.85 o                         
 -19   3   2       1402.25       1433.44        60.88 o                         
 -17   3   2       1108.41       1179.14        48.76 o                         
 -15   3   2       7087.39       7219.76        97.80 o                         
 -13   3   2       3050.19       3177.79        51.80 o                         
 -11   3   2      16644.97      17176.82       198.48 o                         
  -9   3   2      13895.38      13797.64       147.83 o                         
  -7   3   2      21604.17      22059.23       234.78 o                         
  -5   3   2       8343.51       8254.25        99.15 o                         
  -3   3   2      66360.04      64724.41      1200.07 o                         
  -1   3   2       1959.38       1782.62        32.71 o                         
   1   3   2      12841.21      12169.20       147.99 o                         
   3   3   2       8434.73       8053.43        99.28 o                         
   5   3   2      14826.60      14890.63       257.19 o                         
   7   3   2       8810.91       8909.96       113.57 o                         
   9   3   2      15120.32      15839.20       204.92 o                         
  11   3   2       2266.49       2411.49        42.63 o                         
  13   3   2       5735.56       5774.21        91.01 o                         
  15   3   2       3709.74       3685.67       105.02 o                         
  17   3   2       2308.91       2514.14        91.55 o                         
 -20   4   2        949.40        975.00        45.91 o                         
 -18   4   2        648.84        790.97        33.73 o                         
 -16   4   2        616.49        657.28        29.99 o                         
 -14   4   2       3221.32       3342.86        70.44 o                         
 -12   4   2       1433.39       1429.35        36.24 o                         
 -10   4   2      12780.78      12899.20       146.98 o                         
  -8   4   2       7838.87       8056.31        99.60 o                         
  -6   4   2       7921.41       8081.72        99.16 o                         
  -4   4   2      18028.89      18554.42       191.68 o                         
  -2   4   2       5569.70       5424.74        72.62 o                         
   0   4   2        495.88        417.65        16.03 o                         
   2   4   2       5539.20       5653.26        88.75 o                         
   4   4   2       5160.54       5005.03        98.89 o                         
   6   4   2       6446.25       6265.37        89.21 o                         
   8   4   2       6245.78       6440.38        99.80 o                         
  10   4   2       3357.60       3418.44        57.34 o                         
  12   4   2          8.00         26.72        14.48 o                         
  14   4   2       2689.51       2640.28        67.24 o                         
  16   4   2        599.81        698.06        55.15 o                         
 -19   5   2        452.23        363.69        33.33 o                         
 -17   5   2       1457.00       1428.96        41.12 o                         
 -15   5   2       1777.04       1678.17        41.72 o                         
 -13   5   2         44.58         32.08        15.88 o                         
 -11   5   2        133.84        148.02        13.27 o                         
  -9   5   2        735.85        727.18        23.57 o                         
  -7   5   2        816.27        812.44        25.32 o                         
  -5   5   2        611.08        832.43        18.17 o                         
  -3   5   2       2723.61       2772.45        49.39 o                         
  -1   5   2       2325.07       2254.35        36.50 o                         
   1   5   2       2719.73       2719.93        51.09 o                         
   3   5   2       7411.99       7771.66       106.41 o                         
   5   5   2        163.64        109.90        10.84 o                         
   7   5   2        167.71        168.99        13.44 o                         
   9   5   2         30.35         11.93        10.94 o                         
  11   5   2        130.41        110.39        18.61 o                         
  13   5   2        111.19        109.63        24.17 o                         
  15   5   2         38.74         35.34        31.64 o                         
 -18   6   2        517.40        422.93        56.06 o                         
 -16   6   2        234.99        193.79        31.91 o                         
 -14   6   2       3026.19       3016.46        60.68 o                         
 -12   6   2         42.59         49.77        15.55 o                         
 -10   6   2       1215.50       1249.46        32.32 o                         
  -8   6   2        469.59        476.02        25.93 o                         
  -6   6   2       1458.61       1470.28        32.35 o                         
  -4   6   2       1170.17       1119.25        30.27 o                         
  -2   6   2       7784.68       7950.40       111.09 o                         
   0   6   2       4119.51       4048.56        54.68 o                         
   2   6   2       2757.55       2775.04        62.86 o                         
   4   6   2        851.79        845.23        22.86 o                         
   6   6   2        267.52        260.70        15.95 o                         
   8   6   2         30.81         28.29        15.62 o                         
  10   6   2       1848.23       1764.23        40.23 o                         
  12   6   2         73.31         44.30        18.79 o                         
  14   6   2        372.79        290.84        34.22 o                         
 -17   7   2        372.85        414.10        39.49 o                         
 -15   7   2        942.69       1048.66        44.98 o                         
 -13   7   2       2692.08       2724.14        53.29 o                         
 -11   7   2       1116.62       1216.34        44.27 o                         
  -9   7   2       3098.21       3135.09        58.99 o                         
  -7   7   2       6972.39       7046.53       115.50 o                         
  -5   7   2       3505.40       3459.09        56.30 o                         
  -3   7   2       1859.06       1910.37        42.14 o                         
  -1   7   2       2954.72       3091.63        55.93 o                         
   1   7   2       5150.67       5127.00        79.06 o                         
   3   7   2       9016.69       9297.93       130.78 o                         
   5   7   2       4675.95       4729.93        72.13 o                         
   7   7   2       2237.28       2228.40        58.85 o                         
   9   7   2       2969.21       3021.56        61.11 o                         
  11   7   2       2295.00       2331.65        87.35 o                         
  13   7   2        388.38        449.89        55.98 o                         
 -16   8   2       1130.60        976.49        74.35 o                         
 -14   8   2       2881.10       2924.55        88.49 o                         
 -12   8   2       3270.63       3308.28        73.13 o                         
 -10   8   2       2739.19       2832.54        61.09 o                         
  -8   8   2       5945.27       5719.53       132.47 o                         
  -6   8   2       7714.28       7598.38       105.97 o                         
  -4   8   2       3719.22       3780.58        64.40 o                         
  -2   8   2       3316.73       3373.54        64.76 o                         
   0   8   2        694.99        718.58        24.63 o                         
   2   8   2       2918.52       2988.81        51.62 o                         
   4   8   2       2884.40       2887.61        51.36 o                         
   6   8   2       2443.18       2527.33        49.48 o                         
   8   8   2       1647.61       1746.62        40.38 o                         
  10   8   2       3467.68       3535.99       108.70 o                         
  12   8   2       1068.49       1161.61        57.20 o                         
 -13   9   2       1557.64       1502.58        83.91 o                         
 -11   9   2       1504.38       1489.63        63.94 o                         
  -9   9   2        978.97       1048.08        38.47 o                         
  -7   9   2       1541.39       1623.01        44.58 o                         
  -5   9   2       2088.56       2044.15        54.84 o                         
  -3   9   2       4348.46       4451.27        84.14 o                         
  -1   9   2       1433.12       1393.57        47.15 o                         
   1   9   2       1477.54       1608.66        47.01 o                         
   3   9   2        409.31        396.94        27.55 o                         
   5   9   2       1433.84       1568.55        57.14 o                         
   7   9   2        189.63        214.05        26.97 o                         
   9   9   2       2486.85       2613.98        79.25 o                         
  11   9   2        773.31        841.44        44.81 o                         
 -12  10   2         61.66          9.57        32.61 o                         
 -10  10   2          5.67         14.38        53.11 o                         
  -8  10   2         49.43         67.44        33.92 o                         
  -6  10   2        303.38        333.69        35.75 o                         
  -4  10   2        268.92        255.11        18.04 o                         
  -2  10   2        412.16        395.49        31.42 o                         
   0  10   2        316.60        359.42        38.82 o                         
   2  10   2       2747.08       2876.51        64.24 o                         
   4  10   2        570.82        627.71        34.48 o                         
   6  10   2         41.21         91.51        24.21 o                         
   8  10   2        535.19        592.68        42.51 o                         
  -9  11   2         91.74         56.51        45.85 o                         
  -7  11   2         29.37         46.97        53.44 o                         
  -5  11   2        280.31        289.60        20.40 o                         
  -3  11   2         20.48         51.77        36.93 o                         
  -1  11   2         41.74         43.11        27.07 o                         
   1  11   2        163.35        251.44        35.42 o                         
   3  11   2        354.37        254.97        61.33 o                         
   5  11   2          6.93        111.93        67.41 o                         
  -2  12   2        136.06         89.63        51.08 o                         
   0  12   2        167.91        164.24        69.14 o                         
 -21   1   3        167.38        144.68        26.32 o                         
 -19   1   3        590.60        601.38        45.71 o                         
 -17   1   3       1460.15       1426.39        38.46 o                         
 -15   1   3        296.33        268.36        17.97 o                         
 -13   1   3        926.14        887.61        26.78 o                         
 -11   1   3         21.22         32.67        10.57 o                         
  -9   1   3       1413.51       1351.07        25.18 o                         
  -7   1   3       1418.36       1310.76        22.49 o                         
  -5   1   3      14110.77      14189.95       134.71 o                         
  -3   1   3        280.10        295.89        11.93 o                         
  -1   1   3      56905.41      56826.84       578.58 o                         
   1   1   3      36155.03      34667.17       419.16 o                         
   3   1   3         71.36         36.03         9.12 o                         
   5   1   3       2139.20       2401.76        40.43 o                         
   7   1   3         63.53         42.57         9.82 o                         
   9   1   3         63.56         44.49        11.17 o                         
  11   1   3        527.46        509.44        23.73 o                         
  13   1   3        139.72        160.70        19.86 o                         
  15   1   3        179.22        178.35        20.97 o                         
  17   1   3         12.49        -45.04        52.21 o                         
 -20   2   3         92.24        100.63        23.48 o                         
 -18   2   3        375.31        376.64        28.91 o                         
 -16   2   3        398.18        389.12        21.29 o                         
 -14   2   3        231.78        229.23        27.80 o                         
 -12   2   3       1831.11       1963.91        38.09 o                         
 -10   2   3        407.88        470.34        18.40 o                         
  -8   2   3        976.54        999.76        21.13 o                         
  -6   2   3        810.56        686.09        16.61 o                         
  -4   2   3        459.14        462.31        11.93 o                         
  -2   2   3       1524.42       1408.54        22.65 o                         
   0   2   3        718.17        632.93        17.82 o                         
   2   2   3        817.26        803.56        20.08 o                         
   4   2   3       1381.39       1447.24        33.87 o                         
   6   2   3        561.51        625.73        19.79 o                         
   8   2   3        167.90        157.91        13.12 o                         
  10   2   3        628.14        606.49        22.96 o                         
  12   2   3        321.62        318.26        32.08 o                         
  14   2   3         37.19         38.97        18.70 o                         
  16   2   3        188.98        176.01        22.10 o                         
 -21   3   3        176.38        149.97        34.53 o                         
 -19   3   3         34.44         23.82        19.32 o                         
 -17   3   3          2.93        -40.29        40.29 o                         
 -15   3   3        632.16        619.94        26.51 o                         
 -13   3   3       1591.76       1496.73        34.57 o                         
 -11   3   3         34.04         35.61        12.15 o                         
  -9   3   3       1355.01       1457.99        27.66 o                         
  -7   3   3        283.11        325.13        14.49 o                         
  -5   3   3       2602.98       2718.35        38.33 o                         
  -3   3   3       9845.16       9892.04       109.54 o                         
  -1   3   3        403.13        398.85        17.02 o                         
   1   3   3         23.15         24.95         7.08 o                         
   3   3   3       3243.84       3427.20        50.99 o                         
   5   3   3        354.77        374.79        15.90 o                         
   7   3   3        189.61        182.44        13.19 o                         
   9   3   3        620.08        593.11        24.46 o                         
  11   3   3       1384.57       1307.06        48.69 o                         
  13   3   3        407.47        361.48        26.92 o                         
  15   3   3        153.06        150.27        26.55 o                         
  17   3   3        152.48        127.11        82.14 o                         
 -20   4   3        557.62        520.84        45.96 o                         
 -18   4   3        146.81        136.32        22.54 o                         
 -16   4   3        535.03        532.16        25.05 o                         
 -14   4   3         49.84         16.88        15.56 o                         
 -12   4   3        136.25        153.37        19.65 o                         
 -10   4   3        394.03        362.15        16.77 o                         
  -8   4   3         82.17         31.81         8.79 o                         
  -6   4   3        165.92        167.99        10.97 o                         
  -4   4   3       3618.70       3448.75        46.63 o                         
  -2   4   3        595.47        585.70        19.47 o                         
   0   4   3       4936.62       4954.98        74.25 o                         
   2   4   3       3240.95       3210.71        53.81 o                         
   4   4   3       5214.05       5388.88        79.99 o                         
   6   4   3          6.47         12.90        14.07 o                         
   8   4   3         46.03         63.37        18.85 o                         
  10   4   3        766.51        766.57        28.64 o                         
  12   4   3        791.60        765.61        37.99 o                         
  14   4   3         50.29          5.68        39.32 o                         
  16   4   3        217.80        160.34        65.42 o                         
 -19   5   3         40.80          7.10        52.52 o                         
 -17   5   3          0.37          6.38        20.31 o                         
 -15   5   3       1337.61       1303.78        44.68 o                         
 -13   5   3        346.00        415.97        29.26 o                         
 -11   5   3         43.42         49.56        12.83 o                         
  -9   5   3        484.31        494.23        20.71 o                         
  -7   5   3          9.86         -4.63        12.08 o                         
  -5   5   3       2255.07       2346.85        39.01 o                         
  -3   5   3        380.95        402.36        22.79 o                         
  -1   5   3         28.26         41.04        12.02 o                         
   1   5   3         58.77         92.01        13.42 o                         
   3   5   3       2156.44       2194.28        41.69 o                         
   5   5   3        302.76        288.03        14.21 o                         
   7   5   3        109.25        110.74        16.93 o                         
   9   5   3         74.76         36.06        13.16 o                         
  11   5   3        463.89        451.39        30.54 o                         
  13   5   3          3.31        -14.39        30.05 o                         
  15   5   3          0.10        224.58       236.19 o                         
 -18   6   3        250.68        166.10        40.75 o                         
 -16   6   3         97.61         94.27        32.60 o                         
 -14   6   3          9.62        -19.88        19.88 o                         
 -12   6   3        143.94        138.20        15.35 o                         
 -10   6   3       1690.97       1675.59        36.74 o                         
  -8   6   3       1090.76       1045.03        27.38 o                         
  -6   6   3         34.30         58.18        11.73 o                         
  -4   6   3         50.72         29.25        10.74 o                         
  -2   6   3        451.14        500.46        26.22 o                         
   0   6   3        717.71        747.85        23.48 o                         
   2   6   3        128.69        131.78        16.42 o                         
   4   6   3        211.27        172.81        15.01 o                         
   6   6   3        492.54        494.49        31.20 o                         
   8   6   3        354.26        345.14        22.63 o                         
  10   6   3        106.79         78.77        19.23 o                         
  12   6   3         51.75         73.51        20.86 o                         
  14   6   3        298.33        242.63        31.12 o                         
 -17   7   3        520.92        617.19        65.33 o                         
 -15   7   3         25.35         34.92        41.66 o                         
 -13   7   3         55.86         42.18        18.74 o                         
 -11   7   3        995.14        894.38        40.34 o                         
  -9   7   3       2307.40       2233.40        38.49 o                         
  -7   7   3       2293.00       2301.26        43.00 o                         
  -5   7   3        771.47        712.91        25.80 o                         
  -3   7   3       1379.64       1288.88        56.53 o                         
  -1   7   3       2482.47       2453.09        47.12 o                         
   1   7   3        819.14        735.45        48.94 o                         
   3   7   3        979.31       1001.34        35.66 o                         
   5   7   3        487.20        448.58        31.01 o                         
   7   7   3       2012.22       1944.30        45.25 o                         
   9   7   3         69.74         78.12        25.70 o                         
  11   7   3         28.28         40.48        23.13 o                         
  13   7   3        108.88        162.59        40.84 o                         
 -16   8   3         21.19         42.39        41.06 o                         
 -14   8   3         12.51         17.54        41.95 o                         
 -12   8   3         82.25         47.85        27.21 o                         
 -10   8   3          4.58        -10.38        19.56 o                         
  -8   8   3         31.37         14.05        16.87 o                         
  -6   8   3        165.73        141.30        27.50 o                         
  -4   8   3         58.64         62.69        17.39 o                         
  -2   8   3        280.33        216.17        33.87 o                         
   0   8   3       4235.31       4264.96        72.56 o                         
   2   8   3        364.10        361.58        21.31 o                         
   4   8   3        111.64        108.36        26.32 o                         
   6   8   3          0.01         31.88        31.21 o                         
   8   8   3          6.21        -17.87        22.10 o                         
  10   8   3          3.80         -7.16        42.41 o                         
  12   8   3         10.40         -5.96        56.83 o                         
 -15   9   3         61.28         95.39       125.83 o                         
 -13   9   3         36.43         64.76        19.88 o                         
 -11   9   3         27.82         20.65        20.72 o                         
  -9   9   3       1404.29       1438.20        48.49 o                         
  -7   9   3        505.81        529.75        26.36 o                         
  -5   9   3        536.56        532.53        29.39 o                         
  -3   9   3       1030.30       1017.62        31.18 o                         
  -1   9   3        955.77       1010.10        39.28 o                         
   1   9   3        770.86        741.53        46.46 o                         
   3   9   3       1657.91       1796.61        51.65 o                         
   5   9   3        291.92        367.50        23.89 o                         
   7   9   3         11.73         14.62        16.47 o                         
   9   9   3        245.18        232.41        52.30 o                         
 -12  10   3          0.20         14.75        77.95 o                         
 -10  10   3         28.26        102.78        84.75 o                         
  -8  10   3        413.06        366.13        44.12 o                         
  -6  10   3         92.17         55.16        23.50 o                         
  -4  10   3        469.47        523.22        31.63 o                         
  -2  10   3        685.14        621.46        41.68 o                         
   0  10   3        656.12        540.27        46.03 o                         
   2  10   3        199.11        231.36        41.29 o                         
   4  10   3         96.04        142.51        24.92 o                         
   6  10   3        106.67        115.64        58.51 o                         
   8  10   3        255.27        134.66        49.54 o                         
  -9  11   3         17.27         34.08        69.11 o                         
  -7  11   3        278.48        266.08        36.24 o                         
  -5  11   3        163.60        236.12        39.62 o                         
  -3  11   3         34.35         55.97        33.64 o                         
  -1  11   3         49.95        145.34        57.78 o                         
   1  11   3        173.84        135.40        39.29 o                         
   3  11   3          1.98         51.72        49.90 o                         
   5  11   3        209.79        201.75        51.96 o                         
 -22   0   4        653.71        827.15        80.19 o                         
 -20   0   4       2562.66       2558.43        79.31 o                         
 -18   0   4       7787.79       7902.16       166.92 o                         
 -16   0   4       3792.28       3803.59        81.25 o                         
 -14   0   4      10105.62      10334.29       168.90 o                         
 -12   0   4       4558.51       4376.64        84.90 o                         
 -10   0   4       1031.55        768.11        30.22 o                         
  -8   0   4       1712.39       2218.88        53.87 o                         
  -6   0   4       7315.56       6784.85       102.04 o                         
  -4   0   4      21950.18      21818.74       287.08 o                         
  -2   0   4       5149.87       4873.89        75.33 o                         
   0   0   4        729.32        636.87        23.16 o                         
   2   0   4       9083.35       9005.83       163.36 o                         
   4   0   4      22630.54      22606.48       394.68 o                         
   6   0   4      12144.12      12380.55       264.37 o                         
   8   0   4       1054.00       1083.52        40.54 o                         
  10   0   4       6698.37       6796.12       214.02 o                         
  12   0   4       4740.02       4665.70       105.59 o                         
  14   0   4       2782.39       2983.39        81.97 o                         
  16   0   4        260.71        347.04        50.25 o                         
 -21   1   4       1911.91       2008.09        70.50 o                         
 -19   1   4       1872.53       1925.04        51.73 o                         
 -17   1   4       3375.21       3334.21        60.36 o                         
 -15   1   4        966.61        983.52        29.97 o                         
 -13   1   4       4781.14       4761.71        62.06 o                         
 -11   1   4       6848.76       6760.48        77.15 o                         
  -9   1   4       3988.90       3713.83        46.19 o                         
  -7   1   4       5485.68       5323.73        59.02 o                         
  -5   1   4       8425.35       8206.12        86.41 o                         
  -3   1   4       4941.86       4704.27        50.63 o                         
  -1   1   4      11568.32      11203.54       124.14 o                         
   1   1   4       2761.45       2403.76        37.60 o                         
   3   1   4       8795.19       8543.26       105.65 o                         
   5   1   4       2442.06       2410.56        39.36 o                         
   7   1   4       3553.84       3690.02        57.12 o                         
   9   1   4        123.14        137.79        15.57 o                         
  11   1   4       2833.19       2769.91        51.49 o                         
  13   1   4       1129.59       1126.90        39.56 o                         
  15   1   4        287.84        230.36        23.73 o                         
 -20   2   4        397.20        457.86        24.81 o                         
 -18   2   4        365.15        390.56        26.00 o                         
 -16   2   4        176.90        202.18        17.28 o                         
 -14   2   4        126.60        166.86        18.63 o                         
 -12   2   4       5560.98       5536.36        73.23 o                         
 -10   2   4       6094.72       6222.36        70.34 o                         
  -8   2   4       3140.25       2981.00        41.74 o                         
  -6   2   4       2804.18       2882.17        39.23 o                         
  -4   2   4       3634.54       3596.37        46.15 o                         
  -2   2   4       2340.99       2426.57        33.00 o                         
   0   2   4       1600.38       1675.18        28.71 o                         
   2   2   4         28.70         52.71         9.88 o                         
   4   2   4       1882.92       1949.60        31.88 o                         
   6   2   4       1933.17       1940.45        35.22 o                         
   8   2   4        616.61        646.87        23.21 o                         
  10   2   4        147.84        120.25        14.97 o                         
  12   2   4        667.05        627.49        32.25 o                         
  14   2   4         99.91        156.69        43.71 o                         
  16   2   4        136.73         96.34        34.36 o                         
 -21   3   4        128.98         74.58        37.30 o                         
 -19   3   4          5.52         17.19        22.25 o                         
 -17   3   4        765.69        735.57        33.39 o                         
 -15   3   4        712.90        722.00        27.22 o                         
 -13   3   4       1770.43       1686.39        34.34 o                         
 -11   3   4       3470.75       3500.00        49.96 o                         
  -9   3   4       2407.02       2476.68        38.25 o                         
  -7   3   4        624.95        723.58        18.63 o                         
  -5   3   4      25421.79      26911.27       295.17 o                         
  -3   3   4       2993.21       3179.62        43.68 o                         
  -1   3   4       5531.95       5661.81        74.52 o                         
   1   3   4       1177.80       1142.68        22.41 o                         
   3   3   4        796.66        713.26        22.01 o                         
   5   3   4         19.48         18.83         9.31 o                         
   7   3   4       2263.24       2335.33        42.07 o                         
   9   3   4         27.22         29.39        13.11 o                         
  11   3   4       1403.67       1340.34        42.79 o                         
  13   3   4       1111.87       1031.75        41.74 o                         
  15   3   4        323.44        300.50        27.71 o                         
 -20   4   4        550.95        582.73        30.13 o                         
 -18   4   4       1320.28       1355.98        41.12 o                         
 -16   4   4       2925.37       2922.29        56.76 o                         
 -14   4   4         50.01         15.13        19.67 o                         
 -12   4   4       7734.16       7481.39        99.15 o                         
 -10   4   4       3714.23       3728.70        58.13 o                         
  -8   4   4        961.31        871.21        22.47 o                         
  -6   4   4       5399.00       5200.49        63.45 o                         
  -4   4   4      19021.47      20388.18       249.42 o                         
  -2   4   4      12863.69      13615.71       178.59 o                         
   0   4   4      13279.16      13826.58       191.36 o                         
   2   4   4       5935.12       5720.66        80.36 o                         
   4   4   4        972.22        962.47        24.48 o                         
   6   4   4       1893.66       1895.83        39.56 o                         
   8   4   4       4441.19       4460.24        74.87 o                         
  10   4   4        918.68        940.31        37.93 o                         
  12   4   4       5339.66       5040.01       110.37 o                         
  14   4   4        662.07        640.58        30.22 o                         
 -19   5   4       2208.45       2093.36        61.56 o                         
 -17   5   4       5204.15       4999.62        94.54 o                         
 -15   5   4       6272.86       6082.01        99.96 o                         
 -13   5   4       6705.76       6467.99        99.36 o                         
 -11   5   4       5950.52       6023.29        96.08 o                         
  -9   5   4       9288.13       9561.67       124.51 o                         
  -7   5   4       6006.17       6006.90        71.25 o                         
  -5   5   4      15501.54      15210.36       162.26 o                         
  -3   5   4       1212.23       1093.01        29.86 o                         
  -1   5   4       5966.53       5853.81        90.14 o                         
   1   5   4      13524.33      13891.27       195.66 o                         
   3   5   4       9901.96       9634.71       127.64 o                         
   5   5   4      12416.49      12852.42       184.18 o                         
   7   5   4      10135.15      10204.39       143.02 o                         
   9   5   4       3071.05       3098.91        74.79 o                         
  11   5   4       2422.18       2382.31        61.94 o                         
  13   5   4       1882.28       1898.90        67.99 o                         
 -18   6   4       1780.25       1764.84        52.04 o                         
 -16   6   4       2262.62       2297.84       129.65 o                         
 -14   6   4       1699.27       1711.55        97.05 o                         
 -12   6   4       2787.87       2697.47        53.35 o                         
 -10   6   4       4786.92       4827.77        76.57 o                         
  -8   6   4       7240.06       7139.18        89.75 o                         
  -6   6   4       9594.35       9219.23       109.53 o                         
  -4   6   4       2271.14       2138.42        48.29 o                         
  -2   6   4       6152.69       5865.10        87.56 o                         
   0   6   4       8556.94       8609.02       120.16 o                         
   2   6   4      12904.21      12984.86       191.84 o                         
   4   6   4       6464.81       6465.37       107.79 o                         
   6   6   4       7377.22       7596.29       117.05 o                         
   8   6   4       3933.78       4060.79        74.24 o                         
  10   6   4       1833.77       1876.54        65.58 o                         
  12   6   4       1726.56       1635.91        63.04 o                         
 -17   7   4        739.91        769.02        42.20 o                         
 -15   7   4        692.10        744.94        35.01 o                         
 -13   7   4        545.76        540.22        58.07 o                         
 -11   7   4        124.55        121.90        27.92 o                         
  -9   7   4        516.95        561.88        27.47 o                         
  -7   7   4       1201.45       1232.98        32.20 o                         
  -5   7   4       2029.39       1941.29        45.77 o                         
  -3   7   4       1278.72       1337.80        46.79 o                         
  -1   7   4       2199.79       2185.03        61.09 o                         
   1   7   4       1386.00       1446.27        41.89 o                         
   3   7   4       1582.09       1514.99        38.44 o                         
   5   7   4       1465.94       1522.80        43.07 o                         
   7   7   4       1256.44       1314.82        65.46 o                         
   9   7   4       1029.61       1087.51        60.41 o                         
  11   7   4       1235.15       1228.37        48.59 o                         
 -16   8   4         70.40         74.13        39.05 o                         
 -14   8   4        214.15        186.22        21.64 o                         
 -12   8   4        209.97        222.22        31.13 o                         
 -10   8   4         80.85         76.97        47.15 o                         
  -8   8   4        517.37        461.26        23.68 o                         
  -6   8   4        275.89        233.61        20.11 o                         
  -4   8   4        698.41        704.27        33.67 o                         
  -2   8   4        510.71        485.72        40.94 o                         
   0   8   4       1248.82       1274.45        36.46 o                         
   2   8   4        109.31        142.98        18.21 o                         
   4   8   4         67.04         65.59        21.97 o                         
   6   8   4         82.38         15.45        48.43 o                         
   8   8   4        138.59        112.56        46.22 o                         
  10   8   4         65.81         50.87        29.44 o                         
 -15   9   4          7.27        157.08        49.07 o                         
 -13   9   4        313.73        372.78        52.27 o                         
 -11   9   4        440.35        533.08        42.04 o                         
  -9   9   4       1434.89       1310.19        39.70 o                         
  -7   9   4       1160.16       1126.63        40.35 o                         
  -5   9   4        316.32        322.92        67.49 o                         
  -3   9   4          6.34         14.12        32.36 o                         
  -1   9   4       1382.75       1324.00        45.81 o                         
   1   9   4        500.53        524.18        71.11 o                         
   3   9   4         58.58        121.10        36.33 o                         
   5   9   4         77.20         44.08        27.03 o                         
   7   9   4        875.33        881.50        78.10 o                         
   9   9   4         87.56        101.46        61.94 o                         
 -12  10   4        824.54        853.75        48.40 o                         
 -10  10   4        664.63        825.10        49.44 o                         
  -8  10   4       1108.12       1168.93        36.38 o                         
  -6  10   4       1254.98       1307.20        37.31 o                         
  -4  10   4       1148.52       1165.04        44.67 o                         
  -2  10   4         53.70         74.27        34.49 o                         
   0  10   4       2380.18       2386.40        72.09 o                         
   2  10   4       1238.20       1278.09        52.81 o                         
   4  10   4       1220.54       1246.94        57.35 o                         
   6  10   4       1419.77       1426.40       103.53 o                         
  -9  11   4        584.21        851.84       108.40 o                         
  -7  11   4       1322.99       1198.75        49.74 o                         
  -5  11   4       1628.20       1429.26        65.67 o                         
  -3  11   4       1142.59       1218.54        75.93 o                         
  -1  11   4       1904.50       2050.45       117.73 o                         
   1  11   4       2560.34       2716.54       179.27 o                         
   3  11   4       1030.15        950.47        56.70 o                         
 -21   1   5         72.10         98.02        30.79 o                         
 -19   1   5          2.86         17.65        16.92 o                         
 -17   1   5        528.08        554.43        27.17 o                         
 -15   1   5       1677.70       1677.47        40.03 o                         
 -13   1   5        441.97        478.14        19.29 o                         
 -11   1   5        174.46        205.19        12.30 o                         
  -9   1   5        702.51        772.42        20.14 o                         
  -7   1   5        750.61        930.55        24.61 o                         
  -5   1   5        153.54        127.73         8.52 o                         
  -3   1   5       1657.00       1570.18        21.90 o                         
  -1   1   5          0.80         15.22         7.20 o                         
   1   1   5        693.73        739.09        20.79 o                         
   3   1   5       6295.96       6582.92        84.62 o                         
   5   1   5        619.91        633.86        21.76 o                         
   7   1   5        133.06        100.84        13.25 o                         
   9   1   5       1541.65       1509.06        36.82 o                         
  11   1   5        168.97         90.60        18.70 o                         
  13   1   5        496.60        412.86        28.01 o                         
  15   1   5        276.63        252.11        28.54 o                         
 -22   2   5        122.50        255.27        51.98 o                         
 -20   2   5         35.82         52.51        27.28 o                         
 -18   2   5        580.65        537.34        28.29 o                         
 -16   2   5       1352.32       1387.57        35.14 o                         
 -14   2   5         43.86         21.82        12.09 o                         
 -12   2   5       1001.81       1071.56        24.29 o                         
 -10   2   5        288.81        313.19        15.21 o                         
  -8   2   5         70.74         38.29         8.92 o                         
  -6   2   5         20.94         55.86        11.94 o                         
  -4   2   5        271.75        216.07        11.67 o                         
  -2   2   5       2170.37       2614.24        36.42 o                         
   0   2   5        817.68        926.63        22.29 o                         
   2   2   5        717.09        763.54        22.32 o                         
   4   2   5        299.70        246.99        13.95 o                         
   6   2   5         34.85         20.06        10.26 o                         
   8   2   5       1738.21       1757.83        37.06 o                         
  10   2   5          3.50        -15.94        15.94 o                         
  12   2   5        297.53        313.59        24.51 o                         
  14   2   5          5.55         68.96        34.41 o                         
 -21   3   5         79.39         51.72        27.59 o                         
 -19   3   5        383.65        333.08        28.69 o                         
 -17   3   5       2001.29       1930.70        43.57 o                         
 -15   3   5        500.24        509.35        22.74 o                         
 -13   3   5        241.72        232.02        21.18 o                         
 -11   3   5         71.17         98.82        12.26 o                         
  -9   3   5          0.39         12.95         8.43 o                         
  -7   3   5       1254.83       1291.76        22.98 o                         
  -5   3   5         65.21         67.24        10.06 o                         
  -3   3   5       3399.27       3587.75        47.79 o                         
  -1   3   5       4148.87       4529.37        61.11 o                         
   1   3   5         91.04        121.73        11.16 o                         
   3   3   5        540.83        622.97        21.60 o                         
   5   3   5        803.23        819.54        26.09 o                         
   7   3   5        816.41        830.12        29.79 o                         
   9   3   5          0.36         -9.62        13.11 o                         
  11   3   5        710.69        735.65        35.12 o                         
  13   3   5        461.64        533.54        30.15 o                         
 -20   4   5        387.80        381.77        27.05 o                         
 -18   4   5        186.62        206.53        37.61 o                         
 -16   4   5        254.42        248.12        24.06 o                         
 -14   4   5       1508.33       1537.33        44.60 o                         
 -12   4   5       7332.82       7234.17       108.35 o                         
 -10   4   5       7477.42       7354.00        91.87 o                         
  -8   4   5       3605.63       3457.63        45.39 o                         
  -6   4   5        545.16        666.28        15.77 o                         
  -4   4   5      10648.59      10923.32       140.48 o                         
  -2   4   5       3051.17       3043.92        47.82 o                         
   0   4   5       1238.58       1271.99        28.99 o                         
   2   4   5          1.14         15.92        10.06 o                         
   4   4   5       2959.86       3094.42        57.62 o                         
   6   4   5       1681.71       1645.88        38.00 o                         
   8   4   5       1629.02       1597.57        50.38 o                         
  10   4   5        638.99        600.67        30.48 o                         
  12   4   5        645.28        624.09        54.40 o                         
  14   4   5        616.05        589.68        38.08 o                         
 -19   5   5         46.10         77.94        28.08 o                         
 -17   5   5         39.16          8.00        33.02 o                         
 -15   5   5         19.95          4.11        42.64 o                         
 -13   5   5        300.96        302.61        20.08 o                         
 -11   5   5       2027.79       1994.60        41.49 o                         
  -9   5   5       2006.88       1953.95        33.65 o                         
  -7   5   5        385.69        404.15        15.48 o                         
  -5   5   5         80.45         72.29        12.49 o                         
  -3   5   5        542.49        550.93        21.95 o                         
  -1   5   5         96.14         74.46        12.28 o                         
   1   5   5        363.35        404.47        19.30 o                         
   3   5   5        876.94        946.71        25.94 o                         
   5   5   5        675.30        668.24        23.91 o                         
   7   5   5        417.59        462.38        25.29 o                         
   9   5   5         19.65         15.41        20.92 o                         
  11   5   5         12.75         10.43        30.24 o                         
  13   5   5        121.61        161.01        26.53 o                         
 -18   6   5         18.74         33.31        56.19 o                         
 -16   6   5          0.10         -2.73        61.69 o                         
 -14   6   5       1123.67       1036.44        41.72 o                         
 -12   6   5       1544.02       1441.61        40.21 o                         
 -10   6   5        683.13        653.69        21.20 o                         
  -8   6   5       1111.11       1037.43        22.64 o                         
  -6   6   5       2625.99       2594.55        41.33 o                         
  -4   6   5        603.14        654.85        29.18 o                         
  -2   6   5          0.91          1.28        21.28 o                         
   0   6   5       1860.87       1961.72        44.51 o                         
   2   6   5        976.89       1019.82        35.02 o                         
   4   6   5        753.16        755.90        26.36 o                         
   6   6   5        667.64        760.49        66.24 o                         
   8   6   5        473.63        383.21        49.00 o                         
  10   6   5        828.57        715.43        51.59 o                         
  12   6   5         90.44        115.08        24.21 o                         
 -17   7   5        240.08        242.30        71.07 o                         
 -15   7   5        621.30        556.62        33.37 o                         
 -13   7   5       1110.31       1093.77        44.43 o                         
 -11   7   5       1524.98       1433.23        31.62 o                         
  -9   7   5        310.83        340.19        19.84 o                         
  -7   7   5       2306.69       2234.71        53.56 o                         
  -5   7   5        580.79        584.31        41.06 o                         
  -3   7   5         75.56         93.02        18.32 o                         
  -1   7   5          3.80         26.30        19.37 o                         
   1   7   5        813.70        777.94        28.36 o                         
   3   7   5        941.68        900.71        34.04 o                         
   5   7   5        788.81        847.64        56.69 o                         
   7   7   5        822.55        764.59        40.75 o                         
   9   7   5        601.94        582.99        56.10 o                         
  11   7   5        271.52        229.49        35.86 o                         
 -16   8   5        159.71        127.73        31.32 o                         
 -14   8   5          8.65         52.94        19.45 o                         
 -12   8   5         71.53         25.29        22.24 o                         
 -10   8   5         49.25         33.80        26.66 o                         
  -8   8   5         78.89         87.58        18.06 o                         
  -6   8   5          2.37         68.29        58.49 o                         
  -4   8   5        962.36        891.95        43.26 o                         
  -2   8   5          4.42          9.55        45.33 o                         
   0   8   5        374.28        401.30        44.27 o                         
   2   8   5        255.85        290.48        29.80 o                         
   4   8   5        221.61        238.62        57.99 o                         
   6   8   5         34.00         68.20        58.10 o                         
   8   8   5        315.10        359.89        57.03 o                         
  10   8   5         87.44         46.86        82.45 o                         
 -15   9   5         14.55         67.06        25.56 o                         
 -13   9   5        820.17        841.49        44.82 o                         
 -11   9   5        372.74        419.72        25.10 o                         
  -9   9   5        874.61        820.95        41.22 o                         
  -7   9   5        262.16        280.75        29.25 o                         
  -5   9   5         62.03         22.31        30.92 o                         
  -3   9   5          4.69         22.94        72.94 o                         
  -1   9   5        179.27        172.54        19.56 o                         
   1   9   5        183.18        129.01        41.02 o                         
   3   9   5          4.89          2.55        49.02 o                         
   5   9   5        182.20        182.20        49.91 o                         
   7   9   5          9.77        -22.63        23.96 o                         
 -12  10   5        332.85        315.74        45.01 o                         
 -10  10   5         29.87          5.59        42.23 o                         
  -8  10   5        466.25        426.63        23.69 o                         
  -6  10   5         96.34        104.32        31.78 o                         
  -4  10   5        159.17        135.24        48.55 o                         
  -2  10   5        271.58        236.70        52.29 o                         
   0  10   5        184.35        182.76        32.22 o                         
   2  10   5         60.80         83.38        54.34 o                         
   4  10   5        141.46        166.49        38.68 o                         
  -7  11   5         34.20         62.49        54.47 o                         
  -5  11   5         39.36         29.67        67.63 o                         
  -3  11   5         24.04        209.77       205.24 o                         
  -1  11   5         26.10        -54.39        54.39 o                         
   1  11   5         14.97         36.63        43.21 o                         
 -22   0   6        132.43        122.72        64.21 o                         
 -20   0   6       1096.35       1162.77        63.59 o                         
 -18   0   6        428.63        434.49        48.47 o                         
 -16   0   6       1886.15       1876.16        55.61 o                         
 -14   0   6       3685.33       3564.66       122.30 o                         
 -12   0   6       8163.45       8566.44       140.42 o                         
 -10   0   6        656.02        560.56        29.51 o                         
  -8   0   6       5065.09       5014.91        91.15 o                         
  -6   0   6        234.77        268.64        17.04 o                         
  -4   0   6        721.63        669.75        32.91 o                         
  -2   0   6       1484.57       1522.19        34.44 o                         
   0   0   6        748.82        860.99        30.07 o                         
   2   0   6       1190.09       1362.03        39.05 o                         
   4   0   6      10134.84      10451.86       195.12 o                         
   6   0   6        820.11        773.19        43.56 o                         
   8   0   6       1860.12       1799.20        56.11 o                         
  10   0   6        673.31        762.25        44.59 o                         
  12   0   6        244.09        260.51        36.80 o                         
  14   0   6          3.92         38.60        63.66 o                         
 -21   1   6       1007.51       1008.16        40.33 o                         
 -19   1   6       2487.43       2505.26        56.80 o                         
 -17   1   6        161.72        163.42        19.55 o                         
 -15   1   6       6468.20       6502.90        80.00 o                         
 -13   1   6       4335.93       4495.38        59.11 o                         
 -11   1   6       1180.13       1146.70        30.39 o                         
  -9   1   6       2664.01       2534.68        39.82 o                         
  -7   1   6      10397.89      10812.49       109.04 o                         
  -5   1   6       5944.47       6281.60        70.33 o                         
  -3   1   6      10907.52      11468.97       117.97 o                         
  -1   1   6        827.93        689.71        17.44 o                         
   1   1   6       8377.74       8499.97       103.58 o                         
   3   1   6       7138.88       7234.08        94.21 o                         
   5   1   6       5961.87       5926.70        80.48 o                         
   7   1   6         27.22         14.30        13.98 o                         
   9   1   6       4327.02       4333.23        73.07 o                         
  11   1   6        688.44        741.86        34.43 o                         
  13   1   6        294.43        242.01        30.38 o                         
 -22   2   6       1763.36       1899.38        78.16 o                         
 -20   2   6       4029.33       4064.80        70.29 o                         
 -18   2   6       2790.02       2856.33        73.60 o                         
 -16   2   6       2984.43       3047.43        57.65 o                         
 -14   2   6       9123.74       9512.07       112.94 o                         
 -12   2   6       7902.38       8063.18        95.66 o                         
 -10   2   6       3077.58       2984.00        44.07 o                         
  -8   2   6      11102.45      11021.40       115.48 o                         
  -6   2   6      21543.02      22609.50       244.02 o                         
  -4   2   6      19780.60      20370.66       211.89 o                         
  -2   2   6      15913.23      16010.54       204.51 o                         
   0   2   6       6576.86       6404.04        86.76 o                         
   2   2   6       6925.01       7146.55        95.03 o                         
   4   2   6       3276.99       3366.37        68.00 o                         
   6   2   6        989.48        972.25        26.99 o                         
   8   2   6       2594.56       2616.37        48.40 o                         
  10   2   6       4750.90       4696.65        80.10 o                         
  12   2   6       1769.25       1773.72        42.08 o                         
 -21   3   6       1537.75       1506.28        46.03 o                         
 -19   3   6       2403.69       2496.88        51.97 o                         
 -17   3   6        954.52       1033.98        54.63 o                         
 -15   3   6       1166.01       1172.50        36.84 o                         
 -13   3   6       3579.19       3699.29        57.09 o                         
 -11   3   6       6921.49       7011.46        85.35 o                         
  -9   3   6       5819.55       5437.34        67.49 o                         
  -7   3   6      11562.26      11645.62       130.91 o                         
  -5   3   6       6196.56       6165.62        81.20 o                         
  -3   3   6       8619.68       8711.37        98.39 o                         
  -1   3   6      11117.60      11068.47       133.52 o                         
   1   3   6       7299.26       7072.41        98.57 o                         
   3   3   6       5910.83       6039.86        87.94 o                         
   5   3   6       3809.51       3629.06        62.89 o                         
   7   3   6       1718.26       1673.03        39.24 o                         
   9   3   6       2146.95       2172.38        50.38 o                         
  11   3   6       2543.36       2493.27        60.66 o                         
  13   3   6       1310.34       1326.41        66.34 o                         
 -20   4   6        387.99        435.34        39.41 o                         
 -18   4   6        922.99        888.30        70.95 o                         
 -16   4   6         40.58         55.59        33.17 o                         
 -14   4   6        854.71        878.50        32.89 o                         
 -12   4   6        693.20        746.45        26.11 o                         
 -10   4   6       2634.02       2713.40        42.89 o                         
  -8   4   6       3523.18       3286.62        45.20 o                         
  -6   4   6       1838.34       1787.68        37.44 o                         
  -4   4   6        232.37        159.99         9.83 o                         
  -2   4   6        797.07        865.87        17.99 o                         
   0   4   6       4507.20       4451.35        63.67 o                         
   2   4   6       3000.42       2978.34        54.53 o                         
   4   4   6       3210.11       3193.57        61.82 o                         
   6   4   6       1593.88       1701.38        41.57 o                         
   8   4   6        130.18        130.13        20.00 o                         
  10   4   6       1054.68       1076.04        52.70 o                         
  12   4   6        329.93        306.71        27.45 o                         
 -19   5   6        158.08        171.71        64.10 o                         
 -17   5   6         86.69        131.77        45.57 o                         
 -15   5   6       1225.07       1222.37        44.12 o                         
 -13   5   6       1177.84       1157.02        35.60 o                         
 -11   5   6        660.46        656.58        22.58 o                         
  -9   5   6        284.63        260.33        13.92 o                         
  -7   5   6       1765.49       1681.65        31.78 o                         
  -5   5   6          9.51          6.99        18.75 o                         
  -3   5   6        949.46        881.49        25.62 o                         
  -1   5   6         21.64         21.28        18.21 o                         
   1   5   6          6.91          8.15         7.44 o                         
   3   5   6          6.67         11.32        13.52 o                         
   5   5   6        480.17        467.19        24.71 o                         
   7   5   6        230.82        207.98        24.42 o                         
   9   5   6        659.33        638.08        48.56 o                         
  11   5   6         76.09         42.23        29.13 o                         
 -18   6   6         99.27        153.15       103.79 o                         
 -16   6   6        668.16        697.05        49.33 o                         
 -14   6   6        468.58        373.38       114.80 o                         
 -12   6   6         15.00         24.63        20.18 o                         
 -10   6   6        330.53        318.65        16.67 o                         
  -8   6   6        350.35        363.24        19.80 o                         
  -6   6   6         80.63         65.29        15.69 o                         
  -4   6   6        901.86        871.76        33.52 o                         
  -2   6   6        172.98        180.37        17.58 o                         
   0   6   6        423.21        438.45        20.90 o                         
   2   6   6         28.50         24.71        22.50 o                         
   4   6   6       1148.86       1235.19        53.23 o                         
   6   6   6        180.64        208.16        30.25 o                         
   8   6   6        399.80        405.60        25.15 o                         
  10   6   6        577.61        657.46        53.86 o                         
 -17   7   6        293.68        324.10        35.02 o                         
 -15   7   6       1969.59       1912.00        80.66 o                         
 -13   7   6        676.74        780.09        27.63 o                         
 -11   7   6       1856.74       1805.36        36.45 o                         
  -9   7   6       2467.81       2406.82        41.61 o                         
  -7   7   6       1568.26       1701.85        44.41 o                         
  -5   7   6          9.70         -7.75        21.29 o                         
  -3   7   6       3723.03       3780.00        69.84 o                         
  -1   7   6       1202.12       1274.72        37.78 o                         
   1   7   6        527.00        561.84        25.43 o                         
   3   7   6       1163.31       1088.62        48.44 o                         
   5   7   6       2413.83       2445.55        82.20 o                         
   7   7   6        720.20        826.55        49.49 o                         
   9   7   6       1568.57       1522.42        50.05 o                         
 -16   8   6       1111.50       1013.93        60.23 o                         
 -14   8   6       1616.01       1509.57        46.28 o                         
 -12   8   6       1614.03       1623.20        37.17 o                         
 -10   8   6       5631.09       5457.62        79.31 o                         
  -8   8   6       6602.86       6283.61        99.25 o                         
  -6   8   6       2430.04       2549.08        64.44 o                         
  -4   8   6       2323.24       2347.26        60.50 o                         
  -2   8   6       7254.43       7437.58       125.77 o                         
   0   8   6       2988.96       3058.44        67.45 o                         
   2   8   6       2653.87       2702.14        66.85 o                         
   4   8   6       2402.94       2288.18        81.73 o                         
   6   8   6       1388.59       1511.91        47.03 o                         
   8   8   6       1074.95       1258.95        56.28 o                         
 -13   9   6        682.14        688.39        79.75 o                         
 -11   9   6        648.80        744.70        41.84 o                         
  -9   9   6       3177.45       2810.43        98.84 o                         
  -7   9   6       2579.22       2640.87        84.64 o                         
  -5   9   6       2057.98       1970.56        93.44 o                         
  -3   9   6       2843.75       2803.74        98.22 o                         
  -1   9   6       3232.12       3240.73        95.36 o                         
   1   9   6       1755.07       1694.59        73.41 o                         
   3   9   6        759.64        724.37        51.04 o                         
   5   9   6        793.97        868.28        37.27 o                         
 -10  10   6        371.74        285.12        57.06 o                         
  -8  10   6        165.66        224.99        51.26 o                         
  -6  10   6        112.35         99.77        39.46 o                         
  -4  10   6         59.17         53.89        34.11 o                         
  -2  10   6       1080.30       1004.04        67.46 o                         
   0  10   6        105.44        137.09        30.30 o                         
   2  10   6         31.56        -38.28        38.28 o                         
  -5  11   6          8.00         90.81        78.04 o                         
  -3  11   6         33.02        170.21        85.28 o                         
 -21   1   7         30.84         58.01        39.46 o                         
 -19   1   7       1588.26       1486.57        42.93 o                         
 -17   1   7        421.64        360.15        22.45 o                         
 -15   1   7        944.19        957.61        27.39 o                         
 -13   1   7         48.26         50.81        14.38 o                         
 -11   1   7        134.01        158.53        14.32 o                         
  -9   1   7        467.24        535.40        18.63 o                         
  -7   1   7        215.98        180.12        10.12 o                         
  -5   1   7       1440.14       1417.95        26.28 o                         
  -3   1   7       5844.71       5978.05        67.41 o                         
  -1   1   7        255.10        198.91        11.80 o                         
   1   1   7        601.16        611.11        21.22 o                         
   3   1   7        851.36        794.83        23.22 o                         
   5   1   7       4035.57       4016.35        63.15 o                         
   7   1   7        116.87        121.66        19.26 o                         
   9   1   7       1143.18       1088.94        39.40 o                         
  11   1   7        412.95        410.33        24.08 o                         
 -22   2   7         44.38        108.37        58.91 o                         
 -20   2   7        781.48        764.22        34.76 o                         
 -18   2   7          9.14          0.04        24.54 o                         
 -16   2   7        348.69        327.56        23.74 o                         
 -14   2   7         49.19         49.49        17.12 o                         
 -12   2   7        119.17        134.32        17.59 o                         
 -10   2   7        652.36        699.80        21.05 o                         
  -8   2   7        585.02        617.33        19.60 o                         
  -6   2   7        527.70        534.20        19.56 o                         
  -4   2   7         12.36         -0.17        10.25 o                         
  -2   2   7        537.15        593.47        20.07 o                         
   0   2   7        199.21        172.45        13.03 o                         
   2   2   7       1455.36       1464.23        32.07 o                         
   4   2   7       1533.12       1586.97        35.78 o                         
   6   2   7          8.52         22.64        11.64 o                         
   8   2   7         16.38          6.56        16.31 o                         
  10   2   7         68.44         69.42        27.78 o                         
  12   2   7        234.06        161.87        33.61 o                         
 -21   3   7         36.94         22.10        44.40 o                         
 -19   3   7         72.65         39.69        21.55 o                         
 -17   3   7       1348.23       1347.69        42.93 o                         
 -15   3   7         14.32         10.86        18.60 o                         
 -13   3   7        419.89        399.15        21.21 o                         
 -11   3   7         71.00         80.13        11.31 o                         
  -9   3   7        624.10        662.12        19.50 o                         
  -7   3   7       1351.43       1392.36        32.11 o                         
  -5   3   7        411.42        425.49        18.33 o                         
  -3   3   7       1437.01       1482.39        30.01 o                         
  -1   3   7       2654.15       2756.80        47.38 o                         
   1   3   7        350.42        347.72        17.10 o                         
   3   3   7         28.78         40.46        14.31 o                         
   5   3   7        135.25        128.59        15.96 o                         
   7   3   7        492.08        486.96        36.30 o                         
   9   3   7         65.54         68.06        19.83 o                         
  11   3   7         33.82         -2.86        22.47 o                         
 -20   4   7        331.66        354.86        33.19 o                         
 -18   4   7        820.87        877.41        65.07 o                         
 -16   4   7       2549.44       2516.75        83.45 o                         
 -14   4   7       2690.27       2607.32        50.51 o                         
 -12   4   7         71.12         60.91        18.77 o                         
 -10   4   7         55.08         55.74        14.28 o                         
  -8   4   7       1442.43       1490.43        33.68 o                         
  -6   4   7        279.32        273.62        16.23 o                         
  -4   4   7         12.42         10.25         8.35 o                         
  -2   4   7        260.54        243.50        14.81 o                         
   0   4   7       1340.86       1323.81        29.43 o                         
   2   4   7        775.16        762.61        26.70 o                         
   4   4   7        793.91        844.02        29.20 o                         
   6   4   7       1106.13       1070.79        40.85 o                         
   8   4   7        251.26        241.99        26.50 o                         
  10   4   7        154.43        182.98        26.74 o                         
 -19   5   7         79.07         95.41        40.59 o                         
 -17   5   7          4.23         52.63        37.27 o                         
 -15   5   7        511.38        493.74        50.11 o                         
 -13   5   7         37.48         25.09        23.78 o                         
 -11   5   7         12.79          9.42        10.78 o                         
  -9   5   7        283.84        284.14        17.66 o                         
  -7   5   7       1367.74       1376.50        34.28 o                         
  -5   5   7        520.85        486.31        20.67 o                         
  -3   5   7          2.11        -10.15        10.15 o                         
  -1   5   7        617.34        576.12        15.98 o                         
   1   5   7        739.70        703.40        26.99 o                         
   3   5   7        359.92        370.94        26.64 o                         
   5   5   7        644.39        656.22        32.41 o                         
   7   5   7          5.85        -10.83        28.93 o                         
   9   5   7         78.43         75.77        40.42 o                         
 -18   6   7        121.04         43.15        61.46 o                         
 -16   6   7        433.32        369.11        28.00 o                         
 -14   6   7        624.23        599.28        39.20 o                         
 -12   6   7       1124.66       1032.94        36.75 o                         
 -10   6   7        299.30        328.48        14.93 o                         
  -8   6   7         36.90         10.40        21.75 o                         
  -6   6   7         92.06         87.75        23.85 o                         
  -4   6   7        949.13        925.60        30.42 o                         
  -2   6   7        359.07        325.53        20.07 o                         
   0   6   7        180.53        205.58        22.32 o                         
   2   6   7        577.69        589.00        53.30 o                         
   4   6   7        255.33        184.30        43.53 o                         
   6   6   7         65.68         99.56        25.01 o                         
   8   6   7          9.73        -24.55        49.86 o                         
 -17   7   7        323.51        353.81        66.45 o                         
 -15   7   7        505.09        505.85        49.69 o                         
 -13   7   7         94.07         78.62        18.71 o                         
 -11   7   7       1357.80       1296.66        33.77 o                         
  -9   7   7         40.91         64.88        29.40 o                         
  -7   7   7       1144.27       1050.22        57.08 o                         
  -5   7   7        459.87        423.10        35.93 o                         
  -3   7   7        818.73        773.70        28.14 o                         
  -1   7   7         57.56         39.87        16.54 o                         
   1   7   7       2165.20       2048.53        60.06 o                         
   3   7   7       1702.61       1665.87        53.81 o                         
   5   7   7        546.36        505.87        58.99 o                         
   7   7   7         74.07        113.76        47.33 o                         
 -16   8   7        175.49        189.39        32.19 o                         
 -14   8   7        116.04        138.73        31.86 o                         
 -12   8   7         36.84         65.63        34.40 o                         
 -10   8   7          7.47          7.24        21.34 o                         
  -8   8   7          2.61         14.40        17.70 o                         
  -6   8   7          1.82         -7.15        29.82 o                         
  -4   8   7        959.59        930.25        50.55 o                         
  -2   8   7          3.91         -5.81        25.87 o                         
   0   8   7          2.10          4.74        24.68 o                         
   2   8   7         11.23          5.35        29.70 o                         
   4   8   7        312.74        313.57        47.72 o                         
   6   8   7         37.48         28.99        55.01 o                         
 -13   9   7        109.91         77.81        38.13 o                         
 -11   9   7         18.09         20.30        16.55 o                         
  -9   9   7         41.63         24.45        25.05 o                         
  -7   9   7          1.30        -20.33        23.01 o                         
  -5   9   7        141.07        115.50        44.99 o                         
  -3   9   7          0.19        -21.99        21.99 o                         
  -1   9   7        142.71        147.37        38.99 o                         
   1   9   7        392.05        450.19        45.51 o                         
   3   9   7        468.73        459.01        29.35 o                         
 -10  10   7          1.84        -16.06        64.58 o                         
  -8  10   7          6.25        -29.63        29.63 o                         
  -6  10   7        108.04         53.04        56.24 o                         
  -4  10   7        238.16        155.98        30.58 o                         
  -2  10   7        208.10        172.16       105.55 o                         
   0  10   7        118.19        149.82        54.52 o                         
 -22   0   8       3578.85       3555.34       125.91 o                         
 -20   0   8        710.06        733.96        39.91 o                         
 -18   0   8       1978.87       2163.01        69.05 o                         
 -16   0   8       5899.03       6255.40       137.49 o                         
 -14   0   8       7446.08       7601.85       159.84 o                         
 -12   0   8       1939.36       1934.16        78.08 o                         
 -10   0   8      11141.68      11494.56       160.82 o                         
  -8   0   8       8485.45       8523.29       128.44 o                         
  -6   0   8       6618.97       6603.55       118.99 o                         
  -4   0   8       8998.87       8988.21       131.21 o                         
  -2   0   8       2794.21       2571.65        62.35 o                         
   0   0   8       7580.26       7712.48       122.99 o                         
   2   0   8       3844.92       3894.32        82.79 o                         
   4   0   8        475.38        520.46        37.02 o                         
   6   0   8       3610.15       3601.25        80.36 o                         
   8   0   8       7406.80       6978.63       153.42 o                         
  10   0   8       3759.88       3481.23        90.91 o                         
 -21   1   8       2020.55       2070.53        49.00 o                         
 -19   1   8         93.04        107.75        39.97 o                         
 -17   1   8       3995.34       3994.02        70.33 o                         
 -15   1   8       4617.14       4643.23        78.59 o                         
 -13   1   8       3646.33       3676.36        63.23 o                         
 -11   1   8       3172.01       3102.34        48.04 o                         
  -9   1   8       3853.84       3845.86        48.42 o                         
  -7   1   8       3124.00       3029.64        42.47 o                         
  -5   1   8       7711.43       8125.49        94.40 o                         
  -3   1   8       2284.82       2141.59        32.41 o                         
  -1   1   8       3998.88       3917.29        54.97 o                         
   1   1   8       4700.22       4762.42        86.02 o                         
   3   1   8       6507.05       6485.21        83.56 o                         
   5   1   8        719.71        730.48        26.93 o                         
   7   1   8       6084.57       6051.90        96.78 o                         
   9   1   8       1627.87       1701.17        59.80 o                         
  11   1   8       1021.03       1013.40        59.11 o                         
 -20   2   8         15.06         -2.33        34.08 o                         
 -18   2   8        299.14        318.90        43.20 o                         
 -16   2   8        255.70        239.91        21.25 o                         
 -14   2   8        662.63        642.85        28.23 o                         
 -12   2   8        815.53        837.94        27.85 o                         
 -10   2   8       3777.43       3666.31        50.85 o                         
  -8   2   8       1205.53       1153.66        29.25 o                         
  -6   2   8       2909.83       2982.57        50.20 o                         
  -4   2   8        826.60        829.69        25.23 o                         
  -2   2   8       1187.34       1112.90        26.84 o                         
   0   2   8       3055.72       3017.18        55.64 o                         
   2   2   8       4797.35       5041.61        72.49 o                         
   4   2   8        184.46        153.66        15.76 o                         
   6   2   8        577.98        629.19        30.25 o                         
   8   2   8        123.38         98.51        23.45 o                         
  10   2   8        210.81        223.55        31.80 o                         
 -21   3   8          6.84         83.00        36.32 o                         
 -19   3   8        228.61        210.81        32.67 o                         
 -17   3   8        240.59        258.07        21.93 o                         
 -15   3   8         82.85         78.98        21.58 o                         
 -13   3   8        406.46        388.17        20.08 o                         
 -11   3   8         40.62         29.79        11.49 o                         
  -9   3   8        205.07        201.93        15.08 o                         
  -7   3   8       1876.22       1870.56        39.20 o                         
  -5   3   8        660.31        623.88        21.39 o                         
  -3   3   8         42.33         42.91        16.85 o                         
  -1   3   8        840.64        840.30        29.18 o                         
   1   3   8       1853.40       1848.59        40.43 o                         
   3   3   8         15.23         -4.20        13.77 o                         
   5   3   8         30.68         54.69        21.23 o                         
   7   3   8         97.07         96.39        23.91 o                         
   9   3   8         25.56         52.95        29.37 o                         
 -20   4   8        452.52        372.06        56.22 o                         
 -18   4   8       1512.21       1616.90        69.71 o                         
 -16   4   8       1950.82       2039.07        49.91 o                         
 -14   4   8       1169.02       1248.31        32.76 o                         
 -12   4   8        308.36        348.87        21.18 o                         
 -10   4   8        240.05        238.52        16.14 o                         
  -8   4   8        826.12        926.45        30.99 o                         
  -6   4   8       6373.35       6257.67        88.12 o                         
  -4   4   8        729.55        702.30        22.30 o                         
  -2   4   8       1669.50       1722.25        34.83 o                         
   0   4   8        970.41        980.77        28.31 o                         
   2   4   8       1355.83       1357.43        35.77 o                         
   4   4   8        168.52        184.03        30.22 o                         
   6   4   8       1335.79       1380.57        43.27 o                         
   8   4   8        543.77        579.18        39.13 o                         
 -19   5   8       1677.98       1649.15        59.33 o                         
 -17   5   8       2783.08       2848.62        69.95 o                         
 -15   5   8       2164.98       2357.12        56.47 o                         
 -13   5   8       7900.49       7808.18        96.61 o                         
 -11   5   8       7994.76       7989.98       102.37 o                         
  -9   5   8       7762.04       8050.95       108.60 o                         
  -7   5   8       1805.07       1759.85        40.63 o                         
  -5   5   8       6757.28       6666.23        91.79 o                         
  -3   5   8       2462.76       2507.30        53.01 o                         
  -1   5   8       3656.39       3819.58        55.23 o                         
   1   5   8       2786.92       2824.15        54.25 o                         
   3   5   8       1889.80       1846.15        47.00 o                         
   5   5   8       1624.28       1704.25        62.98 o                         
   7   5   8       2068.68       2041.84        52.04 o                         
   9   5   8        941.39        847.47        68.90 o                         
 -18   6   8       1422.55       1371.79       121.21 o                         
 -16   6   8       2946.98       2967.83        57.79 o                         
 -14   6   8       2615.02       2668.24        58.01 o                         
 -12   6   8       5303.12       5264.55        75.90 o                         
 -10   6   8       4529.21       4580.76        71.20 o                         
  -8   6   8        880.04        965.00        42.51 o                         
  -6   6   8       1657.73       1667.39        37.45 o                         
  -4   6   8       2511.31       2539.15        47.14 o                         
  -2   6   8       1547.92       1628.87        41.34 o                         
   0   6   8        902.66        907.09        40.63 o                         
   2   6   8       2694.00       2619.57        71.40 o                         
   4   6   8       1961.75       2059.67        68.68 o                         
   6   6   8       1768.66       1934.07        52.76 o                         
   8   6   8       1517.46       1453.95        75.61 o                         
 -17   7   8        758.91        666.48        83.07 o                         
 -15   7   8        258.71        330.78        53.86 o                         
 -13   7   8        362.57        395.81        34.64 o                         
 -11   7   8        869.75        867.83        46.08 o                         
  -9   7   8       1689.95       1628.03        42.96 o                         
  -7   7   8         60.26         50.00        17.66 o                         
  -5   7   8       2065.26       1996.91        80.67 o                         
  -3   7   8        926.18        974.33        43.01 o                         
  -1   7   8        555.76        566.42        24.97 o                         
   1   7   8        224.87        248.38        26.42 o                         
   3   7   8        391.15        418.17        48.43 o                         
   5   7   8         19.40         -0.54        57.14 o                         
 -14   8   8          3.94         18.05        21.86 o                         
 -12   8   8         10.18        -21.24        47.10 o                         
 -10   8   8        496.75        457.64        28.34 o                         
  -8   8   8         70.71         21.10        59.58 o                         
  -6   8   8        442.53        423.71        37.86 o                         
  -4   8   8       1444.57       1357.77        47.24 o                         
  -2   8   8        472.13        477.70        32.74 o                         
   0   8   8        179.57         94.32        44.95 o                         
   2   8   8        525.10        533.08        45.50 o                         
   4   8   8         71.01        105.96        42.75 o                         
 -13   9   8        139.52         63.89        31.49 o                         
 -11   9   8       1105.19        994.40        62.32 o                         
  -9   9   8        115.28         94.53        40.19 o                         
  -7   9   8        276.19        345.39        50.70 o                         
  -5   9   8        673.65        601.87        69.07 o                         
  -3   9   8       1049.88       1109.66        59.47 o                         
  -1   9   8        294.61        425.18        35.34 o                         
   1   9   8        527.81        464.49        75.56 o                         
  -6  10   8        729.03        891.27        52.88 o                         
  -4  10   8        828.28        746.81        92.53 o                         
 -21   1   9        165.44        139.49        27.80 o                         
 -19   1   9       1838.77       1806.57        56.33 o                         
 -17   1   9        510.63        613.14        34.75 o                         
 -15   1   9         84.04        117.40        22.39 o                         
 -13   1   9        163.52        171.51        22.51 o                         
 -11   1   9       1304.76       1302.37        26.47 o                         
  -9   1   9       1413.61       1331.11        27.15 o                         
  -7   1   9       3243.70       3285.79        51.78 o                         
  -5   1   9       4290.40       4359.64        70.31 o                         
  -3   1   9       1594.92       1555.11        33.06 o                         
  -1   1   9        591.72        603.11        22.50 o                         
   1   1   9        825.96        833.58        27.68 o                         
   3   1   9          9.41         -5.99        26.13 o                         
   5   1   9        344.35        367.11        22.34 o                         
   7   1   9        176.06        243.26        21.85 o                         
   9   1   9        185.95        202.39        32.71 o                         
 -20   2   9          8.03         37.10        43.28 o                         
 -18   2   9        401.22        466.29        29.99 o                         
 -16   2   9         73.89         88.47        19.01 o                         
 -14   2   9         25.04         36.20        15.95 o                         
 -12   2   9       1517.84       1474.58        30.13 o                         
 -10   2   9       3606.11       3547.41        56.71 o                         
  -8   2   9        742.11        705.66        27.11 o                         
  -6   2   9       1403.38       1362.37        37.20 o                         
  -4   2   9        167.51        170.98        15.65 o                         
  -2   2   9       2585.34       2621.82        45.60 o                         
   0   2   9        950.06        927.63        29.93 o                         
   2   2   9        368.68        373.06        20.72 o                         
   4   2   9          4.42          3.17        15.57 o                         
   6   2   9        805.93        717.63        42.97 o                         
   8   2   9        277.53        296.16        36.90 o                         
 -21   3   9        492.59        436.78        72.76 o                         
 -19   3   9        119.69        176.10        32.02 o                         
 -17   3   9          1.82          3.53        29.39 o                         
 -15   3   9        129.59        140.92        19.79 o                         
 -13   3   9        303.45        311.03        28.42 o                         
 -11   3   9         90.30         89.95        15.83 o                         
  -9   3   9         44.69         39.82        12.27 o                         
  -7   3   9        405.93        397.63        22.56 o                         
  -5   3   9         71.29         61.92        17.90 o                         
  -3   3   9         16.06         21.24        13.01 o                         
  -1   3   9        125.23        113.97        13.86 o                         
   1   3   9        442.21        486.41        28.94 o                         
   3   3   9         13.30        -16.06        16.06 o                         
   5   3   9        442.44        351.87        32.58 o                         
   7   3   9          4.82        -13.64        26.15 o                         
 -20   4   9         26.62          2.67        30.53 o                         
 -18   4   9        306.66        347.07        55.09 o                         
 -16   4   9          5.34         15.16        20.14 o                         
 -14   4   9        387.92        347.70        30.25 o                         
 -12   4   9          0.64          3.64        14.93 o                         
 -10   4   9        550.60        511.71        23.12 o                         
  -8   4   9        764.77        784.33        27.93 o                         
  -6   4   9       1895.02       2012.10        43.00 o                         
  -4   4   9         49.87         79.32        16.61 o                         
  -2   4   9        391.16        391.08        18.47 o                         
   0   4   9        640.76        620.87        25.37 o                         
   2   4   9        940.29       1060.75        34.18 o                         
   4   4   9          5.77         25.25        33.83 o                         
   6   4   9         72.85         65.09        21.19 o                         
   8   4   9          6.77         45.71        57.43 o                         
 -19   5   9         31.37         55.58        42.47 o                         
 -17   5   9          1.75         25.24        39.52 o                         
 -15   5   9        195.27        168.75        25.53 o                         
 -13   5   9        488.16        529.78        28.85 o                         
 -11   5   9        581.91        564.78        25.82 o                         
  -9   5   9        111.74        111.32        16.30 o                         
  -7   5   9       1224.44       1232.00        35.11 o                         
  -5   5   9        108.61        102.74        24.10 o                         
  -3   5   9         41.55          9.22        16.94 o                         
  -1   5   9        121.30        135.33        19.01 o                         
   1   5   9        785.09        724.51        29.97 o                         
   3   5   9          3.70        -17.74        27.38 o                         
   5   5   9          0.09         37.06        22.96 o                         
   7   5   9         14.77          7.77        33.20 o                         
 -18   6   9          5.42         20.51        59.96 o                         
 -16   6   9         58.74         63.79        40.84 o                         
 -14   6   9         22.14         12.38        27.95 o                         
 -12   6   9         61.20         35.60        17.61 o                         
 -10   6   9        210.23        164.34        17.00 o                         
  -8   6   9        225.76        229.40        28.50 o                         
  -6   6   9        461.34        386.03        25.12 o                         
  -4   6   9        262.08        342.07        28.78 o                         
  -2   6   9        215.62        175.36        23.80 o                         
   0   6   9         93.48         35.22        24.80 o                         
   2   6   9          0.02         18.60        26.74 o                         
   4   6   9        210.68        175.49        39.54 o                         
   6   6   9         24.34         -3.17        29.48 o                         
 -15   7   9         24.69         33.48        42.55 o                         
 -13   7   9          4.16         -0.52        38.03 o                         
 -11   7   9       1428.15       1320.81        57.58 o                         
  -9   7   9        768.10        784.84        31.86 o                         
  -7   7   9        186.56        219.81        39.40 o                         
  -5   7   9         27.01         84.57        33.19 o                         
  -3   7   9        356.75        381.85        28.77 o                         
  -1   7   9        221.56        269.05        19.91 o                         
   1   7   9         13.09         52.68        50.82 o                         
   3   7   9          7.54        -13.79        38.96 o                         
 -14   8   9        147.53        151.30        24.61 o                         
 -12   8   9        179.53        182.64        36.73 o                         
 -10   8   9          3.36         32.76        35.79 o                         
  -8   8   9          7.95         53.66        41.86 o                         
  -6   8   9         17.17         34.50        35.92 o                         
  -4   8   9         33.17         46.33        46.41 o                         
  -2   8   9         79.02         76.73        68.93 o                         
   0   8   9          4.02         -1.69        56.38 o                         
   2   8   9         23.75         26.95        27.95 o                         
 -11   9   9        126.87        102.57        37.81 o                         
  -9   9   9        589.40        350.42        51.97 o                         
  -7   9   9        633.67        706.25        66.59 o                         
  -5   9   9        231.46        229.37        70.44 o                         
  -3   9   9        298.28        330.05        51.55 o                         
 -20   0  10         23.66          7.46        32.23 o                         
 -18   0  10          8.13        -39.79        52.99 o                         
 -16   0  10         18.43         -9.23        30.24 o                         
 -14   0  10          6.45         24.58        17.24 o                         
 -12   0  10        387.81        388.75        34.46 o                         
 -10   0  10        731.32        708.85        36.00 o                         
  -8   0  10        204.54        177.67        18.90 o                         
  -6   0  10          7.57         -8.98        23.90 o                         
  -4   0  10        867.47        899.75        32.58 o                         
  -2   0  10         32.57         39.11        24.14 o                         
   0   0  10         88.91         96.39        18.33 o                         
   2   0  10          6.60        -18.35        18.35 o                         
   4   0  10        141.31        103.98        22.56 o                         
   6   0  10         10.40         27.11        45.43 o                         
 -21   1  10         19.78         65.72        46.84 o                         
 -19   1  10        506.05        516.11        50.13 o                         
 -17   1  10        636.13        611.70        37.27 o                         
 -15   1  10        376.27        406.73        22.09 o                         
 -13   1  10        744.36        738.08        22.65 o                         
 -11   1  10       1027.44       1014.05        29.59 o                         
  -9   1  10       1742.94       1752.08        48.07 o                         
  -7   1  10        149.86        157.44        18.38 o                         
  -5   1  10         47.56         60.13        14.63 o                         
  -3   1  10        467.69        508.83        31.69 o                         
  -1   1  10        848.45        848.85        28.73 o                         
   1   1  10        169.99        172.21        16.96 o                         
   3   1  10         21.81         49.56        19.56 o                         
   5   1  10        636.63        561.46        41.26 o                         
   7   1  10        425.82        424.24        36.39 o                         
 -20   2  10       1989.21       2000.54        82.05 o                         
 -18   2  10       2629.65       2702.08        82.63 o                         
 -16   2  10       3465.98       3661.80        69.10 o                         
 -14   2  10        576.26        641.33        23.85 o                         
 -12   2  10       1374.37       1374.29        50.12 o                         
 -10   2  10       1613.81       1645.62        40.60 o                         
  -8   2  10       7672.54       7935.98       118.28 o                         
  -6   2  10       2788.95       2759.38        53.41 o                         
  -4   2  10       3754.78       3876.73        64.26 o                         
  -2   2  10       4531.02       4659.93        72.23 o                         
   0   2  10       4052.10       4181.48        76.52 o                         
   2   2  10        614.56        671.34        30.66 o                         
   4   2  10       3046.14       3161.41        68.67 o                         
   6   2  10       1308.09       1358.40        48.37 o                         
 -19   3  10       2770.43       2761.61        76.17 o                         
 -17   3  10       2938.83       2886.82        76.12 o                         
 -15   3  10       4022.69       3981.86        67.04 o                         
 -13   3  10       3457.62       3317.14        70.95 o                         
 -11   3  10        982.47        920.28        30.37 o                         
  -9   3  10       2541.05       2492.84        50.01 o                         
  -7   3  10       6487.49       6497.03        93.62 o                         
  -5   3  10       1910.94       1948.96        44.61 o                         
  -3   3  10       3895.59       3974.74        62.54 o                         
  -1   3  10       5270.84       5267.90       100.12 o                         
   1   3  10       2623.34       2580.85        53.30 o                         
   3   3  10       2540.05       2667.27        59.81 o                         
   5   3  10       2955.86       3068.98        64.66 o                         
 -18   4  10        731.25        749.07        41.70 o                         
 -16   4  10       1027.38       1006.97        39.48 o                         
 -14   4  10       3577.94       3545.83        69.18 o                         
 -12   4  10       3607.87       3580.67        79.26 o                         
 -10   4  10        548.51        499.22        23.04 o                         
  -8   4  10       3589.68       3398.80        62.28 o                         
  -6   4  10        615.74        637.00        30.90 o                         
  -4   4  10       1935.81       1939.89        52.66 o                         
  -2   4  10       1839.75       1793.52        44.76 o                         
   0   4  10       3063.76       2959.64        82.01 o                         
   2   4  10        348.69        407.01        26.77 o                         
   4   4  10       2663.00       2492.51        62.31 o                         
   6   4  10        569.09        515.23        33.84 o                         
 -17   5  10        137.31        116.02        38.66 o                         
 -15   5  10        158.14        159.69        22.41 o                         
 -13   5  10        393.75        478.26        39.36 o                         
 -11   5  10       1171.80       1166.78        39.38 o                         
  -9   5  10       1435.34       1394.03        42.01 o                         
  -7   5  10       3085.57       2969.63        71.63 o                         
  -5   5  10        457.90        425.02        24.17 o                         
  -3   5  10        944.68        896.55        46.18 o                         
  -1   5  10       1198.82       1165.26        36.05 o                         
   1   5  10        120.35        145.99        37.05 o                         
   3   5  10        409.96        487.15        37.19 o                         
   5   5  10        330.97        346.23        29.44 o                         
 -16   6  10         80.91         42.31        71.98 o                         
 -14   6  10       1088.44       1039.05        41.04 o                         
 -12   6  10        858.75        818.62        32.35 o                         
 -10   6  10        899.57        905.58        43.98 o                         
  -8   6  10        558.27        583.24        44.25 o                         
  -6   6  10        602.46        632.87        54.22 o                         
  -4   6  10        474.08        443.57        49.68 o                         
  -2   6  10        318.45        301.05        40.37 o                         
   0   6  10        164.91        122.47        23.04 o                         
   2   6  10         19.88          8.33        20.24 o                         
 -15   7  10        716.08        579.55        43.08 o                         
 -13   7  10       1504.92       1454.85        53.69 o                         
 -11   7  10       1222.97       1226.15        46.50 o                         
  -9   7  10        682.25        676.82        43.22 o                         
  -7   7  10       1339.29       1283.62        95.10 o                         
  -5   7  10       1339.06       1496.76        87.41 o                         
  -3   7  10        843.72        759.08        55.10 o                         
  -1   7  10        819.26        808.22        36.60 o                         
   1   7  10       1390.86       1477.19       122.28 o                         
 -12   8  10       1878.27       2010.62        55.86 o                         
 -10   8  10        625.78        711.22        55.26 o                         
  -8   8  10       1288.52       1383.98        53.60 o                         
  -6   8  10       1742.33       1805.75       106.63 o                         
  -4   8  10       2200.85       2057.34        97.98 o                         
  -2   8  10       1062.33       1088.60        56.44 o                         
 -19   1  11        129.57        198.48        51.86 o                         
 -17   1  11        384.46        469.21        32.58 o                         
 -15   1  11        759.59        773.81        36.11 o                         
 -13   1  11        587.22        585.73        26.70 o                         
 -11   1  11        153.79        130.51        27.10 o                         
  -9   1  11       1543.70       1501.65        50.39 o                         
  -7   1  11        205.37        207.29        33.17 o                         
  -5   1  11        558.74        567.05        30.48 o                         
  -3   1  11        102.60        118.14        20.80 o                         
  -1   1  11        157.00        155.19        17.26 o                         
   1   1  11        204.21        179.08        25.62 o                         
   3   1  11        268.13        303.24        21.97 o                         
   5   1  11        121.62        124.43        38.40 o                         
 -20   2  11        273.11        298.29        60.32 o                         
 -18   2  11        364.58        335.06        26.40 o                         
 -16   2  11       1756.76       1659.09        36.86 o                         
 -14   2  11       1665.51       1616.61        58.99 o                         
 -12   2  11        811.04        796.16        30.20 o                         
 -10   2  11       1217.73       1248.44        39.82 o                         
  -8   2  11         60.47         50.39        33.60 o                         
  -6   2  11        222.52        204.64        23.70 o                         
  -4   2  11        330.70        320.03        31.35 o                         
  -2   2  11        790.95        728.57        32.87 o                         
   0   2  11         58.19         98.59        16.84 o                         
   2   2  11        670.92        566.79        35.14 o                         
   4   2  11        151.68        180.87        49.63 o                         
 -19   3  11         18.45         30.19        41.89 o                         
 -17   3  11         78.77         96.63        35.46 o                         
 -15   3  11         41.68         20.97        30.44 o                         
 -13   3  11          0.26          8.08        28.28 o                         
 -11   3  11         46.26         40.73        27.77 o                         
  -9   3  11       1303.96       1220.76        40.47 o                         
  -7   3  11          1.66        -34.17        41.55 o                         
  -5   3  11          1.83        -10.65        27.22 o                         
  -3   3  11          8.12         25.10        23.41 o                         
  -1   3  11         94.56        112.27        34.41 o                         
   1   3  11        176.16        164.98        21.14 o                         
   3   3  11         23.29         58.88        31.04 o                         
 -18   4  11        588.84        602.47        64.99 o                         
 -16   4  11          0.55         69.14        26.66 o                         
 -14   4  11        814.92        769.51        33.66 o                         
 -12   4  11       1174.29       1134.80        34.32 o                         
 -10   4  11       1044.20       1012.66        55.94 o                         
  -8   4  11         37.74         14.78        18.06 o                         
  -6   4  11         56.57         90.93        20.91 o                         
  -4   4  11        266.00        253.99        33.10 o                         
  -2   4  11        170.68        196.96        29.92 o                         
   0   4  11          0.85         50.66        21.74 o                         
   2   4  11        201.35        199.64        40.45 o                         
 -17   5  11         33.08         40.88        30.59 o                         
 -15   5  11         16.94        -24.94        24.94 o                         
 -13   5  11        310.50        293.15        22.46 o                         
 -11   5  11        282.12        280.93        23.68 o                         
  -9   5  11          0.04         21.42        37.36 o                         
  -7   5  11        435.89        412.02        27.29 o                         
  -5   5  11          7.94         20.76        28.95 o                         
  -3   5  11         88.97        120.30        42.16 o                         
  -1   5  11          1.98         -6.30        14.77 o                         
   1   5  11          0.04         52.19        28.74 o                         
 -14   6  11        323.92        357.03        41.91 o                         
 -12   6  11        207.31        135.32        29.28 o                         
 -10   6  11        213.98        244.00        19.06 o                         
  -8   6  11        435.78        426.63        24.85 o                         
  -6   6  11         45.01         58.18        33.90 o                         
  -4   6  11         28.83         13.42        45.83 o                         
  -2   6  11         45.20         63.50        42.81 o                         
   0   6  11        508.69        552.43        52.59 o                         
 -13   7  11        393.31        457.75        35.76 o                         
 -11   7  11        145.60        168.88        31.78 o                         
  -9   7  11         44.33        126.53        43.74 o                         
  -7   7  11          6.31         11.43        59.62 o                         
  -5   7  11          2.62        -15.34        62.93 o                         
  -3   7  11          2.85         48.61        53.05 o                         
 -18   0  12       4426.22       4638.27       107.18 o                         
 -16   0  12       1780.99       1753.06        53.22 o                         
 -14   0  12       1345.12       1289.05        47.17 o                         
 -12   0  12       3796.07       3588.52        87.11 o                         
 -10   0  12       6442.35       6369.11       117.64 o                         
  -8   0  12       2998.49       2861.28        65.95 o                         
  -6   0  12       4415.28       4320.87       102.91 o                         
  -4   0  12       4947.50       4919.12        95.88 o                         
  -2   0  12       1591.28       1604.49        54.18 o                         
   0   0  12        962.25        992.98        55.37 o                         
   2   0  12       1257.63       1365.38       108.50 o                         
 -19   1  12       1572.91       1626.58        48.27 o                         
 -17   1  12       1652.04       1668.01        57.98 o                         
 -15   1  12       1366.97       1352.64        32.12 o                         
 -13   1  12       1015.33       1049.13        53.81 o                         
 -11   1  12       6228.36       6185.42        89.72 o                         
  -9   1  12       2419.71       2282.59        83.44 o                         
  -7   1  12       1869.52       1934.85        60.90 o                         
  -5   1  12       1505.45       1560.19        48.16 o                         
  -3   1  12       2435.32       2446.27        62.83 o                         
  -1   1  12        932.34        884.86        33.14 o                         
   1   1  12       1103.13       1129.15        47.52 o                         
 -18   2  12        320.24        289.40        37.81 o                         
 -16   2  12        575.75        645.91        44.89 o                         
 -14   2  12        708.19        769.67        41.48 o                         
 -12   2  12         96.67        155.44        22.60 o                         
 -10   2  12        703.45        653.11        35.36 o                         
  -8   2  12         14.46        -14.49        25.74 o                         
  -6   2  12        139.70        123.50        26.82 o                         
  -4   2  12        748.72        802.93        36.66 o                         
  -2   2  12        921.50        851.25        42.20 o                         
   0   2  12        243.56        270.39        28.48 o                         
   2   2  12        782.36        842.72        46.77 o                         
 -17   3  12        245.63        188.66        49.12 o                         
 -15   3  12        272.76        279.23        34.60 o                         
 -13   3  12        306.62        295.68        24.19 o                         
 -11   3  12         41.34         87.95        35.91 o                         
  -9   3  12        206.13        203.47        27.48 o                         
  -7   3  12        113.06         91.93        33.48 o                         
  -5   3  12        348.32        251.41        29.64 o                         
  -3   3  12        564.63        592.38        40.22 o                         
  -1   3  12         55.49         63.59        39.08 o                         
   1   3  12         30.08        115.90        47.37 o                         
 -16   4  12        563.00        558.65        34.75 o                         
 -14   4  12        424.94        458.44        31.52 o                         
 -12   4  12        493.17        541.63        43.44 o                         
 -10   4  12       1847.00       1853.16        53.58 o                         
  -8   4  12        543.82        532.99        42.82 o                         
  -6   4  12        553.53        589.92        42.91 o                         
  -4   4  12        762.43        751.09        37.71 o                         
  -2   4  12       1253.54       1306.63        53.74 o                         
   0   4  12         36.99         99.46        41.11 o                         
 -15   5  12       1767.79       1872.17        80.37 o                         
 -13   5  12        769.33        852.65        40.87 o                         
 -11   5  12       1113.04       1120.53        44.86 o                         
  -9   5  12       2264.42       2313.39        54.21 o                         
  -7   5  12       1750.37       1913.10        58.55 o                         
  -5   5  12       1760.81       1915.48        81.73 o                         
  -3   5  12       2175.65       2330.10       114.14 o                         
  -1   5  12        942.78        937.73        46.97 o                         
 -12   6  12       1635.71       1801.61        94.29 o                         
 -10   6  12       2339.02       2338.28        72.43 o                         
  -8   6  12       1368.23       1352.18        84.73 o                         
  -6   6  12       1422.52       1276.56        67.53 o                         
  -4   6  12        597.61        534.63        29.56 o                         
 -17   1  13        307.64        352.89        44.94 o                         
 -15   1  13        153.65        196.99        26.14 o                         
 -13   1  13        360.05        390.05        25.63 o                         
 -11   1  13          8.96        -22.44        22.44 o                         
  -9   1  13        626.36        557.81        37.44 o                         
  -7   1  13        382.81        372.08        49.32 o                         
  -5   1  13        457.69        478.81        29.66 o                         
  -3   1  13        200.41        191.16        26.65 o                         
  -1   1  13        370.16        380.27        43.35 o                         
 -16   2  13        110.54        146.87        48.79 o                         
 -14   2  13        132.48        121.76        33.93 o                         
 -12   2  13          0.09         -5.94        26.09 o                         
 -10   2  13        215.26        205.85        24.72 o                         
  -8   2  13        190.59        151.61        22.66 o                         
  -6   2  13        448.95        369.73        45.60 o                         
  -4   2  13         70.45         66.52        46.59 o                         
  -2   2  13        105.13         43.66        40.61 o                         
 -15   3  13          3.74         91.42        34.10 o                         
 -13   3  13        206.57        185.88        23.47 o                         
 -11   3  13        152.98         80.91        51.91 o                         
  -9   3  13        219.64        194.08        33.77 o                         
  -7   3  13        352.23        356.26        41.72 o                         
  -5   3  13        105.10        134.81        33.23 o                         
  -3   3  13        178.73        123.84        35.24 o                         
 -14   4  13        106.07         46.56        40.72 o                         
 -12   4  13         87.94         71.88        48.95 o                         
 -10   4  13         46.91        -17.17        41.65 o                         
  -8   4  13        119.59        150.58        54.06 o                         
  -6   4  13         40.91         27.01        23.26 o                         
  -4   4  13        347.94        348.69        28.93 o                         
 -11   5  13          1.45         92.02        53.74 o                         
  -9   5  13         35.14        -43.18        52.26 o                         
  -7   5  13          8.31         14.94        49.54 o                         
 -14   0  14         97.52        146.75        58.79 o                         
 -12   0  14       1196.67        991.02       191.04 o                         
 -10   0  14          4.12        -19.40        34.34 o                         
  -8   0  14        266.59        373.18        89.94 o                         
  -6   0  14        752.24        433.55       149.43 o                         
 -13   1  14       1223.34       1188.01        64.11 o                         
 -11   1  14        294.25        312.88        39.17 o                         
  -9   1  14        558.11        550.54        58.29 o                         
  -7   1  14       1060.63        979.15        84.09 o                         
 -12   2  14       2008.70       1866.59        85.94 o                         
 -10   2  14        663.60        723.72        66.33 o                         
  -8   2  14        664.70        742.99        47.96 o                         
                                                                                
