# Supplementary material for: The varied structures of cobalt(II)–pyridine (py)–sulfate: [Co(SO4)(py)4]n, [Co2(SO4)2(py)6]n, and [Co3(SO4)3(py)11]n
Source: Acta Crystallogr E Crystallogr Commun. 2019 Nov 19;75(Pt 12):1888–91. doi: 10.1107/S205698901901538X (PMC6895941; doi:10.1107/S205698901901538X)
Supplement: Supplementary file 3 [file e-75-01888-2sup3.hkl]

data_2                                                                 
_shelx_title ' UMD1907B_a.res in P1'                                            
_shelx_refln_list_code          4                                               
_shelx_F_calc_maximum       94.92                                               
_exptl_crystal_F_000       402.00                                               
_reflns_d_resolution_high  0.8194                                               
                                                                                
loop_                                                                           
 _space_group_symop_operation_xyz                                               
 'x, y, z'                                                                      
                                                                                
_cell_length_a     9.5795                                                       
_cell_length_b     9.7612                                                       
_cell_length_c    10.7219                                                       
_cell_angle_alpha  98.488                                                       
_cell_angle_beta  107.697                                                       
_cell_angle_gamma 115.948                                                       
                                                                                
_shelx_F_squared_multiplier     1.000                                           
                                                                                
loop_                                                                           
 _refln_index_h                                                                 
 _refln_index_k                                                                 
 _refln_index_l                                                                 
 _refln_F_squared_calc                                                          
 _refln_F_squared_meas                                                          
 _refln_F_squared_sigma                                                         
 _refln_observed_status                                                         
   3   1 -13         32.29         36.80        11.44 o                         
   4   1 -13        280.98        275.39        11.73 o                         
   3   2 -13        390.65        428.55        18.03 o                         
   3   3 -13         58.78         90.56        15.40 o                         
   5  -3 -12         17.88         14.94         7.19 o                         
   6  -3 -12         77.97         64.64         6.11 o                         
   3  -2 -12        415.90        419.35        16.62 o                         
   4  -2 -12         26.05         34.98         6.81 o                         
   5  -2 -12         39.55         38.58         4.88 o                         
   6  -2 -12        204.83        190.22         8.50 o                         
   7  -2 -12        208.32        227.86        10.89 o                         
   2  -1 -12        311.19        306.97        14.47 o                         
   3  -1 -12         43.10         32.53         7.42 o                         
   4  -1 -12         55.17         60.48         5.82 o                         
   5  -1 -12         54.71         49.67         5.52 o                         
   6  -1 -12        258.83        250.21        11.21 o                         
   7  -1 -12         50.19         40.59         6.48 o                         
   1   0 -12        111.33        125.54         8.03 o                         
   2   0 -12         70.64         77.23        12.27 o                         
   3   0 -12         12.20         15.51         5.74 o                         
   4   0 -12        222.95        221.63        10.83 o                         
   5   0 -12        136.17        122.24        10.28 o                         
   6   0 -12         54.26         54.50        12.08 o                         
   7   0 -12        330.28        330.52        23.70 o                         
   0   1 -12        167.50        185.73        14.68 o                         
   1   1 -12         84.99         93.70         8.83 o                         
   2   1 -12          6.22          2.40        12.91 o                         
   3   1 -12        539.71        541.18        16.12 o                         
   4   1 -12         64.65         58.50         6.64 o                         
   5   1 -12         37.69         34.86         9.87 o                         
   6   1 -12        264.06        270.61        15.06 o                         
   7   1 -12         99.58        112.52        11.33 o                         
   0   2 -12         12.40         10.74         4.04 o                         
   1   2 -12         40.47         61.60        17.62 o                         
   2   2 -12        332.96        382.73        25.73 o                         
   3   2 -12          1.74          6.36         6.83 o                         
   4   2 -12        411.98        393.24        24.90 o                         
   5   2 -12        222.30        217.92        11.26 o                         
   6   2 -12        120.43        117.00         9.28 o                         
  -1   3 -12          4.15          2.95         4.87 o                         
   1   3 -12        119.31        130.22        16.23 o                         
   2   3 -12         45.99         58.56        11.81 o                         
   3   3 -12        285.18        367.96        29.24 o                         
   4   3 -12         48.09         56.69         8.02 o                         
   5   3 -12         77.37         79.40        13.93 o                         
   6   3 -12         69.08         47.73         7.60 o                         
  -1   4 -12        286.67        285.91        12.81 o                         
   0   4 -12        149.65        150.14        17.16 o                         
   1   4 -12         76.52         70.91         6.72 o                         
   2   4 -12        172.18        183.31        12.32 o                         
   3   4 -12         97.00         86.76         9.19 o                         
   4   4 -12         51.05         67.38         8.83 o                         
   5   4 -12          3.73         10.99         5.21 o                         
  -1   5 -12        130.61        139.02         9.65 o                         
   0   5 -12        141.97        140.52        13.70 o                         
   1   5 -12         34.37         27.27         6.11 o                         
   2   5 -12        189.55        179.02        11.84 o                         
   3   5 -12         71.05         62.61         7.60 o                         
   4   5 -12         15.70         16.80         7.33 o                         
   0   6 -12         92.96         84.94         5.77 o                         
   1   6 -12        301.30        285.84        14.43 o                         
   2   6 -12        125.77        117.07        10.03 o                         
   3  -4 -11         14.05         13.56         4.66 o                         
   4  -4 -11        265.00        274.77        11.91 o                         
   5  -4 -11        331.26        306.62        16.08 o                         
   6  -4 -11         99.99        100.75        15.23 o                         
   7  -4 -11        137.58        144.15         9.25 o                         
   8  -4 -11         11.48         17.25         5.41 o                         
   2  -3 -11         37.35         39.87         8.14 o                         
   3  -3 -11        390.48        386.19        18.29 o                         
   4  -3 -11         37.58         44.47         7.29 o                         
   5  -3 -11        106.71        102.81         6.27 o                         
   6  -3 -11        119.28        110.90         8.02 o                         
   7  -3 -11         94.90         88.62         7.80 o                         
   8  -3 -11        108.73        124.70         8.26 o                         
   1  -2 -11         62.60         69.65         6.26 o                         
   2  -2 -11        513.90        518.45        15.43 o                         
   3  -2 -11         79.19         93.47        11.16 o                         
   4  -2 -11         57.75         57.92         7.61 o                         
   5  -2 -11         38.84         38.04         5.04 o                         
   6  -2 -11        328.06        323.40        12.19 o                         
   7  -2 -11         69.15         63.32         6.99 o                         
   8  -2 -11         64.96         61.83         8.38 o                         
   9  -2 -11        199.46        201.08        13.93 o                         
   0  -1 -11         65.50         69.55        11.16 o                         
   1  -1 -11        196.84        192.25         9.25 o                         
   2  -1 -11        213.65        243.91        12.76 o                         
   3  -1 -11         76.35         75.99         8.35 o                         
   4  -1 -11        100.42        101.08         6.48 o                         
   5  -1 -11        531.59        516.77        18.34 o                         
   6  -1 -11         42.22         42.24         6.45 o                         
   7  -1 -11        639.90        619.50        22.94 o                         
   8  -1 -11        179.84        235.90        30.99 o                         
  -1   0 -11         47.25         54.29         4.27 o                         
   0   0 -11         78.72         84.55         6.38 o                         
   1   0 -11        217.22        214.12         9.69 o                         
   2   0 -11         21.28         27.70         5.56 o                         
   3   0 -11        663.85        646.29        18.31 o                         
   4   0 -11        397.26        378.21        14.24 o                         
   5   0 -11        115.29        113.80        15.22 o                         
   6   0 -11        516.73        580.05        21.28 o                         
   7   0 -11         13.33         10.59         5.37 o                         
   8   0 -11         33.82         44.87         7.70 o                         
  -1   1 -11        195.73        182.88        20.48 o                         
   0   1 -11        100.65        117.27         7.47 o                         
   1   1 -11         19.97         34.77        10.61 o                         
   3   1 -11        141.98        126.93         7.93 o                         
   4   1 -11        232.51        217.19        19.00 o                         
   5   1 -11        303.95        342.39        16.04 o                         
   6   1 -11          8.35          8.85         4.15 o                         
   7   1 -11         13.64         22.15         5.33 o                         
   8   1 -11         63.40         55.32         6.54 o                         
  -1   2 -11         61.57         61.56         5.91 o                         
   0   2 -11        192.30        181.40         9.80 o                         
   1   2 -11        593.46        695.91        34.22 o                         
   3   2 -11        477.67        467.66        25.92 o                         
   4   2 -11        271.75        283.28        26.29 o                         
   5   2 -11         72.35         76.68         7.09 o                         
   6   2 -11          2.15          2.58         4.04 o                         
   7   2 -11          7.45          8.28         5.30 o                         
  -2   3 -11         55.39         66.64         9.00 o                         
  -1   3 -11         89.69        107.68        16.14 o                         
   0   3 -11        427.60        418.44        17.29 o                         
   1   3 -11        139.97        130.67         5.36 o                         
   2   3 -11        179.79        239.03        13.37 o                         
   3   3 -11         56.34         64.45         7.76 o                         
   4   3 -11        451.92        442.45        18.08 o                         
   5   3 -11         76.65         72.94         8.64 o                         
   6   3 -11        160.53        163.97         9.59 o                         
   7   3 -11        138.18        139.39         6.84 o                         
  -2   4 -11         66.66         85.99        16.65 o                         
  -1   4 -11        200.24        202.06        13.11 o                         
   0   4 -11        440.46        419.47        10.67 o                         
   1   4 -11         83.49         63.73         9.54 o                         
   2   4 -11        327.64        312.75        14.57 o                         
   3   4 -11        248.70        297.59        14.01 o                         
   4   4 -11        128.64        140.14        12.80 o                         
   5   4 -11        342.01        407.15        18.32 o                         
   6   4 -11         14.95         11.91         4.62 o                         
  -3   5 -11         12.51          9.53         3.54 o                         
  -2   5 -11        356.63        344.95        15.26 o                         
  -1   5 -11        314.43        297.33        21.31 o                         
   0   5 -11         18.79         13.04         4.06 o                         
   1   5 -11        739.13        729.33        18.86 o                         
   2   5 -11         46.40         29.79         8.49 o                         
   3   5 -11         43.85         51.22         7.06 o                         
   4   5 -11        351.16        384.56        13.28 o                         
   5   5 -11         15.25         12.83         8.72 o                         
  -2   6 -11         24.15         25.94         4.34 o                         
  -1   6 -11        122.27        134.06         6.51 o                         
   0   6 -11        736.90        716.30        21.11 o                         
   1   6 -11         26.34         33.98         6.62 o                         
   2   6 -11         43.76         52.53         6.51 o                         
   3   6 -11        148.18        151.35         9.67 o                         
   4   6 -11         58.49         47.67         5.47 o                         
  -2   7 -11        195.59        200.16         7.82 o                         
  -1   7 -11        316.83        308.47        10.05 o                         
   0   7 -11         20.09         26.72         5.33 o                         
   1   7 -11        126.80        127.83         9.25 o                         
   2   7 -11         11.93         17.33         4.34 o                         
   5  -6 -10         62.77         63.35        11.53 o                         
   6  -6 -10        595.54        575.56        30.34 o                         
   7  -6 -10         33.13         45.01         9.78 o                         
   3  -5 -10         54.28         63.16         6.25 o                         
   4  -5 -10        231.68        234.24        10.19 o                         
   5  -5 -10        604.29        578.67        22.55 o                         
   6  -5 -10         26.27         36.31         7.20 o                         
   7  -5 -10        279.06        292.15        12.36 o                         
   8  -5 -10        121.16        137.31        14.92 o                         
   9  -5 -10        104.52         93.65        10.28 o                         
   1  -4 -10        323.98        319.95        11.33 o                         
   2  -4 -10        115.35        113.26         9.59 o                         
   3  -4 -10        170.55        177.96        10.44 o                         
   4  -4 -10        107.64        103.29        12.27 o                         
   5  -4 -10        249.69        234.96        14.31 o                         
   6  -4 -10        178.42        177.86         9.67 o                         
   7  -4 -10         79.15         71.81         6.02 o                         
   8  -4 -10        103.94        112.94         7.59 o                         
   9  -4 -10         36.36         31.90         5.63 o                         
   0  -3 -10        323.66        307.37        29.33 o                         
   1  -3 -10         81.76         84.06         6.06 o                         
   2  -3 -10        197.71        193.42        16.65 o                         
   3  -3 -10         81.67         74.50        12.11 o                         
   4  -3 -10         36.42         45.01         8.58 o                         
   5  -3 -10         62.01         53.02         4.73 o                         
   6  -3 -10        367.62        356.29        10.83 o                         
   7  -3 -10        119.26        119.24         7.08 o                         
   8  -3 -10          6.79          4.87         4.23 o                         
   9  -3 -10        369.88        390.43        13.47 o                         
  -1  -2 -10         51.55         46.95         6.93 o                         
   0  -2 -10        130.94        126.87         6.39 o                         
   1  -2 -10        222.39        243.21         9.99 o                         
   2  -2 -10        136.80        143.79         9.63 o                         
   3  -2 -10         84.43         82.41         8.31 o                         
   4  -2 -10         87.34         81.11         6.05 o                         
   5  -2 -10        653.33        674.36        15.04 o                         
   6  -2 -10         91.59        105.49         6.62 o                         
   7  -2 -10        297.69        302.30        14.80 o                         
   8  -2 -10        358.36        396.62        18.68 o                         
   9  -2 -10         67.72         48.03         8.22 o                         
  -2  -1 -10         96.95         85.31         9.26 o                         
  -1  -1 -10         42.36         48.21         5.82 o                         
   0  -1 -10         29.88         34.48         3.78 o                         
   1  -1 -10        615.17        616.81        16.34 o                         
   2  -1 -10        181.13        157.59         9.92 o                         
   4  -1 -10        748.27        750.86        49.98 o                         
   5  -1 -10         23.11         29.33         6.43 o                         
   6  -1 -10        987.26        998.95        42.24 o                         
   7  -1 -10        265.08        240.42        19.55 o                         
   8  -1 -10         57.33         76.27        13.42 o                         
   9  -1 -10        205.29        190.00        12.88 o                         
  -2   0 -10         20.77         23.46         5.17 o                         
  -1   0 -10         90.11         85.64         7.82 o                         
   0   0 -10        622.21        714.83        17.42 o                         
   1   0 -10        245.41        294.80        12.71 o                         
   2   0 -10        176.05        171.53        16.97 o                         
   3   0 -10        167.95        164.93         8.45 o                         
   4   0 -10        285.96        254.16        19.65 o                         
   5   0 -10        687.96        685.36        24.53 o                         
   6   0 -10         64.30         66.67        11.16 o                         
   7   0 -10         35.49         37.89         6.71 o                         
   8   0 -10        273.08        277.18         9.76 o                         
   9   0 -10        148.26        129.25         7.81 o                         
  -3   1 -10         13.01         14.49         4.99 o                         
  -2   1 -10        490.61        462.96        14.41 o                         
  -1   1 -10        160.82        146.51         7.02 o                         
   0   1 -10        443.14        466.08        13.68 o                         
   1   1 -10        153.76        190.32        10.59 o                         
   2   1 -10         25.36         24.41         2.83 o                         
   3   1 -10        947.51        903.23        38.28 o                         
   4   1 -10        368.29        366.12        22.41 o                         
   5   1 -10         10.50          5.07         4.20 o                         
   6   1 -10         36.75         43.24         6.85 o                         
   7   1 -10         68.38         59.01         6.39 o                         
   8   1 -10        227.03        230.94         8.80 o                         
   9   1 -10         15.88         16.57         4.63 o                         
  -3   2 -10        556.40        548.66        15.83 o                         
  -2   2 -10         54.22         57.27         4.09 o                         
  -1   2 -10         71.18         64.33         8.74 o                         
   0   2 -10        313.89        303.10        13.72 o                         
   1   2 -10         77.26         76.05         7.69 o                         
   2   2 -10        655.40        719.80        28.36 o                         
   3   2 -10        227.62        231.49        12.42 o                         
   4   2 -10        502.78        496.96        18.03 o                         
   5   2 -10         59.48         51.66         7.10 o                         
   6   2 -10        137.22        129.07         8.43 o                         
   7   2 -10        221.53        215.48         8.29 o                         
   8   2 -10         25.84         26.99         4.47 o                         
  -4   3 -10        392.77        377.09        16.65 o                         
  -3   3 -10        106.88        116.02        14.80 o                         
  -2   3 -10         16.88         14.29         5.52 o                         
  -1   3 -10         58.18         54.18         6.06 o                         
   0   3 -10        270.38        289.37        21.63 o                         
   1   3 -10        113.86        120.77         8.95 o                         
   2   3 -10         52.94         61.27         5.76 o                         
   4   3 -10          4.85         12.75         6.00 o                         
   5   3 -10        507.71        506.04        18.07 o                         
   6   3 -10        100.51         96.49         7.56 o                         
   7   3 -10        123.08        124.19         6.41 o                         
  -4   4 -10        149.44        153.56        13.26 o                         
  -3   4 -10         30.46         35.58         5.95 o                         
  -2   4 -10          1.46         -2.98         4.53 o                         
  -1   4 -10        629.08        603.86        21.14 o                         
   0   4 -10        125.38        123.09         5.51 o                         
   1   4 -10        315.41        304.04        16.16 o                         
   2   4 -10        166.22        166.37        10.38 o                         
   3   4 -10        155.97        141.95         9.77 o                         
   4   4 -10        609.36        683.13        22.96 o                         
   5   4 -10         82.64         75.09         3.96 o                         
   6   4 -10         34.42         44.66         5.12 o                         
   7   4 -10        217.82        207.15        10.83 o                         
  -4   5 -10        191.35        189.63         5.83 o                         
  -3   5 -10        232.59        224.30         9.05 o                         
  -2   5 -10        236.36        235.77        13.79 o                         
  -1   5 -10         52.01         60.80         4.49 o                         
   0   5 -10        700.00        695.74        18.15 o                         
   1   5 -10         12.75         10.49         3.62 o                         
   2   5 -10         90.70         90.79        11.25 o                         
   3   5 -10        465.55        477.14        16.73 o                         
   4   5 -10         71.77         70.02         6.15 o                         
   5   5 -10         13.76         16.89         3.28 o                         
   6   5 -10         32.09         40.64         4.30 o                         
  -4   6 -10        226.65        227.10         9.18 o                         
  -3   6 -10         18.80         19.83         3.67 o                         
  -2   6 -10         95.73        110.19         5.41 o                         
  -1   6 -10        400.77        393.80        11.94 o                         
   0   6 -10         99.26        109.69         9.02 o                         
   1   6 -10        219.55        226.98        17.15 o                         
   2   6 -10        113.03        105.21         7.78 o                         
   3   6 -10        159.67        150.59         7.81 o                         
   4   6 -10         42.09         42.69         3.33 o                         
   5   6 -10        135.20        127.05         6.61 o                         
  -4   7 -10         16.95         15.07         3.76 o                         
  -3   7 -10        106.82        108.48         5.36 o                         
  -2   7 -10         46.97         44.32         4.13 o                         
  -1   7 -10         39.29         89.94        18.68 o                         
   0   7 -10        144.84        142.06         9.17 o                         
   1   7 -10        241.87        229.69        10.71 o                         
   2   7 -10        141.79        132.07         7.38 o                         
   3   7 -10         71.98         71.55         4.32 o                         
   4   7 -10        143.40        124.78         6.46 o                         
  -3   8 -10          5.74          5.57         3.04 o                         
  -2   8 -10         65.35         68.28         5.36 o                         
  -1   8 -10        130.49        126.46         7.04 o                         
   0   8 -10        405.26        388.75        12.11 o                         
   1   8 -10         75.17         74.19         9.73 o                         
   2   8 -10         20.42         24.97         3.76 o                         
   5  -7  -9         46.22         56.31         8.84 o                         
   6  -7  -9        562.63        600.43        23.36 o                         
   7  -7  -9         60.09         60.59        14.48 o                         
   8  -7  -9         68.19         51.61         7.94 o                         
   3  -6  -9        131.53        124.47        11.07 o                         
   4  -6  -9        109.42        102.61        19.23 o                         
   5  -6  -9        919.56        959.27        30.13 o                         
   6  -6  -9         54.72         41.35         7.66 o                         
   7  -6  -9         55.87         48.07         6.43 o                         
   8  -6  -9        310.82        337.46        14.02 o                         
   9  -6  -9         77.99         73.97         8.13 o                         
   1  -5  -9        316.17        290.38        14.26 o                         
   2  -5  -9         20.41         21.97         3.57 o                         
   3  -5  -9        381.96        386.26        16.88 o                         
   4  -5  -9        485.60        481.88        14.19 o                         
   5  -5  -9        111.09        108.91        10.59 o                         
   6  -5  -9        164.96        183.09         9.71 o                         
   7  -5  -9        160.01        157.06         9.29 o                         
   8  -5  -9        176.68        190.79        10.75 o                         
   9  -5  -9         21.97         19.66         4.55 o                         
  10  -5  -9        152.89        136.67        10.07 o                         
   0  -4  -9        592.94        566.17        17.38 o                         
   1  -4  -9        181.53        186.79         8.20 o                         
   2  -4  -9        449.23        420.33        11.63 o                         
   3  -4  -9         97.49        104.00         7.90 o                         
   4  -4  -9         93.54         96.74        12.36 o                         
   5  -4  -9         88.27         82.78         5.89 o                         
   6  -4  -9        251.70        246.59         9.60 o                         
   7  -4  -9         63.02         68.81         5.71 o                         
   8  -4  -9          3.55          6.38         3.01 o                         
   9  -4  -9        449.30        457.38        16.07 o                         
  10  -4  -9        164.70        155.11         8.49 o                         
  -1  -3  -9         99.82        105.69        16.37 o                         
   0  -3  -9        410.14        403.67        16.30 o                         
   1  -3  -9        540.94        524.05        12.82 o                         
   2  -3  -9        311.43        300.32        12.19 o                         
   3  -3  -9         18.48         18.63         6.46 o                         
   4  -3  -9        181.94        215.54        36.38 o                         
   5  -3  -9        667.02        653.85        16.12 o                         
   6  -3  -9         31.80         35.41         5.14 o                         
   7  -3  -9         66.23         66.47         5.71 o                         
   8  -3  -9        957.27       1030.99        21.07 o                         
   9  -3  -9          9.78          8.50         4.21 o                         
  10  -3  -9         78.17         81.48         7.23 o                         
  -2  -2  -9         78.76         80.71         7.70 o                         
  -1  -2  -9         80.21         77.60         9.50 o                         
   0  -2  -9        124.38        122.72         6.35 o                         
   1  -2  -9        857.59        840.15        18.78 o                         
   2  -2  -9         31.98         34.40         7.29 o                         
   3  -2  -9         41.42         41.32         7.47 o                         
   4  -2  -9        815.60        785.58        18.22 o                         
   5  -2  -9        173.38        194.91         7.84 o                         
   6  -2  -9        213.56        248.11        10.13 o                         
   7  -2  -9       1232.33       1171.71        32.97 o                         
   8  -2  -9        100.32         88.99        13.83 o                         
   9  -2  -9         70.00         78.06         7.46 o                         
  10  -2  -9         96.42         94.66         7.65 o                         
  -3  -1  -9        236.70        249.76        13.91 o                         
  -2  -1  -9         66.90         69.95         6.74 o                         
  -1  -1  -9        107.67        119.39         9.27 o                         
   0  -1  -9       1310.52       1356.52        26.14 o                         
   1  -1  -9        301.12        300.41        11.81 o                         
   2  -1  -9        309.83        314.72        13.10 o                         
   3  -1  -9        543.43        531.20        12.17 o                         
   4  -1  -9        605.28        626.84        19.36 o                         
   5  -1  -9        424.40        425.47        16.71 o                         
   6  -1  -9        901.75        872.59        26.08 o                         
   7  -1  -9        168.57        154.03        14.16 o                         
   8  -1  -9        289.55        281.08        12.87 o                         
   9  -1  -9        193.06        172.36        12.03 o                         
  10  -1  -9         69.01         63.17         8.78 o                         
  -3   0  -9         95.28         83.54         7.35 o                         
  -2   0  -9        247.50        232.46        10.68 o                         
  -1   0  -9        678.61        789.52        22.97 o                         
   0   0  -9        328.50        358.53         9.43 o                         
   1   0  -9        780.50        897.94        24.46 o                         
   2   0  -9        138.39        131.47         5.21 o                         
   3   0  -9        343.60        332.55         9.30 o                         
   4   0  -9        171.49        166.74        14.94 o                         
   5   0  -9        537.03        528.42        25.36 o                         
   6   0  -9         29.91         29.97         4.98 o                         
   7   0  -9         30.12         24.39         5.67 o                         
   8   0  -9        826.48        803.44        17.37 o                         
   9   0  -9        102.83        112.58         7.48 o                         
  -4   1  -9         14.80         17.83         5.53 o                         
  -3   1  -9        826.67        837.35        24.78 o                         
  -2   1  -9        228.36        230.26         9.72 o                         
  -1   1  -9        186.67        189.04         6.41 o                         
   0   1  -9       1053.05       1123.83        44.73 o                         
   1   1  -9         42.90         46.79         5.76 o                         
   2   1  -9         53.66         59.58         6.05 o                         
   3   1  -9        109.96        111.72         6.01 o                         
   4   1  -9        335.42        324.78        13.79 o                         
   5   1  -9          2.09          2.29         3.27 o                         
   6   1  -9         21.72         21.23         4.85 o                         
   7   1  -9       1007.98        989.27        19.24 o                         
   8   1  -9         22.09         23.07         3.85 o                         
   9   1  -9        140.08        159.45         9.16 o                         
  -4   2  -9        575.74        564.80        16.58 o                         
  -3   2  -9         78.26         82.87         6.28 o                         
  -2   2  -9        171.44        170.56         5.46 o                         
  -1   2  -9        117.25        100.53         9.48 o                         
   0   2  -9        415.04        413.52        15.56 o                         
   1   2  -9         51.24         62.34         8.49 o                         
   2   2  -9         11.45         15.66         3.19 o                         
   3   2  -9       1351.54       1405.30        35.78 o                         
   4   2  -9        151.65        148.83         9.67 o                         
   5   2  -9        233.53        236.95        11.94 o                         
   6   2  -9        717.17        693.40        16.38 o                         
   7   2  -9        118.89        115.23         6.25 o                         
   8   2  -9        327.34        303.46        10.10 o                         
  -5   3  -9        129.29        141.36         8.20 o                         
  -4   3  -9        228.59        223.68         9.89 o                         
  -3   3  -9        155.05        160.34         7.10 o                         
  -2   3  -9        116.39        110.47        11.99 o                         
  -1   3  -9        831.86        790.81        24.72 o                         
   0   3  -9        150.85        151.38         5.30 o                         
   1   3  -9         70.93         64.79         5.61 o                         
   2   3  -9        354.28        471.38        20.57 o                         
   3   3  -9        216.47        231.72        11.31 o                         
   4   3  -9        567.82        602.69        39.84 o                         
   5   3  -9        913.06        855.39        19.39 o                         
   6   3  -9        168.02        150.90         7.06 o                         
   7   3  -9        332.64        334.76        10.52 o                         
   8   3  -9          3.32         -1.39         5.53 o                         
  -5   4  -9        162.55        165.58         8.07 o                         
  -4   4  -9        115.20        133.54        15.96 o                         
  -3   4  -9        307.60        310.04         9.72 o                         
  -2   4  -9        742.01        732.55        30.50 o                         
  -1   4  -9        150.39        141.23         7.73 o                         
   0   4  -9        558.04        569.82        15.09 o                         
   1   4  -9        116.08        115.48         6.77 o                         
   2   4  -9         92.81         85.09         9.22 o                         
   3   4  -9        406.73        489.50        16.22 o                         
   4   4  -9        420.04        435.45        10.37 o                         
   5   4  -9        202.34        192.13         8.20 o                         
   6   4  -9         31.77         33.86         3.69 o                         
   7   4  -9         76.66         80.96         9.66 o                         
  -5   5  -9        119.15        117.26        18.26 o                         
  -4   5  -9        402.63        367.98        11.17 o                         
  -3   5  -9        177.91        170.92         7.94 o                         
  -2   5  -9         83.89         93.91         7.27 o                         
  -1   5  -9       1030.61       1040.18        18.92 o                         
   0   5  -9         25.31         24.78         3.99 o                         
   1   5  -9         23.28         15.54         4.53 o                         
   2   5  -9        118.00        109.90         7.89 o                         
   3   5  -9        684.77        648.84        18.97 o                         
   4   5  -9        133.67        144.81         7.31 o                         
   5   5  -9         32.51         37.05         4.64 o                         
   6   5  -9        181.51        187.78         9.45 o                         
  -5   6  -9        599.98        600.85        13.92 o                         
  -4   6  -9         20.22         24.58         4.31 o                         
  -3   6  -9         82.70         76.40         4.79 o                         
  -2   6  -9        278.14        280.69         8.76 o                         
  -1   6  -9        233.90        234.24         9.27 o                         
   0   6  -9         60.24         63.51         5.59 o                         
   1   6  -9        146.70        145.05        15.12 o                         
   2   6  -9        554.80        538.48        16.26 o                         
   3   6  -9         72.21         69.76         4.99 o                         
   4   6  -9        131.11        133.50         9.68 o                         
   5   6  -9        230.70        215.48         8.76 o                         
  -5   7  -9         14.37         11.52         3.47 o                         
  -4   7  -9        135.81        148.72         7.25 o                         
  -3   7  -9         63.42         63.99         4.21 o                         
  -2   7  -9        114.65        116.83         6.45 o                         
  -1   7  -9         20.61         20.96         3.82 o                         
   0   7  -9        377.88        358.68         8.83 o                         
   1   7  -9        303.07        288.13        10.80 o                         
   2   7  -9         51.22         45.26         3.88 o                         
   3   7  -9        231.54        216.66        10.55 o                         
   4   7  -9         84.57         80.61        10.22 o                         
  -5   8  -9        105.36        110.92         6.97 o                         
  -4   8  -9         96.75         93.05         5.59 o                         
  -3   8  -9        103.70        107.44         5.37 o                         
  -2   8  -9         84.16         79.02         5.61 o                         
  -1   8  -9        682.32        662.53        12.64 o                         
   0   8  -9        209.86        215.35         7.37 o                         
   1   8  -9         32.01         32.51         6.49 o                         
   2   8  -9        324.21        312.73        12.97 o                         
   3   8  -9         44.17         48.65         7.81 o                         
  -4   9  -9         51.84         62.04         4.51 o                         
  -3   9  -9        126.25        123.92         5.47 o                         
  -2   9  -9        372.65        379.06         8.56 o                         
  -1   9  -9          3.29          4.75         1.84 o                         
   0   9  -9        127.53        128.47         7.26 o                         
   1   9  -9        190.90        182.88        10.17 o                         
   5  -8  -8         74.96         73.33         5.86 o                         
   6  -8  -8        460.42        466.16        17.86 o                         
   7  -8  -8        201.99        207.12        11.84 o                         
   8  -8  -8         46.24         49.55         7.96 o                         
   3  -7  -8         71.50         74.06         7.55 o                         
   4  -7  -8         32.16         38.36         5.73 o                         
   5  -7  -8        978.39        976.84        39.88 o                         
   6  -7  -8         46.03         35.42         9.50 o                         
   7  -7  -8        146.27        144.66         9.91 o                         
   8  -7  -8        636.06        642.17        19.86 o                         
   9  -7  -8         11.88         10.11         3.82 o                         
   1  -6  -8        358.56        365.40        18.36 o                         
   2  -6  -8         23.87         23.22         6.24 o                         
   3  -6  -8        117.28        113.86         8.46 o                         
   4  -6  -8       1311.11       1305.99        36.01 o                         
   5  -6  -8          5.05          3.32         2.24 o                         
   6  -6  -8        169.05        159.45         9.21 o                         
   7  -6  -8        180.71        181.12         9.86 o                         
   8  -6  -8        210.33        224.47        11.89 o                         
   9  -6  -8         48.65         39.03         5.88 o                         
  10  -6  -8         89.56         96.01         7.00 o                         
   0  -5  -8        384.29        368.52        14.21 o                         
   1  -5  -8        220.17        207.68         9.64 o                         
   2  -5  -8        439.84        436.07        11.58 o                         
   3  -5  -8        461.57        432.49        15.37 o                         
   4  -5  -8        214.84        203.59         9.52 o                         
   5  -5  -8        143.64        155.82         9.83 o                         
   6  -5  -8        156.18        193.95        11.39 o                         
   7  -5  -8        135.91        144.21         7.73 o                         
   8  -5  -8         11.32         13.02         3.78 o                         
   9  -5  -8        202.42        204.59        11.51 o                         
  10  -5  -8         63.77         63.57         9.15 o                         
  -1  -4  -8        531.99        517.09        16.40 o                         
   0  -4  -8        167.41        163.37         8.94 o                         
   1  -4  -8        202.54        198.05         7.69 o                         
   2  -4  -8        292.22        294.20        10.12 o                         
   3  -4  -8        198.81        195.84         9.58 o                         
   4  -4  -8         44.29          3.97         5.35 o                         
   5  -4  -8        704.26        704.06        16.45 o                         
   6  -4  -8        185.27        185.02         8.21 o                         
   7  -4  -8         37.09         35.80         5.28 o                         
   8  -4  -8        341.22        355.03        11.01 o                         
   9  -4  -8         33.25         24.93         4.13 o                         
  10  -4  -8         92.50         94.05         8.90 o                         
  -2  -3  -8         29.72         39.50         5.75 o                         
  -1  -3  -8        204.24        205.47        10.61 o                         
   0  -3  -8        105.59        101.82         5.99 o                         
   1  -3  -8        800.40        744.60        22.21 o                         
   2  -3  -8        190.46        189.15         7.92 o                         
   3  -3  -8        108.68        104.21        10.79 o                         
   4  -3  -8        958.31        987.67        52.15 o                         
   5  -3  -8        246.34        231.88         7.97 o                         
   6  -3  -8        234.45        222.00         8.21 o                         
   7  -3  -8        289.14        295.21        10.98 o                         
   8  -3  -8        344.21        334.61        10.75 o                         
   9  -3  -8        263.58        262.06        11.27 o                         
  10  -3  -8        395.16        394.36        13.10 o                         
  -3  -2  -8        266.94        254.04        11.92 o                         
  -2  -2  -8         42.59         52.62         6.21 o                         
  -1  -2  -8         10.91         15.27         4.72 o                         
   0  -2  -8       1836.90       1848.13        33.38 o                         
   1  -2  -8        175.00        176.09         8.80 o                         
   2  -2  -8          3.81          4.81         3.41 o                         
   3  -2  -8       1874.01       1895.11        34.53 o                         
   4  -2  -8          3.19          1.97         2.44 o                         
   5  -2  -8        171.36        181.29         8.18 o                         
   6  -2  -8        646.30        625.67        20.31 o                         
   7  -2  -8        110.66        108.13         9.06 o                         
   8  -2  -8        337.26        352.14        11.98 o                         
   9  -2  -8        119.56        102.93         8.61 o                         
  10  -2  -8        147.49        142.34        11.54 o                         
  -4  -1  -8        524.92        545.91        18.59 o                         
  -3  -1  -8        180.85        158.69        11.76 o                         
  -2  -1  -8         65.55         63.97         7.29 o                         
  -1  -1  -8       1360.92       1536.82        29.55 o                         
   0  -1  -8        373.47        395.38        10.72 o                         
   1  -1  -8        477.57        468.60        12.59 o                         
   2  -1  -8       1204.47       1233.88        23.78 o                         
   3  -1  -8         61.10         57.38         3.76 o                         
   4  -1  -8        265.09        281.93        19.37 o                         
   5  -1  -8        102.11        100.62        10.88 o                         
   6  -1  -8        252.35        256.30        12.53 o                         
   7  -1  -8         74.57         69.82         6.63 o                         
   8  -1  -8        659.46        656.24        20.54 o                         
   9  -1  -8        130.92        133.08         9.88 o                         
  10  -1  -8         11.32         11.11         4.66 o                         
  -4   0  -8         48.87         47.79        11.48 o                         
  -3   0  -8        329.20        313.35        18.07 o                         
  -2   0  -8        672.24        659.84        20.62 o                         
  -1   0  -8        146.97        171.81         6.74 o                         
   0   0  -8        968.65       1137.59        19.62 o                         
   1   0  -8        990.13       1083.98        56.81 o                         
   2   0  -8        773.57        775.02        15.60 o                         
   3   0  -8         75.28         67.30         5.04 o                         
   4   0  -8        308.91        291.79        18.26 o                         
   5   0  -8        135.05        124.53         8.18 o                         
   6   0  -8         24.43         30.31         3.56 o                         
   7   0  -8       1652.35       1609.15        40.16 o                         
   8   0  -8         58.59         60.31        14.48 o                         
   9   0  -8        213.89        220.69         9.51 o                         
  10   0  -8        555.95        547.19        18.60 o                         
  -5   1  -8         89.62         82.24         9.12 o                         
  -4   1  -8        620.20        608.71        20.89 o                         
  -3   1  -8        207.13        185.07         8.20 o                         
  -2   1  -8        178.60        173.12         8.30 o                         
  -1   1  -8         48.00         48.91         4.88 o                         
   1   1  -8        485.58        548.17        11.71 o                         
   2   1  -8        325.90        377.35        10.60 o                         
   3   1  -8        517.03        535.52        16.96 o                         
   4   1  -8        301.99        287.32        12.26 o                         
   5   1  -8        239.33        234.33         8.17 o                         
   6   1  -8        762.87        780.11        15.60 o                         
   7   1  -8        235.54        235.35        10.11 o                         
   8   1  -8        603.48        583.22        14.10 o                         
   9   1  -8        412.24        411.59        14.22 o                         
  -5   2  -8        277.19        244.11        29.65 o                         
  -4   2  -8        331.71        306.89        10.87 o                         
  -3   2  -8         71.48         69.36         4.95 o                         
  -2   2  -8         11.40         14.20         2.11 o                         
  -1   2  -8       1314.21       1298.14        33.12 o                         
   0   2  -8        136.36        124.09         8.21 o                         
   1   2  -8         98.41        116.63         6.23 o                         
   2   2  -8        579.73        682.66        15.67 o                         
   3   2  -8         35.16         51.95         5.93 o                         
   4   2  -8        377.62        394.57         8.75 o                         
   5   2  -8        923.22        889.42        37.21 o                         
   6   2  -8        119.28        110.41         6.32 o                         
   7   2  -8        727.42        683.29        25.15 o                         
   8   2  -8        105.44        119.28        10.56 o                         
   9   2  -8        125.06        121.40        11.20 o                         
  -6   3  -8         50.14         45.44         5.51 o                         
  -5   3  -8        286.72        266.91        22.37 o                         
  -4   3  -8        119.50        107.82         6.70 o                         
  -3   3  -8         36.41         32.52         2.36 o                         
  -2   3  -8       1779.14       1748.44        42.29 o                         
  -1   3  -8         24.00         31.43         6.73 o                         
   0   3  -8        209.10        212.55         8.33 o                         
   1   3  -8        411.30        402.30        11.47 o                         
   2   3  -8        131.91        137.30         8.51 o                         
   3   3  -8        578.33        688.94        19.79 o                         
   4   3  -8        273.14        299.08         8.43 o                         
   5   3  -8        340.90        318.77         9.72 o                         
   6   3  -8        259.00        266.52         9.40 o                         
   7   3  -8        118.80        121.45         7.69 o                         
   8   3  -8         41.67         38.16         5.36 o                         
  -6   4  -8        395.91        383.78        13.09 o                         
  -5   4  -8        310.60        314.26        12.45 o                         
  -4   4  -8        321.87        303.77        11.44 o                         
  -3   4  -8       1015.41        973.05        20.61 o                         
  -2   4  -8         33.82         38.74         3.99 o                         
  -1   4  -8        879.57        920.69        16.61 o                         
   0   4  -8        175.14        172.78         7.70 o                         
   1   4  -8        198.91        192.17         7.98 o                         
   2   4  -8        292.05        279.58        11.33 o                         
   3   4  -8        395.45        398.39         9.51 o                         
   4   4  -8        163.92        182.80         6.15 o                         
   5   4  -8         34.48         31.27         3.42 o                         
   6   4  -8        608.48        631.86        14.05 o                         
   7   4  -8         76.18         75.39         7.30 o                         
  -6   5  -8         36.91         43.47         5.71 o                         
  -5   5  -8        462.02        455.55        12.67 o                         
  -4   5  -8         94.46         91.02         6.28 o                         
  -3   5  -8         71.09         71.23         5.05 o                         
  -2   5  -8        502.54        523.37        10.66 o                         
  -1   5  -8        501.59        522.75        12.12 o                         
   0   5  -8         40.26         45.66         4.67 o                         
   1   5  -8        137.29        135.32         8.00 o                         
   2   5  -8        774.78        770.40        14.93 o                         
   3   5  -8        135.63        128.05         6.42 o                         
   4   5  -8         39.58         36.53         4.09 o                         
   5   5  -8        853.18        959.60        22.15 o                         
   6   5  -8        159.21        180.13         8.51 o                         
   7   5  -8         51.16         44.09         5.78 o                         
  -6   6  -8        564.09        537.70        15.05 o                         
  -5   6  -8         22.17         23.93         2.38 o                         
  -4   6  -8         29.34         26.71         6.51 o                         
  -3   6  -8         31.99         32.50         3.48 o                         
  -2   6  -8        549.20        540.05        12.32 o                         
  -1   6  -8        119.44        146.99         7.32 o                         
   0   6  -8        285.68        284.08         7.06 o                         
   1   6  -8        723.57        724.06        19.55 o                         
   2   6  -8        269.80        271.96        18.63 o                         
   3   6  -8        300.75        291.06        14.11 o                         
   4   6  -8        565.92        568.32        20.80 o                         
   5   6  -8         91.41        108.42        18.91 o                         
   6   6  -8        348.40        414.63        18.75 o                         
  -6   7  -8        105.46        105.97         6.39 o                         
  -5   7  -8         80.94         84.45         7.93 o                         
  -4   7  -8        114.89        111.42         5.31 o                         
  -3   7  -8        471.77        452.52        11.49 o                         
  -2   7  -8        111.94        109.90         5.90 o                         
  -1   7  -8        672.36        674.59        15.28 o                         
   0   7  -8        651.68        640.69        14.03 o                         
   1   7  -8         46.94         48.97         6.36 o                         
   2   7  -8        442.16        453.74        17.64 o                         
   3   7  -8         65.11         74.10         7.33 o                         
   4   7  -8         99.92         93.97         7.58 o                         
   5   7  -8        313.04        285.23        12.11 o                         
  -6   8  -8         70.52         68.02         5.65 o                         
  -5   8  -8        215.83        218.06         6.92 o                         
  -4   8  -8         80.85         89.16         4.85 o                         
  -3   8  -8        216.64        207.53         5.90 o                         
  -2   8  -8        586.79        589.12        10.83 o                         
  -1   8  -8        403.23        425.99        10.80 o                         
   0   8  -8         67.55         71.68         5.50 o                         
   1   8  -8        392.23        390.52        12.13 o                         
   2   8  -8          3.08          2.96         3.74 o                         
   3   8  -8         15.13         14.02         5.31 o                         
  -5   9  -8         39.40         33.97         3.15 o                         
  -4   9  -8         40.10         41.45         3.18 o                         
  -3   9  -8        423.89        431.77         7.89 o                         
  -2   9  -8         31.18         29.03         2.56 o                         
  -1   9  -8         89.30         81.07         6.94 o                         
   0   9  -8        173.95        178.70         8.86 o                         
   1   9  -8        151.76        170.61         9.61 o                         
   2   9  -8        137.46        134.27        12.74 o                         
  -4  10  -8        176.99        190.50         6.09 o                         
  -3  10  -8        405.29        402.67         8.27 o                         
  -2  10  -8         72.18         71.44         4.32 o                         
  -1  10  -8          6.19          4.31         5.56 o                         
   0  10  -8        179.20        175.10        12.44 o                         
   7  -9  -7        290.55        280.63        13.04 o                         
   3  -8  -7        317.31        324.06        18.04 o                         
   4  -8  -7        166.73        165.25         8.84 o                         
   5  -8  -7        491.50        511.06        13.60 o                         
   6  -8  -7        152.08        153.18         7.29 o                         
   7  -8  -7         62.58         53.62         7.56 o                         
   8  -8  -7        914.68        913.00        26.48 o                         
   9  -8  -7         31.09         25.62         4.53 o                         
   1  -7  -7        578.17        520.25        19.09 o                         
   2  -7  -7         87.09        112.39        11.35 o                         
   3  -7  -7         26.05         28.30         5.19 o                         
   4  -7  -7        582.04        574.57        16.16 o                         
   5  -7  -7          0.84         -0.77         2.79 o                         
   6  -7  -7        201.39        179.02        13.03 o                         
   7  -7  -7        498.34        491.86        16.14 o                         
   8  -7  -7        184.39        186.70         8.69 o                         
   9  -7  -7         90.94         99.59         7.11 o                         
  10  -7  -7         53.20         57.07         6.13 o                         
   0  -6  -7        476.32        271.69        14.94 o                         
   1  -6  -7         11.72         12.61         5.57 o                         
   2  -6  -7        181.26        204.17        15.13 o                         
   3  -6  -7       1018.23       1061.58        30.09 o                         
   4  -6  -7         17.06         20.65         3.27 o                         
   5  -6  -7        162.18        160.95         8.20 o                         
   6  -6  -7        470.74        428.89        33.29 o                         
   7  -6  -7        103.10         97.15         9.42 o                         
   8  -6  -7          1.73          3.56         4.18 o                         
   9  -6  -7        294.61        293.24        10.34 o                         
  10  -6  -7        178.72        177.02         7.25 o                         
  11  -6  -7        116.36        124.71         8.49 o                         
  -1  -5  -7        510.90        502.67        20.24 o                         
   0  -5  -7        114.14        108.42         7.47 o                         
   1  -5  -7        230.41        234.36        11.04 o                         
   2  -5  -7        286.70        274.15         9.37 o                         
   3  -5  -7        132.73        141.28         6.12 o                         
   4  -5  -7        109.22        111.84         6.19 o                         
   5  -5  -7        387.39        381.11         7.96 o                         
   6  -5  -7        751.00        746.89        28.19 o                         
   7  -5  -7         27.78         32.96         4.40 o                         
   8  -5  -7       1061.84       1088.34        24.06 o                         
   9  -5  -7        114.70        110.65         6.91 o                         
  10  -5  -7        196.37        193.32         8.44 o                         
  11  -5  -7        218.97        211.38         9.45 o                         
  -2  -4  -7        164.39        171.62        11.34 o                         
  -1  -4  -7        186.27        188.58         9.41 o                         
   0  -4  -7         61.20         55.47         6.63 o                         
   1  -4  -7        221.81        230.16         8.58 o                         
   2  -4  -7        215.23        223.71         7.63 o                         
   3  -4  -7        184.64        199.91        10.71 o                         
   4  -4  -7       1383.04       1379.50        19.84 o                         
   5  -4  -7        408.96        401.44        10.20 o                         
   6  -4  -7        369.58        368.21        11.37 o                         
   7  -4  -7       1244.95       1233.55        25.92 o                         
   8  -4  -7         71.33         54.06         6.43 o                         
   9  -4  -7         96.53         95.34         6.00 o                         
  10  -4  -7        231.90        252.39        10.69 o                         
  11  -4  -7        120.01        123.93        10.29 o                         
  -3  -3  -7         84.61         99.28         8.36 o                         
  -2  -3  -7         75.89         76.37         6.96 o                         
  -1  -3  -7         22.40         28.02         5.81 o                         
   0  -3  -7       1608.10       1639.56        26.88 o                         
   1  -3  -7        186.46        171.72         6.53 o                         
   2  -3  -7          6.70          4.31         2.32 o                         
   3  -3  -7       1038.90       1003.23        21.29 o                         
   4  -3  -7         46.78         42.01         4.76 o                         
   5  -3  -7        769.69        790.35        15.72 o                         
   6  -3  -7       2251.13       2216.34        35.20 o                         
   7  -3  -7        150.42        146.75         6.86 o                         
   8  -3  -7         13.55         12.87         3.16 o                         
   9  -3  -7        124.04        114.32         8.09 o                         
  10  -3  -7        375.16        376.52        11.97 o                         
  11  -3  -7         89.29         86.55         9.81 o                         
  -4  -2  -7        392.16        391.16        18.27 o                         
  -3  -2  -7        157.54        148.11         9.14 o                         
  -2  -2  -7         57.71         68.78         9.30 o                         
  -1  -2  -7       1299.18       1387.31        28.89 o                         
   0  -2  -7        171.25        175.83         6.38 o                         
   1  -2  -7        119.01        112.49         5.43 o                         
   2  -2  -7       2244.56       2191.15        72.12 o                         
   3  -2  -7         42.16         39.90         3.91 o                         
   4  -2  -7        413.81        452.32        12.24 o                         
   5  -2  -7       1478.74       1455.90        28.21 o                         
   6  -2  -7        432.29        441.89        18.31 o                         
   7  -2  -7        255.50        268.38        10.05 o                         
   8  -2  -7        212.85        229.70         9.69 o                         
   9  -2  -7        176.07        182.01        11.43 o                         
  10  -2  -7        105.34        123.31        10.96 o                         
  11  -2  -7        454.37        422.43        19.80 o                         
  -4  -1  -7        120.84        113.52        10.07 o                         
  -3  -1  -7        166.43        146.77         8.75 o                         
  -2  -1  -7        943.45       1072.30        25.44 o                         
  -1  -1  -7        247.91        294.80         7.91 o                         
   0  -1  -7        482.36        530.92        11.44 o                         
   1  -1  -7       1328.35       1241.02        33.01 o                         
   2  -1  -7        492.72        502.51        14.41 o                         
   3  -1  -7        596.50        610.61        12.63 o                         
   4  -1  -7        561.44        603.69        26.29 o                         
   5  -1  -7        346.14        349.87        13.39 o                         
   6  -1  -7        339.74        408.78        20.14 o                         
   7  -1  -7       1394.67       1412.72        24.70 o                         
   8  -1  -7        224.83        234.62         9.91 o                         
   9  -1  -7         82.33         80.91         7.59 o                         
  10  -1  -7        209.81        215.53        10.53 o                         
  -4   0  -7        522.50        533.93        16.21 o                         
  -3   0  -7        330.58        324.60        10.81 o                         
  -2   0  -7        395.23        396.70        11.41 o                         
  -1   0  -7        258.18        284.35        10.77 o                         
   0   0  -7        989.13       1154.10        19.19 o                         
   1   0  -7        195.55        219.03        15.59 o                         
   2   0  -7        640.73        691.22        18.28 o                         
   3   0  -7       2108.78       2058.00        42.27 o                         
   4   0  -7        540.16        536.45        13.50 o                         
   5   0  -7        544.83        531.18        11.48 o                         
   6   0  -7       2029.59       2017.97        31.48 o                         
   7   0  -7        100.32        100.87         6.42 o                         
   8   0  -7        222.86        225.28         9.70 o                         
   9   0  -7        561.77        546.90        16.15 o                         
  10   0  -7          1.02          0.50         1.49 o                         
  -6   1  -7         82.61         72.81         9.77 o                         
  -5   1  -7        333.46        335.36        12.07 o                         
  -4   1  -7         17.10         16.41         3.89 o                         
  -3   1  -7         60.51         61.84         5.24 o                         
  -2   1  -7         32.02         25.10         1.96 o                         
  -1   1  -7       1099.70       1073.31        21.42 o                         
   0   1  -7        172.75        167.11        13.74 o                         
   1   1  -7        237.59        267.13        10.39 o                         
   2   1  -7       3367.13       3361.51        54.68 o                         
   3   1  -7        177.21        173.62         8.87 o                         
   4   1  -7        199.70        183.61         5.81 o                         
   5   1  -7       2087.01       2039.19        31.42 o                         
   6   1  -7        181.11        185.52         6.84 o                         
   7   1  -7        248.35        257.09         9.61 o                         
   8   1  -7        298.11        304.58        13.43 o                         
   9   1  -7         97.25        106.58         7.78 o                         
  -6   2  -7        236.59        219.04        13.02 o                         
  -5   2  -7        281.52        274.26        14.82 o                         
  -4   2  -7        114.25         95.30         6.92 o                         
  -3   2  -7         55.43         58.40         4.84 o                         
  -2   2  -7       1746.90       1729.39        30.69 o                         
  -1   2  -7        221.48        216.05         7.45 o                         
   0   2  -7        751.07        762.54        16.59 o                         
   1   2  -7        951.12       1230.11        62.22 o                         
   2   2  -7        151.31        168.57         6.55 o                         
   3   2  -7       1907.10       2010.13        76.22 o                         
   4   2  -7       1177.08       1132.10        18.96 o                         
   5   2  -7        317.33        291.89         8.11 o                         
   6   2  -7        102.90        109.44         6.31 o                         
   7   2  -7         33.68         33.73         5.56 o                         
   8   2  -7        155.30        159.12         8.78 o                         
   9   2  -7         98.59        128.00        10.77 o                         
  -7   3  -7          2.73          0.13         3.63 o                         
  -6   3  -7        223.41        215.34        13.65 o                         
  -5   3  -7        222.42        246.88        10.02 o                         
  -4   3  -7        222.11        207.02         8.23 o                         
  -3   3  -7       1451.50       1395.01        21.94 o                         
  -2   3  -7         30.44         31.86         2.84 o                         
  -1   3  -7        396.63        384.09         8.45 o                         
   0   3  -7        333.18        310.77         9.45 o                         
   1   3  -7        644.88        667.98        15.26 o                         
   2   3  -7        742.93        915.59        33.71 o                         
   3   3  -7        211.28        215.30         6.31 o                         
   4   3  -7        497.50        501.43        10.61 o                         
   5   3  -7        113.38        105.48         5.18 o                         
   6   3  -7        380.23        370.05        23.31 o                         
   7   3  -7         51.61         41.30         5.14 o                         
   8   3  -7         49.52         45.89         5.95 o                         
  -7   4  -7        354.36        365.20        13.78 o                         
  -6   4  -7        328.73        335.09        19.20 o                         
  -5   4  -7        175.50        178.02         9.43 o                         
  -4   4  -7        905.74        921.27        16.00 o                         
  -3   4  -7         14.49         13.10         2.31 o                         
  -2   4  -7        716.72        705.28        13.57 o                         
  -1   4  -7        197.36        186.05         6.15 o                         
   0   4  -7        159.36        158.28         6.93 o                         
   1   4  -7        832.79        808.72        17.20 o                         
   2   4  -7       1387.55       1367.95        30.46 o                         
   3   4  -7        408.76        411.71        11.23 o                         
   4   4  -7         26.73         30.48         3.97 o                         
   5   4  -7        993.19       1134.37        23.99 o                         
   6   4  -7        180.30        175.76         8.46 o                         
   7   4  -7        155.17        163.73        11.32 o                         
   8   4  -7        449.42        461.08        16.28 o                         
  -7   5  -7        135.72        136.83        10.35 o                         
  -6   5  -7        727.68        726.41        18.32 o                         
  -5   5  -7         57.10         53.09         5.66 o                         
  -4   5  -7         93.30         93.70         3.91 o                         
  -3   5  -7         79.51         81.28         5.35 o                         
  -2   5  -7        372.53        361.48        10.92 o                         
  -1   5  -7         22.38         25.17         4.45 o                         
   0   5  -7         60.65         65.29         4.09 o                         
   1   5  -7       1012.52        965.90        18.28 o                         
   2   5  -7         37.19         33.19         4.84 o                         
   3   5  -7        201.08        199.55        13.68 o                         
   4   5  -7       1231.84       1344.13        27.30 o                         
   5   5  -7        154.60        180.65         8.88 o                         
   6   5  -7        132.70         94.25         9.68 o                         
   7   5  -7        167.72        172.12        27.94 o                         
  -7   6  -7        272.10        270.85        12.05 o                         
  -6   6  -7        441.00        412.43        11.49 o                         
  -5   6  -7        273.53        273.89         6.46 o                         
  -4   6  -7         20.66         25.39         3.25 o                         
  -3   6  -7        634.95        609.28        11.60 o                         
  -2   6  -7        450.27        452.37         9.95 o                         
  -1   6  -7        533.19        517.70        11.08 o                         
   0   6  -7       1346.37       1361.66        24.51 o                         
   1   6  -7        365.77        355.19        17.16 o                         
   2   6  -7        809.32        806.08        19.11 o                         
   3   6  -7        591.95        561.11        15.55 o                         
   4   6  -7         51.71         48.65         5.65 o                         
   5   6  -7        559.59        568.03        16.33 o                         
   6   6  -7        228.43        245.68        20.38 o                         
  -7   7  -7        495.38        470.94        12.34 o                         
  -6   7  -7         83.77         88.33         4.72 o                         
  -5   7  -7        132.84        133.23         4.16 o                         
  -4   7  -7        208.16        213.29         7.29 o                         
  -3   7  -7        239.11        235.17         6.70 o                         
  -2   7  -7        571.40        583.87        10.24 o                         
  -1   7  -7        392.59        375.01         9.13 o                         
   0   7  -7        144.70        162.21        11.48 o                         
   1   7  -7       1317.84       1316.11        47.49 o                         
   2   7  -7         26.19         29.27         5.89 o                         
   3   7  -7        101.84        108.67         9.90 o                         
   4   7  -7        225.63        224.25        12.95 o                         
   5   7  -7        378.66        339.69        19.50 o                         
  -7   8  -7         37.36         37.66         3.12 o                         
  -6   8  -7        408.39        403.99         7.02 o                         
  -5   8  -7         71.60         78.59         3.47 o                         
  -4   8  -7         35.11         35.46         2.32 o                         
  -3   8  -7        341.32        312.48         6.28 o                         
  -2   8  -7        174.79        186.29         4.94 o                         
  -1   8  -7        158.35        148.18         4.21 o                         
   0   8  -7        968.58        959.15        18.81 o                         
   1   8  -7        125.71        162.70        11.16 o                         
   2   8  -7         58.92         68.80         6.80 o                         
   3   8  -7         76.80         82.18         7.21 o                         
   4   8  -7        323.82        334.89        13.71 o                         
  -6   9  -7         40.31         40.00         2.50 o                         
  -5   9  -7         43.48         42.26         3.21 o                         
  -4   9  -7        174.62        174.10         4.79 o                         
  -3   9  -7         92.08         91.76         4.43 o                         
  -2   9  -7         28.61         28.81         2.20 o                         
  -1   9  -7        325.81        310.34         9.18 o                         
   0   9  -7        404.06        410.98         9.85 o                         
   1   9  -7        148.19        154.95        10.42 o                         
   2   9  -7        222.05        255.18        11.97 o                         
  -5  10  -7         65.76         66.11         3.47 o                         
  -4  10  -7        151.17        160.54         4.72 o                         
  -3  10  -7         61.03         66.27         3.16 o                         
  -2  10  -7         74.53         75.65         4.78 o                         
  -1  10  -7        158.28        163.41         6.71 o                         
   0  10  -7         63.69         63.53         4.81 o                         
   4  -9  -6         24.65         29.99         5.03 o                         
   5  -9  -6        357.22        371.87        13.08 o                         
   6  -9  -6        293.81        293.01        10.57 o                         
   7  -9  -6         73.39         69.59         8.60 o                         
   8  -9  -6        276.80        293.74        12.60 o                         
   9  -9  -6         34.76         33.46         5.00 o                         
   2  -8  -6        368.96        351.21        15.94 o                         
   3  -8  -6         88.65         89.77         8.58 o                         
   4  -8  -6        451.76        465.93        14.57 o                         
   5  -8  -6         43.24         49.26         7.00 o                         
   6  -8  -6        281.37        276.44         9.58 o                         
   7  -8  -6        616.27        627.46        18.15 o                         
   8  -8  -6        235.33        229.80         9.50 o                         
   9  -8  -6         88.01        102.43         7.18 o                         
  10  -8  -6        123.27        116.08         7.62 o                         
   0  -7  -6        352.60        326.41        19.29 o                         
   1  -7  -6         10.28         10.06         4.63 o                         
   2  -7  -6        207.93        204.56        13.51 o                         
   3  -7  -6        679.72        662.67        18.37 o                         
   4  -7  -6          3.73          4.14         2.92 o                         
   5  -7  -6         27.66         35.99         4.94 o                         
   6  -7  -6         93.27        101.70         6.16 o                         
   7  -7  -6        248.36        257.29        11.00 o                         
   8  -7  -6        201.04        204.60         8.84 o                         
   9  -7  -6         89.20         80.63         6.20 o                         
  10  -7  -6        621.15        644.48        16.23 o                         
  11  -7  -6         84.48         80.66        10.12 o                         
  -1  -6  -6        508.98        502.56        13.54 o                         
   0  -6  -6          2.79          2.14         2.84 o                         
   1  -6  -6         66.41         70.01         5.87 o                         
   2  -6  -6        748.90        721.12        14.73 o                         
   3  -6  -6         70.27         74.18         4.03 o                         
   4  -6  -6        106.54        111.76         4.62 o                         
   5  -6  -6        248.20        252.28         8.90 o                         
   6  -6  -6        437.92        427.90        13.20 o                         
   7  -6  -6         70.00         63.59         5.27 o                         
   8  -6  -6        862.00        868.05        17.71 o                         
   9  -6  -6        239.84        244.55         8.69 o                         
  10  -6  -6         15.05         13.21         2.99 o                         
  11  -6  -6        316.89        312.94         9.24 o                         
  -2  -5  -6        440.05        397.55        12.05 o                         
  -1  -5  -6        125.55        123.45        19.73 o                         
   0  -5  -6         59.27         66.79         6.81 o                         
   1  -5  -6         10.59          6.95         2.56 o                         
   2  -5  -6        250.82        276.03         8.08 o                         
   3  -5  -6        106.75        120.37         7.37 o                         
   4  -5  -6        420.43        412.29         9.09 o                         
   5  -5  -6        972.62        974.12        15.29 o                         
   6  -5  -6        132.88        128.75         6.02 o                         
   7  -5  -6       1332.05       1316.33        28.89 o                         
   8  -5  -6          0.52          2.61         3.68 o                         
   9  -5  -6        129.01        118.50         6.36 o                         
  10  -5  -6        344.34        333.74         9.46 o                         
  11  -5  -6          5.35          0.48         1.82 o                         
  -3  -4  -6        159.47        160.50        11.32 o                         
  -2  -4  -6        390.20        405.47        14.89 o                         
  -1  -4  -6        150.77        153.53        12.35 o                         
   0  -4  -6        276.33        284.82        10.15 o                         
   1  -4  -6        284.21        280.46         9.04 o                         
   2  -4  -6        230.87        232.33         7.66 o                         
   3  -4  -6        652.00        633.04        19.14 o                         
   4  -4  -6        166.56        165.03         4.79 o                         
   5  -4  -6        849.21        852.30        17.99 o                         
   6  -4  -6       1326.67       1289.54        22.51 o                         
   7  -4  -6         38.28         42.14         4.15 o                         
   8  -4  -6        417.12        434.28        11.45 o                         
   9  -4  -6        393.63        380.37        10.24 o                         
  10  -4  -6        162.42        157.04         6.36 o                         
  11  -4  -6         13.48         12.34         4.67 o                         
  -4  -3  -6        356.36        354.26        15.28 o                         
  -3  -3  -6        431.91        481.33        15.45 o                         
  -2  -3  -6        221.98        239.22        12.25 o                         
  -1  -3  -6       1322.26       1312.28        27.13 o                         
   0  -3  -6         54.61         52.70         3.99 o                         
   1  -3  -6        372.08        328.46         8.71 o                         
   2  -3  -6       1052.10       1013.49        21.19 o                         
   3  -3  -6         15.29         18.56         3.21 o                         
   4  -3  -6        779.59        829.77        15.15 o                         
   5  -3  -6        997.61       1001.35        18.35 o                         
   6  -3  -6        314.74        301.41         8.85 o                         
   7  -3  -6        121.89        133.56         6.55 o                         
   8  -3  -6         29.26         29.96         3.83 o                         
   9  -3  -6        106.08         99.53         6.63 o                         
  10  -3  -6         73.45         68.80         6.77 o                         
  11  -3  -6        132.07        153.68         9.41 o                         
  -5  -2  -6       1173.47       1137.98        34.47 o                         
  -4  -2  -6         70.67         81.59         7.57 o                         
  -3  -2  -6         94.46         93.45         8.83 o                         
  -2  -2  -6        827.03        931.47        19.86 o                         
  -1  -2  -6         11.90         13.75         3.34 o                         
   0  -2  -6         28.60         32.74         3.15 o                         
   1  -2  -6       1614.54       1512.79        24.27 o                         
   2  -2  -6        458.97        434.40        10.70 o                         
   3  -2  -6        531.56        563.64        13.05 o                         
   4  -2  -6        142.38        147.83         6.44 o                         
   5  -2  -6       1295.79       1314.13        31.05 o                         
   6  -2  -6        361.29        342.89        13.07 o                         
   7  -2  -6        921.19        916.31        21.82 o                         
   8  -2  -6        264.04        258.07        10.31 o                         
   9  -2  -6        195.62        202.82        11.99 o                         
  10  -2  -6        273.76        279.59        26.01 o                         
  11  -2  -6         39.06         48.77         7.86 o                         
  -5  -1  -6         31.04         28.67         6.55 o                         
  -4  -1  -6        229.13        224.49        12.39 o                         
  -3  -1  -6        605.94        612.61        13.87 o                         
  -2  -1  -6         95.85         99.44         5.09 o                         
  -1  -1  -6         44.44         51.07         3.38 o                         
   0  -1  -6        201.63        256.56         7.69 o                         
   1  -1  -6        898.87        903.23        18.29 o                         
   2  -1  -6        615.61        643.39        19.51 o                         
   3  -1  -6        245.22        239.74         8.48 o                         
   4  -1  -6       1279.38       1298.53        30.27 o                         
   5  -1  -6        500.42        511.69        10.94 o                         
   6  -1  -6       2334.73       2353.27        35.68 o                         
   7  -1  -6         78.48        106.60         6.59 o                         
   8  -1  -6        195.88        205.24         7.86 o                         
   9  -1  -6        490.90        494.88        14.84 o                         
  10  -1  -6         27.72         19.95         4.60 o                         
  -6   0  -6         55.05         44.58         7.51 o                         
  -5   0  -6        318.63        300.16        11.04 o                         
  -4   0  -6        329.98        325.54        15.65 o                         
  -3   0  -6         85.58         76.67         5.56 o                         
  -2   0  -6        128.18        120.29         5.83 o                         
  -1   0  -6       1036.51       1026.14        17.01 o                         
   0   0  -6        507.72        563.55        15.73 o                         
   1   0  -6        287.25        325.40        11.85 o                         
   2   0  -6       4339.62       4393.15        84.33 o                         
   3   0  -6       1805.00       1819.35        38.93 o                         
   4   0  -6        651.49        613.90        11.89 o                         
   5   0  -6       2689.36       2564.42        38.17 o                         
   6   0  -6          6.82          7.78         2.48 o                         
   7   0  -6        454.18        463.65        11.37 o                         
   8   0  -6        596.65        571.39        20.57 o                         
   9   0  -6        102.35        105.25         7.72 o                         
  10   0  -6         34.39         31.99         5.18 o                         
  -6   1  -6        253.43        247.75        10.85 o                         
  -5   1  -6        275.62        279.36        14.70 o                         
  -4   1  -6        202.92        217.14         9.27 o                         
  -3   1  -6        105.50        102.11         5.95 o                         
  -2   1  -6        713.51        659.05        11.33 o                         
  -1   1  -6        231.58        242.28        12.83 o                         
   0   1  -6        298.02        285.61        16.42 o                         
   1   1  -6       3769.60       4379.63        71.27 o                         
   3   1  -6        218.05        218.83         5.97 o                         
   4   1  -6       1314.43       1310.20        21.19 o                         
   5   1  -6        236.68        219.09         6.76 o                         
   6   1  -6        125.98        113.14         5.53 o                         
   7   1  -6        377.94        357.67        14.74 o                         
   8   1  -6         64.25         61.96         7.23 o                         
   9   1  -6        135.12        136.32        12.35 o                         
  10   1  -6        169.41        167.18        11.49 o                         
  -7   2  -6         24.08         19.21         5.15 o                         
  -6   2  -6        530.83        512.02        15.14 o                         
  -5   2  -6        143.86        156.42         7.92 o                         
  -4   2  -6        178.82        158.89         7.49 o                         
  -3   2  -6        975.27        936.47        20.55 o                         
  -2   2  -6        136.29        130.41         6.14 o                         
  -1   2  -6       1184.58       1176.34        25.84 o                         
   0   2  -6       1179.57       1126.81        21.40 o                         
   1   2  -6       2003.27       2179.66        37.09 o                         
   2   2  -6       1435.73       1713.23        37.36 o                         
   3   2  -6        381.43        379.34         8.95 o                         
   4   2  -6        624.85        627.62        12.10 o                         
   5   2  -6        271.07        262.27         8.48 o                         
   6   2  -6        101.06        100.76         6.27 o                         
   7   2  -6         32.25         30.44         3.58 o                         
   8   2  -6         11.60          7.67         4.00 o                         
   9   2  -6        417.68        399.24        14.28 o                         
  -7   3  -6        870.59        868.70        22.01 o                         
  -6   3  -6        262.99        255.27        21.39 o                         
  -5   3  -6        115.67        107.20         6.74 o                         
  -4   3  -6       1020.16        985.28        21.71 o                         
  -3   3  -6         41.46         45.08         2.99 o                         
  -2   3  -6       1412.48       1483.55        22.56 o                         
  -1   3  -6        725.42        736.26        13.14 o                         
   0   3  -6        444.48        434.20        11.16 o                         
   1   3  -6        609.23        566.03        12.58 o                         
   2   3  -6        269.13        283.43         9.91 o                         
   3   3  -6       1150.03       1302.69        24.63 o                         
   4   3  -6         77.92         84.45         5.25 o                         
   5   3  -6        972.80        976.37        26.18 o                         
   6   3  -6        144.09        127.72         6.83 o                         
   7   3  -6         71.12         71.06         6.97 o                         
   8   3  -6        703.58        695.06        19.07 o                         
  -8   4  -6        369.42        364.08        12.04 o                         
  -7   4  -6         78.76         75.39         7.99 o                         
  -6   4  -6         80.49         77.01         7.65 o                         
  -5   4  -6         68.08         60.72         4.77 o                         
  -4   4  -6        169.56        190.16        10.05 o                         
  -3   4  -6        531.21        520.70         9.16 o                         
  -2   4  -6        696.66        695.95        12.83 o                         
  -1   4  -6        129.57        130.66         6.13 o                         
   0   4  -6        506.35        504.37         9.35 o                         
   1   4  -6       1561.93       1522.26        32.74 o                         
   2   4  -6        348.15        331.08        10.64 o                         
   3   4  -6        191.89        190.35         7.06 o                         
   4   4  -6        950.05       1077.78        22.66 o                         
   5   4  -6         15.97         27.02         4.04 o                         
   6   4  -6        231.93        221.67        11.40 o                         
   7   4  -6        366.72        359.77        16.47 o                         
   8   4  -6         39.01         31.86         5.41 o                         
  -8   5  -6         27.40         27.12         4.60 o                         
  -7   5  -6        329.86        339.26        10.87 o                         
  -6   5  -6        117.85        113.94         8.37 o                         
  -5   5  -6         12.80         13.21         2.20 o                         
  -4   5  -6        215.97        206.27         5.43 o                         
  -3   5  -6       1233.41       1199.66        14.24 o                         
  -2   5  -6        177.01        193.79        11.79 o                         
  -1   5  -6         23.29         21.70         2.39 o                         
   0   5  -6       2379.91       2277.75        33.56 o                         
   1   5  -6        365.99        377.73        10.75 o                         
   2   5  -6        141.51        130.91         4.53 o                         
   3   5  -6       1099.03       1105.04        28.63 o                         
   4   5  -6        237.87        241.27         9.37 o                         
   5   5  -6        409.99        488.16        14.00 o                         
   6   5  -6        237.30        267.39        13.89 o                         
   7   5  -6         39.47         38.61         6.78 o                         
  -8   6  -6         88.66         86.03         5.59 o                         
  -7   6  -6        510.00        506.67        11.49 o                         
  -6   6  -6        297.97        289.80         8.11 o                         
  -5   6  -6        182.96        179.67         5.28 o                         
  -4   6  -6       1214.21       1196.93        22.94 o                         
  -3   6  -6        735.28        732.44         9.63 o                         
  -2   6  -6        543.82        510.32         9.33 o                         
  -1   6  -6       2347.88       2388.25        31.09 o                         
   0   6  -6        550.97        540.38        10.86 o                         
   1   6  -6        110.45        116.69         6.24 o                         
   2   6  -6         90.27         94.03         7.03 o                         
   3   6  -6        136.62        133.22         7.39 o                         
   4   6  -6        377.47        373.38        12.53 o                         
   5   6  -6        448.16        474.77        14.39 o                         
   6   6  -6         51.71         74.05        12.45 o                         
  -8   7  -6        297.10        307.86        12.18 o                         
  -7   7  -6         98.90         92.97         6.86 o                         
  -6   7  -6        446.06        436.30         7.35 o                         
  -5   7  -6        396.38        401.98         7.25 o                         
  -4   7  -6        145.62        148.21         4.37 o                         
  -3   7  -6        933.81        946.13        12.05 o                         
  -2   7  -6        838.40        836.14        12.80 o                         
  -1   7  -6        376.89        429.96        10.72 o                         
   0   7  -6        156.79        157.21         5.91 o                         
   1   7  -6        113.40        119.27         4.82 o                         
   2   7  -6        208.55        211.27         6.21 o                         
   3   7  -6        208.29        193.87         6.82 o                         
   4   7  -6        592.95        549.93        12.96 o                         
   5   7  -6         29.92         30.81         9.87 o                         
  -8   8  -6         36.72         39.88         3.94 o                         
  -7   8  -6       1008.51        984.13        13.14 o                         
  -6   8  -6        168.97        172.39         4.41 o                         
  -5   8  -6         62.13         61.70         3.19 o                         
  -4   8  -6        626.26        649.44         9.64 o                         
  -3   8  -6         79.44         88.07         3.55 o                         
  -2   8  -6         22.32         22.06         2.25 o                         
  -1   8  -6        186.67        181.46         6.38 o                         
   0   8  -6        400.49        404.37        11.28 o                         
   1   8  -6        169.92        184.53         6.75 o                         
   2   8  -6         97.08        103.88         5.70 o                         
   3   8  -6        435.02        438.86        10.78 o                         
   4   8  -6         46.93         42.87         3.91 o                         
  -7   9  -6         11.76         16.64         2.18 o                         
  -6   9  -6         70.82         74.67         3.35 o                         
  -5   9  -6        514.42        526.95         8.10 o                         
  -4   9  -6        417.90        408.98         7.66 o                         
  -3   9  -6        169.10        162.17         4.47 o                         
  -2   9  -6        210.34        215.68         4.36 o                         
  -1   9  -6        423.05        408.40         9.56 o                         
   0   9  -6        118.57        119.58         5.53 o                         
   1   9  -6        518.87        495.10        11.41 o                         
   2   9  -6        454.40        445.04        10.86 o                         
  -6  10  -6        157.22        144.12         4.44 o                         
  -5  10  -6        370.49        379.65         7.66 o                         
  -4  10  -6         85.25         84.32         4.01 o                         
  -3  10  -6         86.95         85.62         4.01 o                         
  -2  10  -6        433.67        439.89         9.38 o                         
  -1  10  -6         50.67         51.40         3.63 o                         
   0  10  -6        410.57        386.00        14.29 o                         
   1  10  -6         98.28         98.09         5.69 o                         
  -5  11  -6         97.00         94.08         4.33 o                         
  -4  11  -6        160.01        169.80         4.92 o                         
  -3  11  -6        156.86        164.55         5.63 o                         
  -2  11  -6         25.41         20.20         3.01 o                         
   5 -10  -5         90.23         89.92         7.65 o                         
   6 -10  -5        499.16        493.34        13.83 o                         
   7 -10  -5         52.49         47.48         6.69 o                         
   8 -10  -5        105.88        113.48        10.92 o                         
   2  -9  -5        410.69        383.92        25.55 o                         
   3  -9  -5         79.78         76.56         7.76 o                         
   4  -9  -5        332.77        348.22        13.34 o                         
   5  -9  -5        198.76        202.31        10.51 o                         
   6  -9  -5         77.33         79.65         6.69 o                         
   7  -9  -5        248.04        255.87        11.48 o                         
   8  -9  -5         13.98         12.38         4.29 o                         
   9  -9  -5        169.53        188.96        12.34 o                         
  10  -9  -5         23.11         20.28         4.51 o                         
   1  -8  -5        244.32        215.69        14.16 o                         
   2  -8  -5        166.86        150.41        12.69 o                         
   3  -8  -5        603.06        622.29        15.45 o                         
   4  -8  -5         33.52         35.65         4.33 o                         
   5  -8  -5         53.42         43.36         4.98 o                         
   6  -8  -5        158.52        154.24         7.99 o                         
   7  -8  -5        534.15        550.11        16.40 o                         
   8  -8  -5         49.56         51.79         5.26 o                         
   9  -8  -5         81.59         80.68         7.43 o                         
  10  -8  -5        328.62        342.86        12.97 o                         
   0  -7  -5         60.72         57.62        13.69 o                         
   1  -7  -5        284.37        302.42        12.63 o                         
   2  -7  -5        974.11        964.48        23.49 o                         
   3  -7  -5        118.00        114.24         6.77 o                         
   4  -7  -5         25.81         28.94         3.79 o                         
   5  -7  -5          4.56          6.79         2.70 o                         
   6  -7  -5        217.15        218.69         8.56 o                         
   7  -7  -5         41.14         37.43         4.37 o                         
   8  -7  -5        180.72        176.11         9.14 o                         
   9  -7  -5        898.83        978.08        20.92 o                         
  10  -7  -5         12.65         15.92         3.62 o                         
  11  -7  -5        144.43        152.48         8.76 o                         
  -2  -6  -5        310.10        297.17        10.27 o                         
  -1  -6  -5         21.93         18.21         3.80 o                         
   0  -6  -5        131.80        126.58         9.03 o                         
   1  -6  -5        596.47        557.30        25.46 o                         
   2  -6  -5        291.33        283.22         7.96 o                         
   3  -6  -5        166.31        143.51         8.60 o                         
   4  -6  -5        182.56        191.56        20.09 o                         
   5  -6  -5       1120.40       1138.63        17.52 o                         
   6  -6  -5        376.27        398.55         9.96 o                         
   7  -6  -5        753.78        764.65        14.11 o                         
   8  -6  -5         86.94         87.76         5.38 o                         
   9  -6  -5        156.77        158.11         7.24 o                         
  10  -6  -5        716.15        722.14        13.55 o                         
  11  -6  -5        151.20        166.80         8.77 o                         
  -3  -5  -5         13.63         15.21         3.61 o                         
  -2  -5  -5        415.97        434.51        13.51 o                         
  -1  -5  -5        481.07        481.12        14.17 o                         
   0  -5  -5        220.74        209.95         8.46 o                         
   1  -5  -5        521.57        560.57        16.85 o                         
   2  -5  -5        549.47        603.88        31.75 o                         
   3  -5  -5        760.31        735.32        11.70 o                         
   4  -5  -5        451.41        437.62         8.41 o                         
   5  -5  -5        327.59        312.71         8.32 o                         
   6  -5  -5       1711.39       1721.90        28.13 o                         
   7  -5  -5        264.95        253.22         8.71 o                         
   8  -5  -5        105.37        110.14         5.61 o                         
   9  -5  -5        539.71        542.12        11.52 o                         
  10  -5  -5        240.59        238.54         8.21 o                         
  11  -5  -5         91.59         93.90         7.74 o                         
  -4  -4  -5         19.43         19.06         4.03 o                         
  -2  -4  -5        393.98        377.94        12.76 o                         
  -1  -4  -5       1547.01       1565.43        30.60 o                         
   0  -4  -5        127.26        120.87         7.40 o                         
   1  -4  -5        677.14        666.13        13.30 o                         
   2  -4  -5        741.33        714.55        14.76 o                         
   3  -4  -5        134.89        178.56         8.92 o                         
   4  -4  -5       1056.65       1062.87        15.53 o                         
   5  -4  -5        577.40        558.60        11.77 o                         
   6  -4  -5         80.41         68.73         4.60 o                         
   7  -4  -5         81.88         80.44         4.65 o                         
   8  -4  -5        254.42        238.67        10.43 o                         
   9  -4  -5        432.96        447.85         9.42 o                         
  10  -4  -5        221.62        204.26        10.41 o                         
  11  -4  -5         10.31         13.69         5.60 o                         
  -5  -3  -5        111.25        111.13         7.26 o                         
  -4  -3  -5        179.28        197.44        10.30 o                         
  -3  -3  -5         26.27         23.20         4.58 o                         
  -2  -3  -5       1453.31       1531.73        34.15 o                         
  -1  -3  -5        174.61        172.92         8.04 o                         
   0  -3  -5        187.01        160.92         5.79 o                         
   1  -3  -5       2038.49       1957.54        30.05 o                         
   2  -3  -5        307.86        305.40         9.42 o                         
   3  -3  -5        153.44        127.19         5.86 o                         
   4  -3  -5        101.13         89.89         5.69 o                         
   5  -3  -5       1259.60       1305.16        22.32 o                         
   6  -3  -5        293.43        289.55         7.28 o                         
   7  -3  -5        153.15        145.56         7.11 o                         
   8  -3  -5        712.43        746.43        17.09 o                         
   9  -3  -5         44.82         43.17         4.02 o                         
  10  -3  -5        372.34        364.37        13.17 o                         
  11  -3  -5        345.85        348.78        13.57 o                         
  -5  -2  -5         69.69         67.35         8.98 o                         
  -4  -2  -5        297.12        271.28        13.56 o                         
  -3  -2  -5       1215.04       1302.00        22.78 o                         
  -2  -2  -5         30.82         32.91         4.27 o                         
  -1  -2  -5         93.86         98.28         4.62 o                         
   0  -2  -5        691.73        678.45        12.77 o                         
   1  -2  -5        696.65        680.27        16.43 o                         
   2  -2  -5        718.67        700.56        13.34 o                         
   3  -2  -5        242.04        252.53         7.77 o                         
   4  -2  -5       1158.34       1160.34        22.07 o                         
   6  -2  -5       1267.27       1213.46        23.74 o                         
   7  -2  -5        488.75        494.18        13.53 o                         
   8  -2  -5        178.70        167.98         8.36 o                         
   9  -2  -5        365.43        361.79        21.03 o                         
  10  -2  -5         57.18         50.67         7.77 o                         
  11  -2  -5        102.94         88.12        12.64 o                         
  -6  -1  -5         19.07         23.36         6.46 o                         
  -5  -1  -5        523.59        522.48        19.50 o                         
  -4  -1  -5        373.19        378.93        11.77 o                         
  -3  -1  -5        121.45        121.66         6.78 o                         
  -2  -1  -5        221.27        224.27         6.74 o                         
  -1  -1  -5        619.86        701.27        11.18 o                         
   0  -1  -5        674.08        676.13        12.41 o                         
   1  -1  -5        280.42        262.01         7.47 o                         
   2  -1  -5        716.59        657.52        16.84 o                         
   3  -1  -5        536.90        488.14        21.12 o                         
   4  -1  -5        746.73        734.83        13.45 o                         
   5  -1  -5       2414.67       2369.62        35.21 o                         
   6  -1  -5        458.94        466.69        15.64 o                         
   7  -1  -5        159.26        189.39        14.30 o                         
   8  -1  -5        927.44        943.31        21.22 o                         
   9  -1  -5          8.92          4.46         3.41 o                         
  10  -1  -5          6.21          5.67         3.61 o                         
  -7   0  -5         20.21         11.62        12.08 o                         
  -6   0  -5        228.11        245.50        10.60 o                         
  -5   0  -5        504.48        500.70        14.30 o                         
  -4   0  -5        110.23        123.34         6.76 o                         
  -3   0  -5        139.62        134.16         6.27 o                         
  -2   0  -5       1242.85       1196.00        22.26 o                         
  -1   0  -5        807.39        861.33        12.62 o                         
   0   0  -5        251.90        292.92         9.99 o                         
   1   0  -5       9009.67       9131.24       240.33 o                         
   2   0  -5        919.06        943.89        18.59 o                         
   3   0  -5        474.13        442.43         9.96 o                         
   4   0  -5       1402.56       1296.93        24.23 o                         
   5   0  -5         82.50         78.25         4.27 o                         
   6   0  -5        231.65        226.67         7.21 o                         
   7   0  -5        771.83        751.99        17.78 o                         
   8   0  -5        161.88        185.73        12.01 o                         
   9   0  -5        146.82        137.56         9.84 o                         
  10   0  -5         85.08         82.92         7.39 o                         
  -7   1  -5         57.44         46.93        10.69 o                         
  -6   1  -5        191.98        184.60         9.25 o                         
  -5   1  -5        133.87        154.18         8.00 o                         
  -4   1  -5          1.99          0.90         2.38 o                         
  -3   1  -5       1833.58       1769.83        31.91 o                         
  -2   1  -5        660.12        616.75        13.22 o                         
  -1   1  -5        865.65        821.97        16.22 o                         
   0   1  -5       2467.15       2969.74       134.43 o                         
   1   1  -5        223.41        272.10         7.55 o                         
   2   1  -5       3007.08       3231.84        77.32 o                         
   3   1  -5        578.55        536.03        10.00 o                         
   4   1  -5        421.32        381.33         8.53 o                         
   5   1  -5        123.43        116.87         4.91 o                         
   6   1  -5        335.38        332.09        11.17 o                         
   7   1  -5        116.82        115.61         5.47 o                         
   8   1  -5          7.54          8.48         4.23 o                         
   9   1  -5        376.57        388.07        15.86 o                         
  10   1  -5        205.77        182.27        21.17 o                         
  -8   2  -5          0.59          0.09         3.33 o                         
  -7   2  -5        596.00        574.81        21.34 o                         
  -6   2  -5        202.02        219.82         8.46 o                         
  -5   2  -5        702.98        679.48        14.67 o                         
  -4   2  -5       1343.65       1313.61        22.17 o                         
  -3   2  -5         70.96         72.99         4.74 o                         
  -2   2  -5        981.33        964.34        18.57 o                         
  -1   2  -5        942.75        914.21        13.76 o                         
   0   2  -5        522.08        546.28        32.46 o                         
   1   2  -5       2267.54       2630.45        61.66 o                         
   2   2  -5        721.48        821.03        14.94 o                         
   3   2  -5        412.38        390.38         9.79 o                         
   4   2  -5        363.33        362.90        11.74 o                         
   5   2  -5        336.43        331.88        12.55 o                         
   6   2  -5         81.23         84.90         4.60 o                         
   7   2  -5         10.14          4.55         2.07 o                         
   8   2  -5       1706.08       1678.59        33.95 o                         
   9   2  -5         89.27         76.08         7.27 o                         
  -8   3  -5        334.31        328.62        11.49 o                         
  -7   3  -5        101.75        106.30         9.61 o                         
  -6   3  -5         99.08         94.55         6.03 o                         
  -5   3  -5        971.30        954.48        18.79 o                         
  -4   3  -5         70.56         64.98         4.86 o                         
  -3   3  -5        431.01        413.00         8.38 o                         
  -2   3  -5        150.15        144.58         3.67 o                         
  -1   3  -5        360.39        351.68         9.49 o                         
   0   3  -5        812.90        842.19        13.77 o                         
   1   3  -5        392.41        367.16         8.83 o                         
   2   3  -5        218.71        195.79        12.54 o                         
   3   3  -5         41.97         54.99         4.90 o                         
   4   3  -5        600.26        655.98        19.04 o                         
   5   3  -5        201.84        190.68         7.36 o                         
   6   3  -5        125.44        132.59         6.80 o                         
   7   3  -5       1371.39       1349.85        25.71 o                         
   8   3  -5         36.62         27.62         5.63 o                         
  -8   4  -5         35.27         37.66         5.38 o                         
  -7   4  -5        222.56        235.44        19.65 o                         
  -6   4  -5          2.24          0.32         2.49 o                         
  -5   4  -5        176.42        175.28         7.31 o                         
  -4   4  -5        344.34        324.02         7.06 o                         
  -3   4  -5        322.30        308.68         8.19 o                         
  -2   4  -5       2457.07       2501.11        32.37 o                         
  -1   4  -5         29.53         27.75         2.72 o                         
   0   4  -5       1993.67       1888.00        27.37 o                         
   1   4  -5        356.03        349.82         9.86 o                         
   2   4  -5        745.78        741.54        14.74 o                         
   3   4  -5        571.01        589.68        16.13 o                         
   4   4  -5        147.78        175.27         7.57 o                         
   5   4  -5        253.28        263.78         9.27 o                         
   6   4  -5        786.39        771.93        21.40 o                         
   7   4  -5        109.38        110.14         7.38 o                         
   8   4  -5        137.21        151.70        11.92 o                         
  -8   5  -5        114.92        121.45         6.03 o                         
  -7   5  -5        679.05        688.02        15.08 o                         
  -6   5  -5        245.87        259.38         9.77 o                         
  -5   5  -5         98.02         95.38         4.40 o                         
  -4   5  -5       1134.85       1099.60        15.52 o                         
  -3   5  -5        227.52        227.98         4.95 o                         
  -2   5  -5        332.30        346.96        11.67 o                         
  -1   5  -5       4015.92       4071.09        55.70 o                         
   0   5  -5         67.02         65.35         3.47 o                         
   1   5  -5        365.04        352.88         7.77 o                         
   2   5  -5        120.21        118.53         4.04 o                         
   3   5  -5        240.37        224.84         6.55 o                         
   4   5  -5        236.87        241.82         9.21 o                         
   5   5  -5        854.22        983.40        21.84 o                         
   6   5  -5        100.54        140.01         7.95 o                         
   7   5  -5         49.08         42.23         4.22 o                         
  -8   6  -5        388.18        384.64        13.87 o                         
  -7   6  -5        154.92        138.63         5.99 o                         
  -6   6  -5         81.05         83.17         4.66 o                         
  -5   6  -5        979.39        976.65        14.34 o                         
  -4   6  -5        121.35        110.15         3.50 o                         
  -3   6  -5        823.69        803.20         9.40 o                         
  -2   6  -5       1404.87       1376.49        18.07 o                         
  -1   6  -5        228.08        266.55         9.18 o                         
   0   6  -5        494.89        490.97        10.28 o                         
   1   6  -5         91.34         90.14         4.01 o                         
   2   6  -5        124.57        116.33         4.83 o                         
   3   6  -5        189.63        173.44         5.95 o                         
   4   6  -5       1035.31       1031.08        22.69 o                         
   5   6  -5        393.57        406.76        13.07 o                         
   6   6  -5         48.47         57.14         8.25 o                         
  -8   7  -5         65.10         71.13         4.36 o                         
  -7   7  -5        502.61        499.44         8.96 o                         
  -6   7  -5        321.15        330.37         6.53 o                         
  -5   7  -5        100.16        101.06         3.54 o                         
  -4   7  -5        708.33        712.06         9.39 o                         
  -3   7  -5        361.55        361.73         5.76 o                         
  -2   7  -5        323.95        344.69         6.07 o                         
  -1   7  -5        777.69        764.33         9.41 o                         
   0   7  -5        302.10        301.80         7.07 o                         
   1   7  -5        162.82        153.81         4.58 o                         
   2   7  -5         22.47         21.90         2.85 o                         
   3   7  -5        911.54        886.50        15.17 o                         
   4   7  -5        126.45        114.15         7.76 o                         
   5   7  -5         94.72         99.20        10.45 o                         
  -8   8  -5        150.18        149.97         5.44 o                         
  -7   8  -5         60.94         58.09         2.76 o                         
  -6   8  -5         32.81         33.94         3.11 o                         
  -5   8  -5        585.73        624.39         9.98 o                         
  -4   8  -5         59.91         71.03         2.95 o                         
  -3   8  -5         93.81         98.51         3.40 o                         
  -2   8  -5         42.91         49.69         2.71 o                         
  -1   8  -5        273.94        281.29         7.98 o                         
   0   8  -5        293.16        298.56         7.24 o                         
   1   8  -5        262.67        261.97         7.15 o                         
   2   8  -5        829.39        826.24        13.92 o                         
   3   8  -5         93.30         92.19         5.46 o                         
   4   8  -5         89.80         95.00         5.50 o                         
  -8   9  -5         53.33         55.95         3.87 o                         
  -7   9  -5        148.53        156.80         4.49 o                         
  -6   9  -5        249.02        236.79         5.24 o                         
  -5   9  -5        367.47        366.19         6.67 o                         
  -4   9  -5        235.98        251.64         5.24 o                         
  -3   9  -5         78.17         82.52         3.54 o                         
  -2   9  -5        237.28        239.34         6.44 o                         
  -1   9  -5        177.61        168.84         5.31 o                         
   0   9  -5        771.05        741.47        13.32 o                         
   1   9  -5        355.86        349.91         7.91 o                         
   2   9  -5         88.83        104.91         4.70 o                         
   3   9  -5        181.13        175.50         7.75 o                         
  -7  10  -5         22.00         21.47         2.23 o                         
  -6  10  -5        558.60        578.14         8.78 o                         
  -5  10  -5         69.57         64.44         3.10 o                         
  -4  10  -5        412.71        390.66         6.81 o                         
  -3  10  -5        208.15        223.93         4.82 o                         
  -2  10  -5        196.52        179.04         5.98 o                         
  -1  10  -5        292.23        298.10        13.63 o                         
   0  10  -5         13.82          7.14         2.19 o                         
   1  10  -5         26.80         19.13         2.60 o                         
  -6  11  -5         44.17         45.92         3.16 o                         
  -5  11  -5        188.28        194.89         5.53 o                         
  -4  11  -5         16.01         20.36         2.15 o                         
  -3  11  -5         51.42         52.80         3.44 o                         
  -2  11  -5        308.75        318.62         6.93 o                         
  -1  11  -5         75.58         77.14         7.04 o                         
   4 -10  -4        131.85        120.51        11.90 o                         
   5 -10  -4        397.94        367.36        30.07 o                         
   6 -10  -4         52.51         51.43         6.11 o                         
   7 -10  -4        130.76        150.00        11.47 o                         
   8 -10  -4         95.63         96.35         8.27 o                         
   9 -10  -4         69.56         73.02         7.28 o                         
   1  -9  -4        492.47        478.64        28.50 o                         
   2  -9  -4        127.92        134.02        12.21 o                         
   3  -9  -4        211.82        221.93         9.30 o                         
   4  -9  -4        232.83        229.35         9.15 o                         
   5  -9  -4        197.12        203.48         8.36 o                         
   6  -9  -4         94.39         89.14        10.30 o                         
   7  -9  -4         65.91         64.26         7.75 o                         
   8  -9  -4        155.22        154.36         7.91 o                         
   9  -9  -4          8.14          9.97         3.65 o                         
  10  -9  -4        121.20        126.27         7.98 o                         
   0  -8  -4        222.45        212.38        14.02 o                         
   1  -8  -4        108.69        109.80        10.40 o                         
   2  -8  -4        818.15        793.42        24.48 o                         
   3  -8  -4        237.76        266.04        11.41 o                         
   4  -8  -4        275.93        276.23         9.18 o                         
   5  -8  -4        238.85        235.68         8.43 o                         
   6  -8  -4        314.81        313.24         9.70 o                         
   7  -8  -4        341.56        338.27        12.32 o                         
   8  -8  -4         35.80         32.04         4.72 o                         
   9  -8  -4        471.11        502.38        13.54 o                         
  10  -8  -4         56.25         60.46         5.71 o                         
  11  -8  -4         64.15         62.81         8.49 o                         
  -2  -7  -4        142.10        116.42        22.45 o                         
  -1  -7  -4         12.77         11.18         2.77 o                         
   0  -7  -4         86.21         97.66         7.81 o                         
   1  -7  -4         46.46         64.61         7.70 o                         
   2  -7  -4       1294.30       1256.34        37.86 o                         
   3  -7  -4        331.25        332.70        10.36 o                         
   4  -7  -4          9.75          7.61         2.90 o                         
   5  -7  -4        644.00        665.45        14.76 o                         
   6  -7  -4        295.75        281.12         7.20 o                         
   7  -7  -4        414.69        409.42         9.49 o                         
   8  -7  -4        543.44        559.85        12.91 o                         
   9  -7  -4        108.86        117.91         5.67 o                         
  10  -7  -4        349.68        354.34        10.28 o                         
  11  -7  -4        172.84        146.18        13.30 o                         
  -3  -6  -4         29.31         28.21         4.62 o                         
  -2  -6  -4        133.94        129.35        13.18 o                         
  -1  -6  -4          5.79          5.01         2.66 o                         
   0  -6  -4        246.99        234.70         8.04 o                         
   1  -6  -4       1265.88       1288.42        21.61 o                         
   2  -6  -4        328.08        329.69        10.21 o                         
   3  -6  -4        356.08        341.39         9.70 o                         
   4  -6  -4        596.19        579.81        12.59 o                         
   5  -6  -4         10.25          9.57         1.64 o                         
   6  -6  -4        389.33        397.30        10.38 o                         
   7  -6  -4        385.63        387.67         9.23 o                         
   8  -6  -4         35.84         30.92         3.32 o                         
   9  -6  -4        474.22        466.39        11.24 o                         
  10  -6  -4        138.42        120.81         5.58 o                         
  11  -6  -4        216.61        223.28        10.93 o                         
  -4  -5  -4         19.53         19.90         4.17 o                         
  -3  -5  -4        272.78        317.89        11.60 o                         
  -2  -5  -4        172.97        176.12         7.44 o                         
  -1  -5  -4        236.94        235.76         8.98 o                         
   0  -5  -4       1340.18       1348.47        35.17 o                         
   1  -5  -4        298.68        310.82        10.32 o                         
   2  -5  -4        658.43        628.56        11.89 o                         
   3  -5  -4        582.57        621.63         9.77 o                         
   4  -5  -4        326.40        323.32         6.63 o                         
   5  -5  -4        778.78        751.88        14.22 o                         
   6  -5  -4         64.31         72.39         4.03 o                         
   7  -5  -4        188.10        184.99         6.14 o                         
   8  -5  -4        131.49        130.18         5.41 o                         
   9  -5  -4        306.13        313.10         8.21 o                         
  10  -5  -4        231.41        213.67        10.60 o                         
  11  -5  -4         14.66         14.65         4.36 o                         
  -5  -4  -4         35.91         31.41         4.54 o                         
  -4  -4  -4        108.39        136.19         9.34 o                         
  -3  -4  -4        172.24        184.06         7.70 o                         
  -2  -4  -4       1098.05       1103.89        23.93 o                         
  -1  -4  -4       1436.21       1426.58        27.90 o                         
   0  -4  -4        365.27        342.12        10.09 o                         
   1  -4  -4       1357.65       1311.30        20.98 o                         
   2  -4  -4        229.20        249.28         8.00 o                         
   3  -4  -4       1961.61       1966.50        28.94 o                         
   4  -4  -4         65.05         59.01         4.31 o                         
   5  -4  -4        184.64        162.60         5.79 o                         
   6  -4  -4        225.86        205.89         6.02 o                         
   7  -4  -4        316.18        308.18         7.23 o                         
   8  -4  -4        557.92        606.39        10.77 o                         
   9  -4  -4         91.55         99.23         4.76 o                         
  10  -4  -4        229.13        222.84        10.44 o                         
  11  -4  -4        224.33        217.41        10.22 o                         
  -5  -3  -4        104.24        109.84         7.67 o                         
  -4  -3  -4         91.97        104.38         7.05 o                         
  -3  -3  -4        551.75        612.05        16.43 o                         
  -2  -3  -4        159.90        176.26         8.54 o                         
  -1  -3  -4        676.09        646.95        11.93 o                         
   0  -3  -4        609.08        576.40        11.22 o                         
   1  -3  -4       1731.87       1861.38        27.43 o                         
   2  -3  -4       1393.71       1394.89        25.90 o                         
   3  -3  -4        160.89        191.89         4.83 o                         
   4  -3  -4        689.85        622.44        11.77 o                         
   5  -3  -4        471.96        484.38         9.29 o                         
   6  -3  -4        212.19        195.52         6.66 o                         
   7  -3  -4       1337.53       1419.27        24.29 o                         
   8  -3  -4        145.39        166.34         5.48 o                         
   9  -3  -4        217.86        211.62         9.42 o                         
  10  -3  -4        357.22        382.65        13.36 o                         
  11  -3  -4         36.68         37.02         6.21 o                         
  -6  -2  -4         11.40         12.82         4.09 o                         
  -5  -2  -4         67.59         66.46         9.50 o                         
  -4  -2  -4        348.07        347.12        14.80 o                         
  -3  -2  -4        216.72        218.02        10.89 o                         
  -2  -2  -4         74.59         81.39         4.12 o                         
  -1  -2  -4         86.72        117.65         5.64 o                         
   0  -2  -4       2409.41       2392.95        34.78 o                         
   1  -2  -4        565.83        586.76        15.53 o                         
   2  -2  -4        180.07        181.74         6.08 o                         
   3  -2  -4         27.52         20.31         2.69 o                         
   4  -2  -4        119.63        124.95         6.21 o                         
   5  -2  -4       2130.81       2113.24        36.47 o                         
   6  -2  -4       1826.21       1816.08        32.93 o                         
   7  -2  -4        245.42        222.97         8.81 o                         
   8  -2  -4        233.71        225.00         6.53 o                         
   9  -2  -4        301.97        286.54        19.28 o                         
  10  -2  -4        348.48        371.72        16.76 o                         
  11  -2  -4         43.58         44.37         6.88 o                         
  -7  -1  -4         19.33         21.49         4.01 o                         
  -6  -1  -4        110.85         98.58         9.83 o                         
  -5  -1  -4        327.79        337.76        14.93 o                         
  -4  -1  -4        418.92        426.28        16.82 o                         
  -3  -1  -4        318.73        305.81        12.00 o                         
  -2  -1  -4        501.34        498.09        11.39 o                         
  -1  -1  -4       5953.80       7176.48        85.11 o                         
   0  -1  -4        274.26        283.73         8.04 o                         
   1  -1  -4       1716.85       1661.25        24.13 o                         
   2  -1  -4        250.28        226.67         7.55 o                         
   3  -1  -4        297.72        272.10         7.24 o                         
   4  -1  -4       2554.92       2523.20        36.28 o                         
   5  -1  -4       1497.73       1585.00        24.64 o                         
   6  -1  -4        205.62        201.51         6.71 o                         
   7  -1  -4        359.28        367.98        11.81 o                         
   8  -1  -4        219.97        207.56         9.68 o                         
   9  -1  -4        147.37        138.74         8.11 o                         
  10  -1  -4         15.61         15.93         4.25 o                         
  -7   0  -4         18.79         15.80         7.93 o                         
  -6   0  -4        247.74        236.08         9.79 o                         
  -5   0  -4        174.84        185.81         8.25 o                         
  -4   0  -4        145.26        139.42         8.74 o                         
  -3   0  -4        992.61        945.84        19.20 o                         
  -2   0  -4       1226.29       1154.19        21.34 o                         
  -1   0  -4        399.67        398.72         8.07 o                         
   0   0  -4       3029.59       3393.20        66.93 o                         
   2   0  -4        767.67        765.00        14.12 o                         
   3   0  -4        613.76        547.72         9.82 o                         
   4   0  -4       1388.90       1411.67        21.73 o                         
   5   0  -4         52.29         49.11         3.53 o                         
   6   0  -4         10.93         10.72         2.84 o                         
   7   0  -4        423.81        438.22         8.05 o                         
   9   0  -4         67.64         67.24         5.51 o                         
  10   0  -4        408.29        417.07        11.59 o                         
  -8   1  -4         33.12         33.38         7.89 o                         
  -7   1  -4        417.50        432.73        13.86 o                         
  -6   1  -4         60.41         56.90         9.96 o                         
  -5   1  -4        182.25        183.55         8.36 o                         
  -4   1  -4       2412.41       2532.37        37.49 o                         
  -3   1  -4        495.93        501.28        10.23 o                         
  -2   1  -4        539.16        519.51        11.49 o                         
  -1   1  -4       1723.89       1620.77        27.12 o                         
   0   1  -4       1448.63       1579.16        33.98 o                         
   1   1  -4       2384.52       2842.15        48.55 o                         
   2   1  -4       7034.71       7081.96       189.79 o                         
   3   1  -4       1808.88       1771.75        25.64 o                         
   4   1  -4        376.06        398.27         8.33 o                         
   5   1  -4         31.49         22.49         5.84 o                         
   6   1  -4        463.03        457.29         8.42 o                         
   7   1  -4         68.05         62.76         5.54 o                         
   8   1  -4        591.38        580.30        14.36 o                         
   9   1  -4        214.34        207.39         8.26 o                         
  -8   2  -4        499.06        496.60        32.09 o                         
  -7   2  -4        125.04        117.86         7.73 o                         
  -6   2  -4        323.33        312.74        11.73 o                         
  -5   2  -4       1559.22       1582.34        25.63 o                         
  -4   2  -4         35.25         29.68         3.06 o                         
  -3   2  -4       1445.90       1515.80        23.57 o                         
  -2   2  -4        361.47        390.90         9.00 o                         
  -1   2  -4        458.10        422.41         7.42 o                         
   0   2  -4        227.99        197.33         8.53 o                         
   1   2  -4       1893.65       2115.33        53.39 o                         
   2   2  -4       2815.99       3334.18        65.03 o                         
   3   2  -4        124.28        136.28         5.35 o                         
   4   2  -4        507.65        484.23        15.03 o                         
   5   2  -4        302.45        289.25         6.47 o                         
   6   2  -4        416.23        417.02         8.86 o                         
   7   2  -4        744.34        728.29        14.62 o                         
   8   2  -4          2.10          3.98         2.98 o                         
   9   2  -4        205.76        191.90         7.66 o                         
  -8   3  -4         35.13         38.96         3.75 o                         
  -7   3  -4         52.88         54.55         5.58 o                         
  -6   3  -4         54.86         54.35         4.78 o                         
  -5   3  -4        388.71        409.01        11.05 o                         
  -4   3  -4        893.57        873.19        13.32 o                         
  -3   3  -4        272.59        280.50         5.24 o                         
  -2   3  -4        796.96        774.87        11.20 o                         
  -1   3  -4         59.23         54.98         3.27 o                         
   0   3  -4       2385.74       2272.00        31.14 o                         
   1   3  -4        977.41        970.57        22.13 o                         
   2   3  -4        108.55        118.54         9.03 o                         
   3   3  -4       1087.11       1192.46        23.02 o                         
   4   3  -4        210.24        204.32         7.30 o                         
   5   3  -4        117.54        108.15         6.98 o                         
   6   3  -4        256.98        255.44         8.54 o                         
   7   3  -4         62.10         64.28         4.93 o                         
   8   3  -4        416.19        405.54        12.78 o                         
  -9   4  -4         65.19         58.10         4.32 o                         
  -8   4  -4        222.87        229.10         7.22 o                         
  -7   4  -4        483.42        487.06        17.74 o                         
  -6   4  -4         44.48         46.50         4.13 o                         
  -5   4  -4         97.50         91.69         3.98 o                         
  -4   4  -4        260.27        239.79         8.14 o                         
  -3   4  -4        615.41        609.37         8.10 o                         
  -2   4  -4         51.44         46.92         2.15 o                         
  -1   4  -4       4713.06       4644.26        62.85 o                         
   0   4  -4        628.51        613.84         9.49 o                         
   1   4  -4       1545.01       1540.77        20.02 o                         
   2   4  -4        860.39        786.74        12.02 o                         
   3   4  -4         74.99         71.42         4.32 o                         
   4   4  -4        144.80        170.18         7.14 o                         
   5   4  -4        169.70        203.14         8.68 o                         
   6   4  -4        203.99        192.96        11.25 o                         
   7   4  -4        187.11        196.89         8.11 o                         
   8   4  -4         68.24         73.19         6.12 o                         
  -9   5  -4         58.74         67.82         4.63 o                         
  -8   5  -4        313.26        322.29         8.61 o                         
  -7   5  -4        124.34        134.89         7.07 o                         
  -6   5  -4        343.83        341.14         8.46 o                         
  -5   5  -4       1029.59       1033.12        15.85 o                         
  -4   5  -4        184.32        173.15         3.97 o                         
  -3   5  -4        189.61        191.18         4.06 o                         
  -2   5  -4       3236.51       3287.19        30.86 o                         
  -1   5  -4        162.65        157.23         3.71 o                         
   0   5  -4         12.24         21.91         2.16 o                         
   1   5  -4        229.93        206.99         4.61 o                         
   2   5  -4        847.32        827.09        12.88 o                         
   3   5  -4        401.20        388.48         9.68 o                         
   4   5  -4        213.63        235.22         8.93 o                         
   5   5  -4        314.71        362.44        11.32 o                         
   6   5  -4        126.64        130.54         9.98 o                         
   7   5  -4        244.35        239.52        13.67 o                         
  -9   6  -4        656.15        679.25        13.37 o                         
  -8   6  -4        165.75        160.20         6.07 o                         
  -7   6  -4        236.16        223.72         9.40 o                         
  -6   6  -4       1092.57       1115.87        18.03 o                         
  -5   6  -4        246.50        258.42         5.01 o                         
  -4   6  -4        637.54        608.09         7.77 o                         
  -3   6  -4        786.85        820.11         8.37 o                         
  -2   6  -4        695.30        717.10         9.51 o                         
  -1   6  -4        588.03        597.09         9.02 o                         
   0   6  -4        819.30        794.98        12.58 o                         
   1   6  -4        295.27        285.22         5.90 o                         
   2   6  -4        109.68        115.90         4.38 o                         
   3   6  -4         25.31         27.66         2.47 o                         
   4   6  -4        586.55        588.23        14.37 o                         
   5   6  -4         12.86         19.53         4.23 o                         
   6   6  -4        580.17        684.95        23.25 o                         
  -9   7  -4        188.05        191.85         6.93 o                         
  -8   7  -4        100.51        107.41         5.55 o                         
  -7   7  -4        116.11        114.92         5.07 o                         
  -6   7  -4        256.53        263.28         5.88 o                         
  -5   7  -4        621.58        640.25         8.14 o                         
  -4   7  -4        431.54        447.14         6.26 o                         
  -3   7  -4        393.86        427.00         5.65 o                         
  -2   7  -4         41.81         38.55         2.44 o                         
  -1   7  -4       1076.48       1078.39        17.13 o                         
   0   7  -4        103.69        121.40         4.89 o                         
   1   7  -4         32.97         34.62         2.69 o                         
   2   7  -4        754.97        737.18        12.99 o                         
   3   7  -4        225.24        204.33         8.09 o                         
   4   7  -4        125.45        108.33         6.59 o                         
   5   7  -4        319.50        319.42        15.22 o                         
  -9   8  -4         98.22         98.39         5.77 o                         
  -8   8  -4         75.92         79.21         4.74 o                         
  -7   8  -4         93.53         96.33         4.12 o                         
  -6   8  -4        228.52        236.82         5.09 o                         
  -5   8  -4        232.43        232.21         4.51 o                         
  -4   8  -4         33.27         37.92         2.21 o                         
  -3   8  -4         34.35         40.27         2.26 o                         
  -2   8  -4       2103.38       2147.91        23.17 o                         
  -1   8  -4        123.27        115.65         5.28 o                         
   0   8  -4        235.04        236.65         6.06 o                         
   1   8  -4        764.90        725.81        12.89 o                         
   2   8  -4        108.25        106.47        14.05 o                         
   3   8  -4         50.21         56.08         4.37 o                         
   4   8  -4        119.82        123.82         9.19 o                         
  -8   9  -4         48.33         42.30         2.82 o                         
  -7   9  -4         32.20         31.79         2.53 o                         
  -6   9  -4        753.75        760.43         9.11 o                         
  -5   9  -4        293.09        294.87         5.18 o                         
  -4   9  -4        446.28        416.26         6.52 o                         
  -3   9  -4        233.04        231.34         5.67 o                         
  -2   9  -4        220.80        220.99         6.62 o                         
  -1   9  -4        317.24        304.08         8.03 o                         
   0   9  -4        368.12        347.57         8.03 o                         
   1   9  -4        114.70        116.59         5.71 o                         
   2   9  -4        178.56        175.66         6.38 o                         
  -8  10  -4         12.96         10.10         2.13 o                         
  -7  10  -4        429.18        443.32         7.02 o                         
  -6  10  -4         19.87         22.24         2.09 o                         
  -5  10  -4        344.39        333.76         5.86 o                         
  -4  10  -4        227.99        239.41         5.29 o                         
  -3  10  -4         42.06         43.11         2.58 o                         
  -2  10  -4        287.32        273.88         6.71 o                         
  -1  10  -4         95.86         98.95         4.86 o                         
   0  10  -4         28.77         29.19         3.11 o                         
   1  10  -4         20.14         17.42         2.64 o                         
  -7  11  -4         46.19         46.99         2.88 o                         
  -6  11  -4        309.05        297.37         6.17 o                         
  -5  11  -4         34.54         36.11         2.56 o                         
  -4  11  -4         75.53         78.19         3.41 o                         
  -3  11  -4        102.89        102.87         4.04 o                         
  -2  11  -4        269.79        279.29         6.88 o                         
  -1  11  -4         63.55         65.59         4.29 o                         
   6 -11  -3          7.12          5.06         5.07 o                         
   7 -11  -3        171.48        172.23        11.72 o                         
   2 -10  -3         19.53          6.97         6.83 o                         
   3 -10  -3        151.28        145.44        13.98 o                         
   4 -10  -3        362.02        362.06        14.10 o                         
   5 -10  -3         65.23         55.86         6.44 o                         
   6 -10  -3        198.29        195.64        22.43 o                         
   7 -10  -3        110.71        115.60        10.20 o                         
   8 -10  -3        208.21        216.20        10.65 o                         
   9 -10  -3         27.83         34.88         6.95 o                         
   1  -9  -3         61.66         61.08         8.42 o                         
   2  -9  -3        156.24        163.36        11.40 o                         
   3  -9  -3          7.20         13.08         3.47 o                         
   4  -9  -3        333.36        321.84        10.59 o                         
   5  -9  -3         37.20         31.15         4.22 o                         
   6  -9  -3        840.10        865.30        18.52 o                         
   7  -9  -3        552.79        541.12        31.01 o                         
   8  -9  -3         91.19         99.76         8.84 o                         
   9  -9  -3        453.08        468.10        13.22 o                         
  10  -9  -3         89.91         87.68         7.39 o                         
  -1  -8  -3         26.99         29.16         6.58 o                         
   0  -8  -3        144.97        153.24        12.86 o                         
   1  -8  -3        114.44        110.82         8.84 o                         
   2  -8  -3        224.47        218.50        11.49 o                         
   3  -8  -3        141.58        142.53         7.84 o                         
   4  -8  -3         52.28         45.27         3.98 o                         
   5  -8  -3        684.88        673.71        21.92 o                         
   6  -8  -3        164.93        160.35         8.26 o                         
   7  -8  -3        195.39        194.75         8.24 o                         
   8  -8  -3        452.29        459.93        15.24 o                         
   9  -8  -3          5.74          0.54         2.03 o                         
  10  -8  -3         45.28         48.00         6.25 o                         
  11  -8  -3        159.53        173.08        12.70 o                         
  -2  -7  -3        119.47        127.98         7.64 o                         
  -1  -7  -3        134.51        133.04         6.29 o                         
   0  -7  -3         46.54         60.18         6.14 o                         
   1  -7  -3        944.82        995.38        26.72 o                         
   2  -7  -3        145.15        126.51         8.68 o                         
   3  -7  -3        110.50        115.38         5.57 o                         
   4  -7  -3       2587.71       2600.80        39.16 o                         
   5  -7  -3         88.15         85.31         5.39 o                         
   6  -7  -3        329.72        296.02        12.10 o                         
   7  -7  -3       2108.67       2080.55        29.65 o                         
   8  -7  -3        126.29        129.83         5.56 o                         
   9  -7  -3        242.88        243.35         8.32 o                         
  10  -7  -3         78.64         68.04         4.66 o                         
  11  -7  -3        136.51        139.93         8.52 o                         
  -3  -6  -3        341.72        328.13        10.37 o                         
  -2  -6  -3        232.35        232.57         8.33 o                         
  -1  -6  -3        183.22        178.34         7.60 o                         
   0  -6  -3        271.33        263.18        14.06 o                         
   1  -6  -3        248.29        271.10         6.74 o                         
   2  -6  -3        979.85       1041.28        25.63 o                         
   3  -6  -3       1720.32       1753.43        25.19 o                         
   4  -6  -3        241.51        267.24         7.57 o                         
   5  -6  -3        734.33        760.38        11.62 o                         
   6  -6  -3        143.72        143.41         5.11 o                         
   7  -6  -3        202.26        176.33         6.13 o                         
   8  -6  -3         81.79         83.52         4.90 o                         
   9  -6  -3        268.31        267.24         7.69 o                         
  10  -6  -3        512.79        538.24        17.64 o                         
  11  -6  -3         25.38         27.34         4.87 o                         
  -4  -5  -3        420.11        460.43        14.38 o                         
  -3  -5  -3         58.70         51.02         5.46 o                         
  -2  -5  -3        339.36        327.64         9.58 o                         
  -1  -5  -3        339.42        347.16         9.25 o                         
   0  -5  -3        546.64        533.22        12.38 o                         
   1  -5  -3       1317.69       1245.83        20.24 o                         
   2  -5  -3        281.05        276.31         7.78 o                         
   3  -5  -3        801.32        825.36        13.56 o                         
   4  -5  -3        824.16        843.97        12.05 o                         
   5  -5  -3        195.56        185.72         5.35 o                         
   6  -5  -3        183.04        179.34         5.47 o                         
   7  -5  -3         33.97         39.03         3.25 o                         
   8  -5  -3        843.48        895.35        14.09 o                         
   9  -5  -3         88.70         91.47         4.55 o                         
  10  -5  -3         95.13         90.46         9.98 o                         
  11  -5  -3        335.16        335.67        12.07 o                         
  -5  -4  -3        319.96        366.80        12.75 o                         
  -4  -4  -3         20.48         18.58         3.81 o                         
  -3  -4  -3        317.66        341.85        10.25 o                         
  -2  -4  -3        512.82        510.12        11.86 o                         
  -1  -4  -3        325.46        340.56        10.09 o                         
   0  -4  -3        686.25        659.76        14.47 o                         
   1  -4  -3        221.57        220.36         5.65 o                         
   2  -4  -3       1318.13       1378.25        21.09 o                         
   3  -4  -3        503.72        541.71         8.97 o                         
   4  -4  -3       1787.96       1803.63        23.70 o                         
   5  -4  -3        286.23        276.20         7.11 o                         
   6  -4  -3        497.61        517.47         9.07 o                         
   7  -4  -3       1318.64       1377.98        18.85 o                         
   8  -4  -3         27.01         24.52         3.00 o                         
   9  -4  -3        817.55        799.59        17.99 o                         
  10  -4  -3        446.43        419.68        18.05 o                         
  11  -4  -3         17.45         23.92         4.23 o                         
  -6  -3  -3        196.23        193.05         9.18 o                         
  -5  -3  -3        113.96        110.56         7.03 o                         
  -4  -3  -3        440.80        452.45        15.84 o                         
  -3  -3  -3        222.74        236.28        11.30 o                         
  -2  -3  -3        495.44        533.77        13.57 o                         
  -1  -3  -3        159.77        158.97         7.30 o                         
   0  -3  -3       2395.77       2468.15        35.06 o                         
   1  -3  -3       1151.07       1229.92        19.27 o                         
   2  -3  -3         56.15         53.71         3.40 o                         
   3  -3  -3        660.16        623.26         9.61 o                         
   4  -3  -3        243.65        235.66         7.11 o                         
   5  -3  -3        474.90        475.17        11.00 o                         
   6  -3  -3       2006.59       2017.18        31.00 o                         
   7  -3  -3        121.75        126.10         4.41 o                         
   8  -3  -3        200.99        193.93         8.67 o                         
   9  -3  -3         67.75         68.43         6.10 o                         
  10  -3  -3        176.77        165.93         8.99 o                         
  11  -3  -3         72.45         71.64         7.59 o                         
  -7  -2  -3         71.88         73.45         5.96 o                         
  -6  -2  -3        235.19        228.23         9.19 o                         
  -5  -2  -3        235.72        231.17         9.08 o                         
  -4  -2  -3        566.36        538.69        21.40 o                         
  -3  -2  -3        301.07        334.50        12.70 o                         
  -2  -2  -3         27.07         20.13         3.81 o                         
  -1  -2  -3       3193.13       3473.52        55.62 o                         
   0  -2  -3        120.37        142.85         4.44 o                         
   1  -2  -3       1654.63       1650.48        27.48 o                         
   2  -2  -3       2083.03       2007.09        32.88 o                         
   3  -2  -3         17.77         13.46         2.37 o                         
   4  -2  -3        288.94        236.32         7.14 o                         
   5  -2  -3       2120.74       2188.83        37.88 o                         
   6  -2  -3        984.03        997.04        20.06 o                         
   7  -2  -3       1018.14        980.52        18.90 o                         
   8  -2  -3         14.52         10.18         5.86 o                         
   9  -2  -3        105.03        111.24         8.39 o                         
  10  -2  -3          5.76         10.60         4.53 o                         
  11  -2  -3        334.18        336.81        12.12 o                         
  -7  -1  -3         28.96         27.24         3.85 o                         
  -6  -1  -3        160.09        138.24         7.05 o                         
  -5  -1  -3        841.21        847.32        20.41 o                         
  -4  -1  -3        305.03        296.73         9.02 o                         
  -3  -1  -3        292.00        283.03        11.40 o                         
  -2  -1  -3       3588.03       3879.88       148.20 o                         
  -1  -1  -3        591.36        653.82        10.59 o                         
   0  -1  -3       2732.51       2874.06        39.51 o                         
   1  -1  -3       1119.01       1075.51        17.68 o                         
   2  -1  -3       4430.29       4285.22       121.18 o                         
   3  -1  -3        780.05        744.14        12.60 o                         
   4  -1  -3        437.45        443.65         8.81 o                         
   5  -1  -3       1383.30       1479.82        23.22 o                         
   6  -1  -3        137.41        170.44         9.50 o                         
   7  -1  -3        989.61       1006.76        19.99 o                         
   8  -1  -3         78.21         74.43         5.32 o                         
   9  -1  -3         47.79         51.69         5.11 o                         
  10  -1  -3        333.83        340.11        10.85 o                         
  -8   0  -3         76.21         64.85        33.53 o                         
  -7   0  -3        202.32        193.42         7.04 o                         
  -6   0  -3        292.07        312.15        10.96 o                         
  -5   0  -3         79.36         78.29         5.67 o                         
  -4   0  -3       1131.95       1101.98        21.77 o                         
  -3   0  -3        416.04        401.15        10.04 o                         
  -2   0  -3        544.59        581.03        15.19 o                         
  -1   0  -3       2648.95       2580.02        35.57 o                         
   0   0  -3        247.39        265.43        10.61 o                         
   1   0  -3       5211.98       5134.06        98.72 o                         
   2   0  -3       1757.89       1639.42        31.63 o                         
   3   0  -3       2917.88       2762.56        38.07 o                         
   4   0  -3       1633.71       1605.72        24.11 o                         
   5   0  -3          4.79          2.08         1.54 o                         
   6   0  -3       2445.82       2578.76        32.79 o                         
   7   0  -3        153.11        172.79         8.46 o                         
   8   0  -3        427.44        405.27        11.62 o                         
   9   0  -3        522.92        518.86        12.76 o                         
  10   0  -3         80.46         71.76         7.29 o                         
  -8   1  -3        497.33        484.34        15.44 o                         
  -7   1  -3        323.14        332.96        11.91 o                         
  -6   1  -3         99.09         81.15        11.71 o                         
  -5   1  -3       2229.61       2210.45        41.36 o                         
  -4   1  -3         34.86         44.26         4.04 o                         
  -3   1  -3        431.35        430.79        10.35 o                         
  -2   1  -3         71.58         90.19         8.12 o                         
  -1   1  -3        485.09        426.66         9.43 o                         
   0   1  -3       1061.77       1015.00        31.73 o                         
   2   1  -3       1645.84       1525.61        38.08 o                         
   3   1  -3        480.24        476.88        10.76 o                         
   4   1  -3        777.80        739.45        14.36 o                         
   5   1  -3        491.95        450.33         8.29 o                         
   6   1  -3        228.69        222.66         7.61 o                         
   7   1  -3       1576.71       1554.28        29.08 o                         
   8   1  -3        146.89        148.84         6.50 o                         
   9   1  -3        250.09        258.93         9.93 o                         
  -9   2  -3        255.77        245.88        12.46 o                         
  -8   2  -3         12.33         10.65         4.00 o                         
  -7   2  -3        224.21        216.33         9.73 o                         
  -6   2  -3        600.43        596.14        16.55 o                         
  -5   2  -3        560.74        576.51        13.96 o                         
  -4   2  -3       1469.93       1529.44        27.59 o                         
  -3   2  -3        161.02        187.38         4.18 o                         
  -2   2  -3        658.84        623.67         8.24 o                         
  -1   2  -3        212.01        170.89         3.07 o                         
   0   2  -3        244.80        235.22         5.07 o                         
   1   2  -3        981.97        900.63        20.60 o                         
   2   2  -3        316.35        411.21         8.91 o                         
   3   2  -3       1904.17       1929.75        32.07 o                         
   4   2  -3       1001.93        999.33        19.38 o                         
   5   2  -3         59.08         52.42         3.76 o                         
   6   2  -3       1341.43       1382.55        25.88 o                         
   7   2  -3          8.46          9.25         2.89 o                         
   8   2  -3         32.58         28.48         3.81 o                         
   9   2  -3        117.84        114.39         7.18 o                         
  -9   3  -3         46.38         46.66         6.72 o                         
  -8   3  -3        189.96        204.48        12.63 o                         
  -7   3  -3        115.15        112.53         5.18 o                         
  -6   3  -3       1059.89       1048.91        22.07 o                         
  -5   3  -3        828.84        812.76        17.97 o                         
  -4   3  -3        274.10        293.25         6.37 o                         
  -3   3  -3        606.64        584.02         8.20 o                         
  -2   3  -3         30.09         35.20         1.97 o                         
  -1   3  -3       1612.54       1568.21        19.72 o                         
   0   3  -3       2635.92       2532.08        31.35 o                         
   1   3  -3        923.51        932.04        12.05 o                         
   2   3  -3       1048.51       1106.12        29.54 o                         
   3   3  -3        156.81        203.47         5.94 o                         
   4   3  -3       1119.45       1320.48        24.21 o                         
   5   3  -3        559.45        556.66        10.31 o                         
   6   3  -3        238.06        241.15        11.62 o                         
   7   3  -3        117.12        104.92         6.27 o                         
   8   3  -3         30.02         26.73         4.22 o                         
  -9   4  -3         90.26         85.11         7.87 o                         
  -8   4  -3        352.50        350.55        19.05 o                         
  -7   4  -3        676.22        686.03        13.94 o                         
  -6   4  -3        576.69        567.98        12.23 o                         
  -5   4  -3        224.86        202.91         6.36 o                         
  -4   4  -3        159.50        147.09         3.66 o                         
  -3   4  -3        201.93        209.91         3.98 o                         
  -2   4  -3       1895.69       1801.99        17.72 o                         
  -1   4  -3         84.86         83.24         2.60 o                         
   0   4  -3        489.29        451.85         5.97 o                         
   1   4  -3        408.76        406.55         7.24 o                         
   2   4  -3        374.97        365.46         6.82 o                         
   3   4  -3       2220.12       2240.45        33.96 o                         
   4   4  -3         56.25         62.35         4.32 o                         
   5   4  -3        317.27        378.26        18.94 o                         
   6   4  -3        465.74        440.64        10.23 o                         
   7   4  -3         60.99         73.10         8.25 o                         
  -9   5  -3        643.87        616.62        12.09 o                         
  -8   5  -3       1173.96       1163.27        21.54 o                         
  -7   5  -3         31.72         34.25         3.35 o                         
  -6   5  -3        587.29        601.99        11.04 o                         
  -5   5  -3        101.76        104.70         3.17 o                         
  -4   5  -3        133.49        114.16         2.95 o                         
  -3   5  -3        444.54        404.08         5.11 o                         
  -2   5  -3       1837.12       1948.77        16.42 o                         
  -1   5  -3        793.69        787.57        10.63 o                         
   0   5  -3        120.25        103.94         3.64 o                         
   1   5  -3        899.00        881.10        13.38 o                         
   2   5  -3        496.49        473.06         9.04 o                         
   3   5  -3        756.23        740.19        14.55 o                         
   4   5  -3        994.44        983.67        21.75 o                         
   5   5  -3        311.14        357.76         9.12 o                         
   6   5  -3        306.07        369.72        15.65 o                         
   7   5  -3        165.80        156.16        11.45 o                         
 -10   6  -3        529.14        510.45        14.94 o                         
  -9   6  -3        146.20        136.91         7.81 o                         
  -8   6  -3        114.80        110.63         5.64 o                         
  -7   6  -3        246.79        243.77         9.22 o                         
  -6   6  -3        211.60        206.25         4.40 o                         
  -5   6  -3        752.46        764.39         8.14 o                         
  -4   6  -3        256.67        252.01         3.98 o                         
  -3   6  -3       1228.89       1180.42        10.83 o                         
  -2   6  -3        260.26        268.18         5.69 o                         
  -1   6  -3        270.89        261.89         5.05 o                         
   0   6  -3        438.06        438.55         8.49 o                         
   1   6  -3         27.44         30.26         2.94 o                         
   2   6  -3        861.73        865.73        14.03 o                         
   3   6  -3        342.94        329.34        10.80 o                         
   5   6  -3        414.33        478.91        15.22 o                         
   6   6  -3          8.97          6.59         4.79 o                         
  -9   7  -3        146.30        160.41         6.54 o                         
  -8   7  -3        204.48        215.95         8.27 o                         
  -7   7  -3        114.87        107.68         3.95 o                         
  -6   7  -3        228.52        230.83         4.58 o                         
  -5   7  -3        289.48        270.94         4.47 o                         
  -4   7  -3        227.53        233.37         4.05 o                         
  -3   7  -3         16.48         15.48         1.44 o                         
  -2   7  -3       2216.24       2243.65        22.31 o                         
  -1   7  -3        695.41        696.11        11.26 o                         
   0   7  -3         95.26        104.50         5.28 o                         
   1   7  -3       1407.76       1414.13        20.86 o                         
   2   7  -3        157.65        153.23         5.55 o                         
   3   7  -3         98.71         86.75         6.26 o                         
   4   7  -3        351.01        354.50        12.81 o                         
   5   7  -3         91.66         77.80         8.66 o                         
  -9   8  -3         17.13         16.92         3.17 o                         
  -8   8  -3        171.27        162.72         4.32 o                         
  -7   8  -3         70.73         66.16         3.29 o                         
  -6   8  -3        317.22        329.58         5.32 o                         
  -5   8  -3        105.75        111.23         3.19 o                         
  -4   8  -3         55.39         62.03         2.52 o                         
  -3   8  -3        605.60        619.31         7.79 o                         
  -2   8  -3         25.00         23.43         2.06 o                         
  -1   8  -3        179.08        182.57         5.33 o                         
   0   8  -3       1039.39       1038.23        17.02 o                         
   1   8  -3         66.34         94.28         8.04 o                         
   2   8  -3        209.66        200.20         7.19 o                         
   3   8  -3         62.06         56.38         4.79 o                         
   4   8  -3        118.23        107.66         5.90 o                         
  -9   9  -3        116.36        120.35         4.28 o                         
  -8   9  -3         17.02         18.75         2.25 o                         
  -7   9  -3        583.22        594.59         7.95 o                         
  -6   9  -3        239.44        229.07         4.61 o                         
  -5   9  -3        636.54        631.03         7.86 o                         
  -4   9  -3        312.74        325.18         5.62 o                         
  -3   9  -3         44.72         41.65         2.73 o                         
  -2   9  -3        388.73        367.79         8.59 o                         
  -1   9  -3        169.69        167.50         6.45 o                         
   0   9  -3        158.97        149.36         5.69 o                         
   1   9  -3        195.82        197.74         6.28 o                         
   2   9  -3         46.21         44.22         4.06 o                         
  -8  10  -3        187.94        201.45         4.95 o                         
  -7  10  -3         33.30         34.83         2.42 o                         
  -6  10  -3        364.87        368.84         6.26 o                         
  -5  10  -3        148.08        160.06         4.28 o                         
  -4  10  -3        443.41        441.48         6.91 o                         
  -3  10  -3        342.00        327.45         5.73 o                         
  -2  10  -3         70.45         64.34         3.73 o                         
  -1  10  -3         96.58         97.32         4.66 o                         
   0  10  -3         11.92          5.15         2.95 o                         
   1  10  -3        302.70        266.60         9.70 o                         
  -7  11  -3         86.74         89.81         3.74 o                         
  -6  11  -3         91.94        101.88         3.98 o                         
  -5  11  -3        188.06        194.78         4.82 o                         
  -4  11  -3         38.26         37.98         2.63 o                         
  -3  11  -3        156.33        172.24         4.62 o                         
  -2  11  -3        148.75        148.27         4.62 o                         
  -1  11  -3          7.79          4.18         2.87 o                         
   4 -11  -2        198.41        199.50        11.48 o                         
   5 -11  -2          0.15         -1.20         2.97 o                         
   6 -11  -2         35.01         41.43         9.73 o                         
   7 -11  -2        134.31        142.39        24.16 o                         
   8 -11  -2        178.76        168.31        14.11 o                         
   2 -10  -2         73.92         82.64        12.54 o                         
   3 -10  -2        259.72        243.50        11.83 o                         
   4 -10  -2        137.60        138.56         9.12 o                         
   5 -10  -2         25.30         20.16         4.04 o                         
   6 -10  -2         44.24         46.17         5.56 o                         
   7 -10  -2        859.47        928.14        27.27 o                         
   8 -10  -2         45.98         41.33         6.62 o                         
   9 -10  -2        125.18        130.66        10.20 o                         
   0  -9  -2        180.69        184.28        13.15 o                         
   1  -9  -2         23.10         17.89         7.93 o                         
   2  -9  -2         19.01         22.90         4.85 o                         
   3  -9  -2        227.77        235.58         8.95 o                         
   4  -9  -2        386.72        387.31        12.34 o                         
   5  -9  -2        302.56        310.37        11.75 o                         
   6  -9  -2       1726.01       1725.66        29.65 o                         
   7  -9  -2        290.03        291.03        15.05 o                         
   8  -9  -2        611.34        644.58        17.77 o                         
   9  -9  -2         21.32         19.45         4.51 o                         
  10  -9  -2         68.05         70.91        10.70 o                         
  -2  -8  -2         95.50        101.45        13.65 o                         
  -1  -8  -2        268.66        254.95        14.31 o                         
   0  -8  -2         42.90         41.14         6.58 o                         
   1  -8  -2        923.78        923.62        24.44 o                         
   2  -8  -2        181.38        202.54         8.77 o                         
   3  -8  -2        580.54        572.76        13.44 o                         
   4  -8  -2        581.05        580.12        13.59 o                         
   5  -8  -2         99.79         90.57         5.57 o                         
   6  -8  -2        290.71        267.05        12.48 o                         
   7  -8  -2       1120.57       1139.78        22.26 o                         
   8  -8  -2        125.50         97.81         7.95 o                         
   9  -8  -2        118.49        122.04         6.85 o                         
  10  -8  -2         43.28         41.47         5.46 o                         
  11  -8  -2        121.34        126.26         9.36 o                         
  -3  -7  -2        497.50        499.68        15.49 o                         
  -2  -7  -2        305.16        314.84        12.54 o                         
  -1  -7  -2        177.77        192.01         6.70 o                         
   0  -7  -2       1640.32       1669.40        29.96 o                         
   1  -7  -2        185.60        197.03         8.54 o                         
   2  -7  -2        170.16        167.19         8.05 o                         
   3  -7  -2       2025.60       2077.03        33.37 o                         
   4  -7  -2        439.76        438.48        10.54 o                         
   5  -7  -2        167.18        167.05         6.58 o                         
   6  -7  -2        631.59        631.52        11.91 o                         
   7  -7  -2        189.97        180.64         6.49 o                         
   8  -7  -2         60.81         61.99         4.60 o                         
   9  -7  -2        233.97        218.62         7.42 o                         
  10  -7  -2        217.90        223.07         9.06 o                         
  11  -7  -2         59.06         54.68         6.30 o                         
  -4  -6  -2        559.24        562.17        18.23 o                         
  -3  -6  -2        180.42        173.42         7.43 o                         
  -2  -6  -2        226.95        226.77         9.12 o                         
  -1  -6  -2        544.14        534.42        13.27 o                         
   0  -6  -2        155.58        154.58         4.42 o                         
   1  -6  -2        211.12        213.01         8.40 o                         
   2  -6  -2       1178.79       1167.90        23.94 o                         
   3  -6  -2        436.56        436.47         9.08 o                         
   4  -6  -2        617.14        608.90        12.48 o                         
   5  -6  -2        210.01        204.42         5.93 o                         
   6  -6  -2        681.30        743.72        12.70 o                         
   7  -6  -2        113.74        109.15         4.58 o                         
   8  -6  -2        479.91        519.18        10.66 o                         
   9  -6  -2        115.69        116.09         6.43 o                         
  10  -6  -2        147.64        150.91        12.27 o                         
  11  -6  -2        409.29        412.37        15.77 o                         
  -5  -5  -2        843.11        906.57        46.62 o                         
  -4  -5  -2          8.75         13.95         3.43 o                         
  -3  -5  -2        696.50        730.53        17.02 o                         
  -2  -5  -2       1276.17       1293.37        25.26 o                         
  -1  -5  -2        423.87        402.90         9.79 o                         
   0  -5  -2        232.88        224.18         5.09 o                         
   1  -5  -2        112.01        108.36         5.72 o                         
   2  -5  -2        839.61        841.89        15.21 o                         
   3  -5  -2       1160.97       1230.63        18.00 o                         
   4  -5  -2        632.37        613.93         9.24 o                         
   5  -5  -2        972.92       1008.67        15.13 o                         
   6  -5  -2        108.79        113.88         4.17 o                         
   7  -5  -2       2004.16       1998.63        25.48 o                         
   8  -5  -2         76.54         72.28         3.97 o                         
   9  -5  -2        216.58        222.48         8.45 o                         
  10  -5  -2        753.46        744.14        19.67 o                         
  11  -5  -2         14.69         12.82         3.96 o                         
  -6  -4  -2        365.73        371.98        13.12 o                         
  -5  -4  -2        102.24         97.80         6.78 o                         
  -4  -4  -2        162.43        167.34         7.94 o                         
  -3  -4  -2         28.60         32.34         3.43 o                         
  -2  -4  -2        729.45        717.15        14.03 o                         
  -1  -4  -2        181.15        166.69         5.54 o                         
   0  -4  -2       1255.29       1321.96        17.66 o                         
   1  -4  -2        647.29        663.64        10.33 o                         
   2  -4  -2        758.85        838.53        14.42 o                         
   3  -4  -2       1721.93       1661.59        20.19 o                         
   4  -4  -2        768.71        767.01        12.03 o                         
   5  -4  -2        483.84        447.52         8.56 o                         
   6  -4  -2       1199.83       1175.29        16.12 o                         
   7  -4  -2         89.56         95.22         5.29 o                         
   8  -4  -2        220.82        217.84        19.23 o                         
   9  -4  -2        578.47        601.02        14.45 o                         
  10  -4  -2         88.25         86.36         6.08 o                         
  11  -4  -2         56.81         66.88         6.20 o                         
  -6  -3  -2        150.26        151.60         8.29 o                         
  -5  -3  -2        272.35        249.83         9.36 o                         
  -4  -3  -2        196.88        181.94         8.55 o                         
  -3  -3  -2        317.63        376.78        10.68 o                         
  -2  -3  -2         84.27         99.63         5.18 o                         
  -1  -3  -2       4273.71       4309.26        68.34 o                         
   0  -3  -2        812.93        851.43        16.47 o                         
   1  -3  -2        204.61        190.83         4.47 o                         
   2  -3  -2       1299.62       1224.66        16.23 o                         
   3  -3  -2        258.54        285.21         5.46 o                         
   4  -3  -2       1533.21       1515.74        20.58 o                         
   5  -3  -2       2521.98       2482.57        29.51 o                         
   6  -3  -2        184.64        181.06         4.88 o                         
   7  -3  -2        254.29        243.12         7.37 o                         
   8  -3  -2        155.91        156.22         6.55 o                         
   9  -3  -2        567.79        597.36        16.22 o                         
  10  -3  -2        137.26        136.74         8.37 o                         
  11  -3  -2        171.38        188.36         8.41 o                         
  -7  -2  -2        120.33        124.10         6.60 o                         
  -6  -2  -2        126.77        113.73         6.55 o                         
  -5  -2  -2        882.37        876.44        15.99 o                         
  -4  -2  -2        242.32        225.85         6.32 o                         
  -3  -2  -2         67.64         60.01         6.04 o                         
  -2  -2  -2       3282.28       3818.82        75.11 o                         
  -1  -2  -2         61.33         64.29         5.34 o                         
   0  -2  -2        403.11        371.21         7.42 o                         
   1  -2  -2       2097.65       2019.33        49.89 o                         
   2  -2  -2        241.05        212.11         4.02 o                         
   3  -2  -2         49.59         39.77         2.88 o                         
   4  -2  -2        421.99        431.43        10.10 o                         
   5  -2  -2       1936.27       1948.84        25.46 o                         
   6  -2  -2        243.58        290.93         9.02 o                         
   7  -2  -2       1052.46       1071.19        21.61 o                         
   8  -2  -2        271.91        267.26        10.72 o                         
   9  -2  -2        158.80        164.24         9.96 o                         
  10  -2  -2        485.68        493.53        16.11 o                         
  -8  -1  -2        113.97        110.50        11.86 o                         
  -7  -1  -2         64.29         59.19         4.57 o                         
  -6  -1  -2        743.42        739.90        14.43 o                         
  -5  -1  -2        386.30        374.27         8.73 o                         
  -4  -1  -2        518.16        504.70        12.23 o                         
  -3  -1  -2       3329.30       3372.07        55.62 o                         
  -2  -1  -2        137.65        173.74         6.69 o                         
  -1  -1  -2        703.99        802.46        18.02 o                         
   0  -1  -2       4029.33       4077.85        64.69 o                         
   2  -1  -2        424.61        392.60         7.66 o                         
   3  -1  -2       2067.37       1997.70        27.66 o                         
   4  -1  -2       1663.43       1744.48        22.66 o                         
   5  -1  -2        265.01        308.15         8.04 o                         
   6  -1  -2       3347.91       3455.26        48.21 o                         
   7  -1  -2        233.75        273.64        21.70 o                         
   8  -1  -2        266.43        268.34        10.91 o                         
   9  -1  -2        753.11        748.28        17.63 o                         
  10  -1  -2         11.11         12.62         3.21 o                         
  -8   0  -2        151.67        161.06        12.31 o                         
  -7   0  -2        237.69        248.83         9.09 o                         
  -6   0  -2         55.02         50.62         3.61 o                         
  -5   0  -2       2307.35       2359.00        41.23 o                         
  -4   0  -2        446.96        430.40        10.98 o                         
  -3   0  -2        218.30        213.39         7.89 o                         
  -2   0  -2        320.38        286.97         7.73 o                         
  -1   0  -2        807.66        916.10        15.92 o                         
   0   0  -2       1795.86       1975.45        38.78 o                         
   1   0  -2        680.96        630.18         9.22 o                         
   3   0  -2        269.18        223.24         4.29 o                         
   4   0  -2       2280.73       2451.02        34.88 o                         
   5   0  -2       3686.59       3641.38        45.14 o                         
   6   0  -2         44.62         37.87         2.67 o                         
   7   0  -2        599.73        582.40        10.78 o                         
   8   0  -2       1054.52       1010.81        18.30 o                         
   9   0  -2         55.48         55.51         4.83 o                         
  10   0  -2          7.71          7.68         3.31 o                         
  -9   1  -2        230.53        246.90        14.97 o                         
  -8   1  -2         93.15         88.03         7.40 o                         
  -7   1  -2        311.97        340.48         8.27 o                         
  -6   1  -2       1150.70       1155.73        23.93 o                         
  -5   1  -2         87.42         90.40         5.48 o                         
  -4   1  -2       1567.07       1667.93        29.37 o                         
  -3   1  -2        323.91        327.01         8.34 o                         
  -2   1  -2       1814.51       1644.43        27.43 o                         
   0   1  -2        698.71        629.72         9.34 o                         
   2   1  -2        541.59        487.56         9.51 o                         
   3   1  -2       1842.49       1807.69        25.23 o                         
   4   1  -2       1872.32       1792.72        25.45 o                         
   5   1  -2        210.43        188.73         6.13 o                         
   6   1  -2        778.66        786.22        14.35 o                         
   7   1  -2        650.74        643.16        12.88 o                         
   8   1  -2         84.86         91.77         4.73 o                         
   9   1  -2         79.41         77.23         7.54 o                         
  -9   2  -2         34.13         37.42         6.05 o                         
  -8   2  -2        237.23        235.05        10.46 o                         
  -7   2  -2        237.03        213.65         6.18 o                         
  -6   2  -2       2006.79       1970.00        35.07 o                         
  -5   2  -2       1158.32       1193.36        23.14 o                         
  -4   2  -2        622.88        639.97        13.72 o                         
  -3   2  -2       1960.13       1943.06        31.78 o                         
  -2   2  -2       2900.84       2771.36        30.29 o                         
  -1   2  -2        923.11        861.52        11.55 o                         
   0   2  -2       5551.50       5316.06        80.87 o                         
   1   2  -2        227.41        203.83         4.32 o                         
   2   2  -2       1121.20       1260.34        21.76 o                         
   3   2  -2        287.41        276.69         6.79 o                         
   4   2  -2        434.86        401.99         7.81 o                         
   5   2  -2        712.01        700.49        14.59 o                         
   6   2  -2        820.27        806.96        16.69 o                         
   7   2  -2        396.95        372.92        10.75 o                         
   8   2  -2         28.33         26.76         3.22 o                         
   9   2  -2         51.85         63.21         4.56 o                         
  -9   3  -2         76.24         65.73         8.00 o                         
  -8   3  -2         12.96         10.53         3.61 o                         
  -7   3  -2         36.01         34.54         3.21 o                         
  -6   3  -2         37.35         36.08         3.10 o                         
  -5   3  -2       2255.26       2273.72        47.14 o                         
  -4   3  -2       1146.30       1057.85        20.18 o                         
  -3   3  -2        124.81        133.16         2.89 o                         
  -2   3  -2         25.18         23.17         1.29 o                         
  -1   3  -2        440.57        428.78         5.21 o                         
   0   3  -2       1352.12       1261.33        16.89 o                         
   1   3  -2        703.35        631.11        12.59 o                         
   2   3  -2         46.85         52.83         3.66 o                         
   3   3  -2       1961.64       2399.39        34.53 o                         
   4   3  -2        177.89        166.36         5.69 o                         
   5   3  -2       1300.05       1268.12        23.87 o                         
   6   3  -2        135.18        135.16         5.96 o                         
   7   3  -2         73.36         67.82         5.07 o                         
   8   3  -2        210.82        220.42         7.37 o                         
 -10   4  -2         75.84         81.00         8.17 o                         
  -9   4  -2        132.62        150.07         7.88 o                         
  -8   4  -2       1463.53       1489.43        31.46 o                         
  -7   4  -2         26.93         30.16         3.03 o                         
  -6   4  -2       1711.92       1722.32        30.63 o                         
  -5   4  -2        198.64        195.58         3.44 o                         
  -4   4  -2        379.31        403.06         5.66 o                         
  -3   4  -2       1354.92       1346.69        12.45 o                         
  -2   4  -2       1833.40       1949.81        16.26 o                         
  -1   4  -2        529.07        502.82         6.42 o                         
   0   4  -2        490.61        469.71         8.74 o                         
   1   4  -2       2774.35       2805.07        38.96 o                         
   2   4  -2       1060.41       1089.54        18.10 o                         
   3   4  -2         80.52         84.54         4.53 o                         
   4   4  -2       2164.22       2485.29        43.88 o                         
   5   4  -2        158.42        168.92         9.68 o                         
   6   4  -2        182.44        183.28         7.20 o                         
   7   4  -2        378.85        368.53        13.15 o                         
 -10   5  -2        276.60        282.95        12.42 o                         
  -9   5  -2        118.53        126.85         7.45 o                         
  -8   5  -2         60.58         60.13         4.93 o                         
  -7   5  -2       1641.69       1628.35        28.07 o                         
  -6   5  -2         31.78         30.79         1.63 o                         
  -5   5  -2        262.51        262.71         4.24 o                         
  -4   5  -2        403.99        389.49         5.13 o                         
  -3   5  -2       1868.89       1914.31        15.73 o                         
  -2   5  -2        510.13        520.35         6.68 o                         
  -1   5  -2        703.18        826.86        10.35 o                         
   0   5  -2        841.76        801.94        13.78 o                         
   1   5  -2        109.44        105.68         4.65 o                         
   2   5  -2       1047.32       1048.86        18.34 o                         
   3   5  -2       1798.76       1773.98        28.49 o                         
   4   5  -2         77.60         83.88        11.45 o                         
   5   5  -2         19.85         22.98         4.57 o                         
   6   5  -2         72.00        110.51         6.03 o                         
 -10   6  -2         23.77         26.11         5.13 o                         
  -9   6  -2        211.12        212.35         9.20 o                         
  -8   6  -2        597.29        581.28        15.26 o                         
  -7   6  -2        377.57        363.97         6.89 o                         
  -6   6  -2        273.16        262.26         4.66 o                         
  -5   6  -2        179.64        179.23         3.42 o                         
  -4   6  -2       1336.05       1372.14        12.31 o                         
  -3   6  -2        647.56        661.84         6.95 o                         
  -2   6  -2        407.77        392.95         5.79 o                         
  -1   6  -2       3357.94       3482.20        39.85 o                         
   0   6  -2        265.79        280.39         7.43 o                         
   1   6  -2       1150.71       1141.48        19.52 o                         
   2   6  -2        239.59        227.48         7.52 o                         
   3   6  -2        145.44        133.64         7.52 o                         
   4   6  -2        519.08        525.29        15.52 o                         
   5   6  -2        385.58        363.68        13.38 o                         
   6   6  -2         80.87         91.76         7.38 o                         
 -10   7  -2         86.35         88.06         8.29 o                         
  -9   7  -2        160.30        164.09         7.64 o                         
  -8   7  -2        423.62        412.11         7.32 o                         
  -7   7  -2        192.73        184.34         5.00 o                         
  -6   7  -2       1251.85       1281.96        12.58 o                         
  -5   7  -2        394.18        409.63         5.88 o                         
  -4   7  -2        398.11        428.60         5.57 o                         
  -3   7  -2        987.12        944.90         9.69 o                         
  -2   7  -2        560.12        565.84         7.72 o                         
  -1   7  -2        113.24        126.08         5.33 o                         
   0   7  -2       2001.47       1944.51        28.20 o                         
   1   7  -2         13.35         16.04         3.50 o                         
   2   7  -2        130.92        138.15        15.37 o                         
   3   7  -2        218.24        188.85         9.79 o                         
 -10   8  -2        105.15         95.39         7.33 o                         
  -9   8  -2        118.88        115.00         4.80 o                         
  -8   8  -2         12.82         14.71         2.05 o                         
  -7   8  -2       1208.45       1207.30        14.21 o                         
  -6   8  -2         66.37         64.90         2.70 o                         
  -5   8  -2        145.20        145.73         3.57 o                         
  -4   8  -2         61.24         58.63         2.51 o                         
  -3   8  -2         14.58         17.91         1.72 o                         
  -2   8  -2        465.24        471.12         7.01 o                         
  -1   8  -2       1091.24       1077.62        15.84 o                         
   0   8  -2        168.46        182.71         9.26 o                         
   1   8  -2         95.54         88.07        13.28 o                         
   2   8  -2         10.79         11.85         3.41 o                         
   3   8  -2        459.12        464.27        12.75 o                         
  -9   9  -2         37.60         39.50         3.06 o                         
  -8   9  -2        713.45        715.78         9.29 o                         
  -7   9  -2          6.25          7.61         1.68 o                         
  -6   9  -2        233.27        230.43         4.58 o                         
  -5   9  -2        432.04        437.36         6.24 o                         
  -4   9  -2         76.96         76.48         3.10 o                         
  -3   9  -2        270.27        261.87         5.42 o                         
  -2   9  -2         86.48         83.93         4.63 o                         
  -1   9  -2        223.78        229.32         7.75 o                         
   0   9  -2         92.41         82.39         5.34 o                         
   1   9  -2        428.62        428.31        11.62 o                         
   2   9  -2        247.58        240.82        10.70 o                         
  -9  10  -2        190.47        186.61         6.83 o                         
  -8  10  -2         19.14         18.56         2.31 o                         
  -7  10  -2         68.46         74.94         3.14 o                         
  -6  10  -2          4.37          4.22         1.56 o                         
  -5  10  -2        381.98        400.22         6.61 o                         
  -4  10  -2        349.34        347.01         6.13 o                         
  -3  10  -2        201.44        204.18         5.48 o                         
  -2  10  -2        171.34        170.74         5.05 o                         
  -1  10  -2        212.95        184.96         6.73 o                         
   0  10  -2        322.49        305.75        12.63 o                         
   1  10  -2         62.43         63.43         4.91 o                         
  -8  11  -2        105.25        106.76         4.25 o                         
  -7  11  -2        115.45        120.64         4.22 o                         
  -6  11  -2        296.09        305.54         6.25 o                         
  -5  11  -2         16.47         14.73         1.99 o                         
  -4  11  -2        342.61        333.40         6.09 o                         
  -3  11  -2         95.10        102.93         5.32 o                         
  -2  11  -2         43.74         40.42         3.33 o                         
  -1  11  -2        358.79        367.00         9.95 o                         
   3 -11  -1        312.01        324.93        13.95 o                         
   4 -11  -1         30.27         32.20         6.35 o                         
   5 -11  -1          5.43         -0.27         4.06 o                         
   6 -11  -1         43.04         52.32         7.72 o                         
   7 -11  -1        202.23        226.60        18.54 o                         
   8 -11  -1         21.96         22.69         8.21 o                         
   1 -10  -1         63.86         68.28         8.45 o                         
   2 -10  -1         97.02         89.28         8.64 o                         
   3 -10  -1        284.44        290.83        12.36 o                         
   4 -10  -1        119.71        101.67         8.16 o                         
   5 -10  -1         49.57         44.28         5.29 o                         
   6 -10  -1        364.67        376.99        12.77 o                         
   7 -10  -1        200.84        210.55        17.16 o                         
   8 -10  -1        485.44        489.14        18.40 o                         
   9 -10  -1         91.15        104.21        14.11 o                         
  -1  -9  -1        320.06        345.10        17.62 o                         
   0  -9  -1         85.04         75.13         9.28 o                         
   1  -9  -1        317.05        305.15        12.57 o                         
   2  -9  -1        332.22        348.38        15.61 o                         
   3  -9  -1        313.77        307.52        11.47 o                         
   4  -9  -1        153.97        149.70         8.86 o                         
   5  -9  -1        268.06        265.16        11.24 o                         
   6  -9  -1        227.93        231.58        12.06 o                         
   7  -9  -1       1217.04       1283.87        32.59 o                         
   8  -9  -1        108.14        109.16         9.30 o                         
   9  -9  -1         67.83         63.12         8.16 o                         
  10  -9  -1        155.12        167.68        13.66 o                         
  -2  -8  -1        477.54        493.20        19.83 o                         
  -1  -8  -1         57.84         84.94        14.26 o                         
   0  -8  -1       1016.55        988.27        22.40 o                         
   1  -8  -1        465.84        415.59        11.00 o                         
   2  -8  -1        258.81        231.99         8.78 o                         
   3  -8  -1       1119.32       1148.70        20.92 o                         
   4  -8  -1         17.95         19.04         3.65 o                         
   5  -8  -1        291.89        276.28         9.18 o                         
   6  -8  -1        881.03        869.60        22.03 o                         
   7  -8  -1        196.30        184.72         9.87 o                         
   8  -8  -1         36.59         37.74         4.49 o                         
   9  -8  -1        245.95        248.38        10.33 o                         
  10  -8  -1        341.91        360.00        13.46 o                         
  11  -8  -1          6.55          2.42         3.26 o                         
  -3  -7  -1        197.84        183.14         8.93 o                         
  -2  -7  -1        121.76        121.40         7.86 o                         
  -1  -7  -1       1522.35       1493.99        27.99 o                         
   0  -7  -1         50.81         50.64         3.86 o                         
   1  -7  -1         96.35        104.41         4.87 o                         
   2  -7  -1       1642.65       1651.94        27.54 o                         
   3  -7  -1        203.92        200.29         6.93 o                         
   4  -7  -1        163.34        179.33         6.54 o                         
   5  -7  -1        107.30        105.64         5.30 o                         
   6  -7  -1        324.24        321.54         7.81 o                         
   7  -7  -1        123.40        120.27         5.53 o                         
   8  -7  -1        549.24        561.08        12.03 o                         
   9  -7  -1        769.72        766.74        16.97 o                         
  10  -7  -1        172.12        191.50         9.85 o                         
  11  -7  -1         48.66         46.18         5.95 o                         
  -4  -6  -1         56.44         60.08         6.00 o                         
  -3  -6  -1        418.73        354.79        28.30 o                         
  -2  -6  -1        501.64        516.76        14.68 o                         
  -1  -6  -1         11.37          6.09         2.22 o                         
   0  -6  -1         43.92         38.32         4.18 o                         
   1  -6  -1       1131.23       1113.80        22.28 o                         
   2  -6  -1        673.99        710.68        13.75 o                         
   3  -6  -1        326.03        352.05         7.73 o                         
   4  -6  -1        985.72       1010.25        17.29 o                         
   5  -6  -1        732.11        718.96        12.01 o                         
   6  -6  -1        540.69        551.15        10.39 o                         
   7  -6  -1       2056.30       2130.69        29.42 o                         
   8  -6  -1        280.64        278.86         8.98 o                         
   9  -6  -1        178.24        177.75         7.77 o                         
  10  -6  -1        722.06        718.41        19.27 o                         
  11  -6  -1         31.37         38.43         4.77 o                         
  -5  -5  -1         15.91         15.82         3.87 o                         
  -4  -5  -1        473.46        444.05        12.79 o                         
  -3  -5  -1        799.11        815.37        18.18 o                         
  -2  -5  -1        106.59         98.75         5.00 o                         
  -1  -5  -1         31.31         33.77         3.91 o                         
   0  -5  -1        400.46        355.60         6.76 o                         
   1  -5  -1        275.91        248.34         6.43 o                         
   2  -5  -1        242.86        261.50         6.21 o                         
   3  -5  -1        939.72        928.07        14.21 o                         
   4  -5  -1        386.16        353.20         6.23 o                         
   5  -5  -1        795.72        810.42        13.16 o                         
   6  -5  -1       3863.11       3935.51        49.48 o                         
   7  -5  -1          5.20          8.36         2.05 o                         
   8  -5  -1        250.77        240.77        10.10 o                         
   9  -5  -1        525.21        499.71        11.34 o                         
  10  -5  -1         32.45         28.41         3.79 o                         
  11  -5  -1         51.72         46.52         4.55 o                         
  -6  -4  -1        142.60        150.54         7.90 o                         
  -5  -4  -1        179.43        197.90        13.17 o                         
  -4  -4  -1         56.27         67.18         6.30 o                         
  -3  -4  -1        508.01        508.23        13.05 o                         
  -2  -4  -1        208.71        201.42         6.27 o                         
  -1  -4  -1       2211.54       2233.80        32.40 o                         
   0  -4  -1       2824.14       3030.80        42.36 o                         
   1  -4  -1        755.68        772.65        12.90 o                         
   2  -4  -1       2687.08       2623.82        32.38 o                         
   3  -4  -1        274.06        294.16         7.58 o                         
   4  -4  -1       1208.77       1263.64        15.85 o                         
   5  -4  -1       1386.56       1268.39        16.61 o                         
   6  -4  -1        155.48        165.39         5.27 o                         
   7  -4  -1         35.38         31.19         3.05 o                         
   8  -4  -1        388.12        381.32         9.39 o                         
   9  -4  -1        330.12        335.07         9.92 o                         
  10  -4  -1        149.66        143.69         6.58 o                         
  11  -4  -1        240.25        235.80         8.41 o                         
  -7  -3  -1        253.42        252.89        15.05 o                         
  -6  -3  -1        187.24        190.25         8.21 o                         
  -5  -3  -1        587.33        623.70        15.83 o                         
  -4  -3  -1         84.64        113.33        17.34 o                         
  -3  -3  -1        808.28       1031.36        20.54 o                         
  -2  -3  -1       2892.00       3085.92        51.40 o                         
  -1  -3  -1        474.17        516.95        13.51 o                         
   0  -3  -1        856.08        839.52        13.57 o                         
   1  -3  -1       2847.15       2713.65        33.21 o                         
   2  -3  -1        555.25        531.34         8.15 o                         
   3  -3  -1        715.74        706.88         9.58 o                         
   4  -3  -1       1507.27       1481.13        18.36 o                         
   5  -3  -1        688.42        670.93         9.94 o                         
   6  -3  -1        100.90         91.25         4.42 o                         
   7  -3  -1         19.28         19.41         2.87 o                         
   8  -3  -1          9.65          5.76         2.53 o                         
   9  -3  -1        104.79        102.73         6.73 o                         
  10  -3  -1        436.99        426.08        12.42 o                         
  -7  -2  -1          9.92         14.11         5.67 o                         
  -6  -2  -1       1246.67       1248.97        24.96 o                         
  -5  -2  -1        505.30        488.06        10.13 o                         
  -4  -2  -1        139.72        143.63         5.36 o                         
  -3  -2  -1       3045.48       3278.85        45.69 o                         
  -2  -2  -1       1630.34       2144.59        34.93 o                         
   0  -2  -1       2368.96       2298.02        36.42 o                         
   1  -2  -1        866.87        819.72        15.08 o                         
   2  -2  -1        288.93        262.79         4.50 o                         
   3  -2  -1         71.55         57.75         2.36 o                         
   4  -2  -1       4529.28       4682.60        55.88 o                         
   5  -2  -1        501.44        564.52        10.81 o                         
   6  -2  -1       1614.34       1651.78        25.39 o                         
   7  -2  -1        481.49        473.23        11.10 o                         
   8  -2  -1        344.48        344.58         8.43 o                         
   9  -2  -1       1351.27       1360.16        23.60 o                         
  10  -2  -1         40.67         43.81         4.49 o                         
  -8  -1  -1        110.85        119.77        20.11 o                         
  -7  -1  -1       1206.64       1219.59        33.81 o                         
  -6  -1  -1        155.96        163.43         5.41 o                         
  -5  -1  -1        320.56        309.71         8.80 o                         
  -4  -1  -1       1006.38        985.25        16.44 o                         
  -3  -1  -1        266.82        252.96        11.24 o                         
  -2  -1  -1        635.38        623.03        12.09 o                         
  -1  -1  -1       2756.88       3241.44        51.37 o                         
   1  -1  -1        900.28        798.48        13.19 o                         
   2  -1  -1        664.46        630.25        11.48 o                         
   3  -1  -1        205.30        185.13         3.49 o                         
   4  -1  -1       1813.34       1847.16        28.16 o                         
   5  -1  -1       2462.39       2504.14        31.81 o                         
   6  -1  -1        203.43        202.64         5.33 o                         
   7  -1  -1        674.51        693.85        12.09 o                         
   8  -1  -1       1176.45       1110.57        19.77 o                         
   9  -1  -1         20.68         21.17         3.01 o                         
  10  -1  -1         30.56         29.98         3.64 o                         
  -9   0  -1        289.89        273.22        13.07 o                         
  -8   0  -1        257.32        249.39        12.28 o                         
  -7   0  -1        585.53        650.20        18.18 o                         
  -6   0  -1        111.29        104.29         3.82 o                         
  -5   0  -1        554.53        586.43        10.94 o                         
  -4   0  -1        259.73        249.53         7.61 o                         
  -3   0  -1        525.46        526.16        10.91 o                         
  -2   0  -1       5844.80       5734.87       149.49 o                         
  -1   0  -1       1771.42       1716.47        46.48 o                         
   3   0  -1        570.64        504.74        10.02 o                         
   4   0  -1       2720.78       2554.99        41.00 o                         
   5   0  -1        168.74        172.34         5.02 o                         
   6   0  -1        359.62        372.25         7.79 o                         
   7   0  -1       1209.26       1214.84        18.84 o                         
   8   0  -1         80.65         85.30         5.27 o                         
   9   0  -1        145.84        162.19         7.16 o                         
  -9   1  -1         48.85         42.16         5.41 o                         
  -8   1  -1         30.82         26.20         4.02 o                         
  -7   1  -1        452.83        451.44        13.49 o                         
  -6   1  -1       1228.98       1216.72        23.81 o                         
  -5   1  -1        532.75        553.33        12.98 o                         
  -4   1  -1         20.35         19.99         3.43 o                         
  -3   1  -1       1957.07       1886.96        31.69 o                         
  -2   1  -1       2391.31       2335.48        55.80 o                         
  -1   1  -1       1542.89       1436.04        14.57 o                         
   1   1  -1         62.71         62.73         2.20 o                         
   2   1  -1       1500.64       1507.52        21.21 o                         
   3   1  -1        699.83        638.69        16.71 o                         
   4   1  -1        498.45        475.78        10.54 o                         
   5   1  -1        394.23        360.49         9.14 o                         
   6   1  -1       1682.50       1704.34        36.60 o                         
   7   1  -1        246.02        247.20         8.58 o                         
   8   1  -1        124.23        131.54         8.69 o                         
   9   1  -1        242.10        222.22         7.42 o                         
 -10   2  -1        121.03        120.14         7.88 o                         
  -9   2  -1         51.44         54.45         6.63 o                         
  -8   2  -1        217.06        205.55         8.47 o                         
  -7   2  -1        827.02        824.08        19.49 o                         
  -6   2  -1        389.89        395.53         7.94 o                         
  -5   2  -1        207.39        179.70         5.47 o                         
  -4   2  -1       4295.27       4324.81        83.08 o                         
  -3   2  -1       1125.63       1227.41        14.65 o                         
  -2   2  -1       2110.36       2007.41        19.99 o                         
  -1   2  -1        622.90        555.37         5.18 o                         
   1   2  -1        790.31        780.37        17.15 o                         
   2   2  -1         31.91         48.52         2.74 o                         
   3   2  -1        622.09        636.11        13.68 o                         
   4   2  -1        702.70        720.41        15.82 o                         
   5   2  -1        807.61        785.51        20.81 o                         
   6   2  -1         43.94         43.72         5.61 o                         
   7   2  -1         13.27         21.55         3.37 o                         
   8   2  -1        691.32        657.55        14.56 o                         
 -10   3  -1         87.58         88.08         7.97 o                         
  -9   3  -1         61.91         55.65         6.53 o                         
  -8   3  -1       1178.30       1206.84        22.61 o                         
  -7   3  -1        692.87        701.27        14.98 o                         
  -6   3  -1        491.40        486.73        10.06 o                         
  -5   3  -1        793.15        727.19        11.07 o                         
  -4   3  -1       2459.67       2611.87        27.76 o                         
  -3   3  -1       2600.06       2531.42        24.88 o                         
  -2   3  -1        880.19        871.51         7.50 o                         
  -1   3  -1        985.20        979.48        10.45 o                         
   0   3  -1       1942.64       1887.53        27.06 o                         
   1   3  -1        239.25        230.95         5.63 o                         
   2   3  -1        295.37        260.34        10.15 o                         
   3   3  -1         39.58         42.63         3.87 o                         
   4   3  -1       2097.65       2486.82        42.36 o                         
   5   3  -1        167.38        157.28        10.59 o                         
   6   3  -1        192.80        195.44         7.90 o                         
   7   3  -1        922.69        899.69        21.54 o                         
   8   3  -1         25.44         28.70         4.07 o                         
 -10   4  -1        268.11        268.60        10.94 o                         
  -9   4  -1        603.38        619.00        18.21 o                         
  -8   4  -1         72.44         69.97         8.08 o                         
  -7   4  -1         21.73         21.74         3.05 o                         
  -6   4  -1        362.12        375.22         6.28 o                         
  -5   4  -1        911.48        885.48        10.82 o                         
  -4   4  -1       1502.27       1489.27        14.45 o                         
  -3   4  -1       2265.47       2284.24        17.96 o                         
  -2   4  -1       1038.55       1040.15         9.04 o                         
  -1   4  -1       4256.39       4379.14        48.14 o                         
   0   4  -1       1459.83       1347.67        20.67 o                         
   1   4  -1        454.36        418.73         9.68 o                         
   2   4  -1        764.87        804.13        14.11 o                         
   3   4  -1       3288.83       3379.55        57.02 o                         
   4   4  -1        265.31        328.76        10.91 o                         
   5   4  -1          5.61          6.93         3.85 o                         
   6   4  -1        182.12        189.10        10.99 o                         
   7   4  -1         62.73         49.60         5.14 o                         
 -10   5  -1         80.76         76.39         7.30 o                         
  -9   5  -1         57.10         47.42         7.40 o                         
  -8   5  -1        293.87        294.41        11.36 o                         
  -7   5  -1        545.98        542.90         7.56 o                         
  -6   5  -1        398.65        426.67         6.91 o                         
  -5   5  -1        269.32        272.16         4.60 o                         
  -4   5  -1       1354.66       1324.68        11.61 o                         
  -3   5  -1        479.10        481.29         5.91 o                         
  -2   5  -1        493.40        506.20         7.69 o                         
  -1   5  -1       1806.65       1682.82        18.75 o                         
   0   5  -1       1191.41       1257.46        19.88 o                         
   1   5  -1       1536.54       1508.40        23.80 o                         
   2   5  -1       1027.59       1011.41        20.71 o                         
   3   5  -1        462.72        447.26        12.69 o                         
   4   5  -1        232.63        242.05        10.88 o                         
   5   5  -1        156.74        176.72         9.09 o                         
   6   5  -1         87.84         81.69        11.53 o                         
 -10   6  -1         36.59         39.33         6.18 o                         
  -9   6  -1         14.13          9.80         5.22 o                         
  -8   6  -1       1048.39        997.17        15.65 o                         
  -7   6  -1        295.50        277.83         6.87 o                         
  -6   6  -1        438.92        435.88         6.09 o                         
  -5   6  -1       3059.81       3172.17        25.35 o                         
  -4   6  -1        205.62        191.25         3.36 o                         
  -3   6  -1        532.22        473.38         5.48 o                         
  -2   6  -1       1254.74       1270.98        15.59 o                         
  -1   6  -1        695.24        855.45        21.13 o                         
   0   6  -1       1248.23       1252.73        18.51 o                         
   1   6  -1        768.59        732.77        16.67 o                         
   2   6  -1         23.55         26.53         4.38 o                         
   3   6  -1        149.05        149.18         7.93 o                         
   4   6  -1        310.96        298.38        11.46 o                         
   5   6  -1         56.22         64.23         6.64 o                         
 -10   7  -1         68.65         76.53         6.44 o                         
  -9   7  -1        530.45        529.25         9.52 o                         
  -8   7  -1        145.84        153.97         4.62 o                         
  -7   7  -1        649.25        703.96         9.62 o                         
  -6   7  -1        441.70        456.22         6.23 o                         
  -5   7  -1        324.92        337.01         4.94 o                         
  -4   7  -1        414.26        414.39         5.40 o                         
  -3   7  -1        289.30        292.69         4.63 o                         
  -2   7  -1         62.94         53.24         3.01 o                         
  -1   7  -1       1315.02       1350.99        20.19 o                         
   0   7  -1        333.32        339.29         8.85 o                         
   1   7  -1         20.87         18.19         3.03 o                         
   2   7  -1        174.05        151.48         6.87 o                         
   3   7  -1        383.21        387.89        12.96 o                         
   4   7  -1         25.17         20.01         4.30 o                         
 -10   8  -1        162.74        160.09         5.05 o                         
  -9   8  -1         66.49         69.94         3.28 o                         
  -8   8  -1       1114.31       1111.66        14.05 o                         
  -7   8  -1        174.61        175.05         4.74 o                         
  -6   8  -1         41.62         40.97         2.28 o                         
  -5   8  -1        685.09        674.18         7.85 o                         
  -4   8  -1        206.98        201.95         4.41 o                         
  -3   8  -1        183.47        184.16         4.10 o                         
  -2   8  -1        481.69        496.75         9.96 o                         
  -1   8  -1       1110.68       1070.13        19.21 o                         
   0   8  -1        130.86        166.02        13.16 o                         
   1   8  -1        143.25        148.13         7.51 o                         
   2   8  -1        351.21        364.56        11.17 o                         
   3   8  -1         50.91         46.89         5.12 o                         
 -10   9  -1          8.07          3.71         2.18 o                         
  -9   9  -1        214.07        223.17         6.06 o                         
  -8   9  -1         37.30         35.23         2.80 o                         
  -7   9  -1        160.88        156.09         4.68 o                         
  -6   9  -1        208.19        206.28         4.41 o                         
  -5   9  -1        460.60        454.05         6.93 o                         
  -4   9  -1        292.73        287.72         5.45 o                         
  -3   9  -1          6.21          8.05         1.44 o                         
  -2   9  -1        771.16        750.19        13.59 o                         
  -1   9  -1        308.55        292.53         9.17 o                         
   0   9  -1        492.88        472.48        11.72 o                         
   1   9  -1        183.43        185.90         7.64 o                         
   2   9  -1         37.84         34.79         4.50 o                         
  -9  10  -1        154.49        157.88         4.72 o                         
  -8  10  -1         68.98         69.63         3.47 o                         
  -7  10  -1         64.06         63.83         3.05 o                         
  -6  10  -1        260.76        273.73         5.50 o                         
  -5  10  -1        146.00        144.85         4.37 o                         
  -4  10  -1        524.41        515.29         7.23 o                         
  -3  10  -1        536.09        537.95        12.20 o                         
  -2  10  -1         63.29         65.42         5.20 o                         
  -1  10  -1        229.98        244.32        14.31 o                         
   0  10  -1         40.55         43.20         5.55 o                         
  -8  11  -1        143.16        142.11         4.82 o                         
  -7  11  -1        216.04        227.25         5.34 o                         
  -6  11  -1          5.74          7.95         2.43 o                         
  -5  11  -1        389.77        387.65         8.30 o                         
  -4  11  -1         73.39         77.89         3.99 o                         
  -3  11  -1         18.14         21.06         3.43 o                         
  -2  11  -1        213.36        229.78         8.84 o                         
   2 -11   0        141.01        158.40        10.43 o                         
   3 -11   0        190.42        194.16        11.00 o                         
   4 -11   0         26.48         27.97         7.34 o                         
   5 -11   0         21.30         24.86         5.95 o                         
   6 -11   0        457.80        464.99        26.01 o                         
   7 -11   0         91.35        107.63        14.30 o                         
   0 -10   0         23.96         29.32         4.42 o                         
   1 -10   0         76.20         77.65         5.76 o                         
   2 -10   0        443.55        453.85        15.62 o                         
   3 -10   0         58.61         54.83         6.52 o                         
   4 -10   0        210.02        206.85        12.36 o                         
   5 -10   0        667.11        683.57        28.17 o                         
   6 -10   0        146.72        151.52        14.76 o                         
   7 -10   0        322.65        344.82        20.84 o                         
  -1  -9   0         40.91         44.95         4.90 o                         
   0  -9   0        398.22        360.49        10.79 o                         
   1  -9   0        783.38        750.51        18.33 o                         
   2  -9   0        379.02        359.73        15.68 o                         
   3  -9   0        708.86        679.13        20.44 o                         
   4  -9   0         87.37         87.60         6.29 o                         
   5  -9   0        236.50        237.23         9.50 o                         
   6  -9   0        644.07        664.83        28.78 o                         
   7  -9   0         40.10         43.43         6.31 o                         
   8  -9   0         84.88         94.31         9.55 o                         
   9  -9   0         77.11         92.40         9.57 o                         
  10  -9   0        213.66        228.51        14.31 o                         
  -3  -8   0        313.43        337.35        20.84 o                         
  -2  -8   0        208.96        203.28         9.56 o                         
  -1  -8   0        728.22        701.35        17.70 o                         
   0  -8   0        553.66        523.42        16.50 o                         
   1  -8   0        232.29        232.59         6.77 o                         
   2  -8   0       1037.39       1089.80        18.14 o                         
   3  -8   0         89.10         90.58         5.53 o                         
   4  -8   0        187.83        181.16         8.12 o                         
   5  -8   0         60.22         54.39         5.01 o                         
   6  -8   0       1005.51        997.70        27.08 o                         
   7  -8   0         25.33         20.11         3.98 o                         
   8  -8   0        211.09        199.98         8.93 o                         
   9  -8   0        421.75        445.77        12.35 o                         
  10  -8   0         31.66         31.16         6.22 o                         
  -4  -7   0         21.36         19.16         4.36 o                         
  -3  -7   0         64.66         58.72         7.83 o                         
  -2  -7   0       1144.19       1115.25        40.95 o                         
  -1  -7   0         19.37         21.43         3.10 o                         
   1  -7   0       1347.48       1377.59        20.51 o                         
   2  -7   0        527.67        519.16         9.87 o                         
   3  -7   0        510.31        501.98        11.05 o                         
   4  -7   0        365.91        404.45        11.08 o                         
   5  -7   0        436.61        435.09        12.03 o                         
   6  -7   0        371.26        360.86        10.94 o                         
   7  -7   0        273.33        289.09        10.24 o                         
   8  -7   0       1039.16       1064.41        20.36 o                         
   9  -7   0         24.77         27.36         4.24 o                         
  10  -7   0        282.75        292.49        10.38 o                         
  11  -7   0        125.07        127.86         8.09 o                         
  -5  -6   0         10.72          2.66         6.76 o                         
  -4  -6   0        120.78        124.25         9.19 o                         
  -3  -6   0        746.62        707.70        20.51 o                         
  -2  -6   0         61.13         63.49         4.32 o                         
  -1  -6   0         85.75         84.18         5.28 o                         
   0  -6   0        383.86        357.26         8.32 o                         
   1  -6   0        551.91        534.90        10.71 o                         
   2  -6   0        112.00        119.53         6.73 o                         
   3  -6   0       1703.60       1784.27        26.84 o                         
   4  -6   0       1128.05       1073.86        18.16 o                         
   5  -6   0       1250.24       1233.44        24.07 o                         
   6  -6   0       1965.82       1955.74        27.02 o                         
   7  -6   0        168.75        158.23         6.88 o                         
   8  -6   0        370.01        347.65        10.60 o                         
   9  -6   0        784.08        786.00        16.95 o                         
  10  -6   0          8.87          5.98         2.68 o                         
  11  -6   0         35.03         35.70         4.32 o                         
  -6  -5   0         56.65         49.31         8.80 o                         
  -5  -5   0         48.89         45.74         5.07 o                         
  -4  -5   0        271.62        284.60         9.64 o                         
  -3  -5   0        554.54        543.14        11.87 o                         
  -2  -5   0        269.54        257.60         7.58 o                         
  -1  -5   0        586.94        573.20        11.05 o                         
   0  -5   0        476.17        404.83         8.69 o                         
   1  -5   0        497.66        546.18        12.35 o                         
   2  -5   0       4513.02       4573.52        54.43 o                         
   3  -5   0        495.75        479.43         9.45 o                         
   4  -5   0        343.32        322.62         8.50 o                         
   5  -5   0       2950.19       2979.29        37.90 o                         
   6  -5   0        239.05        260.90         7.49 o                         
   7  -5   0        102.36        105.61         4.92 o                         
   8  -5   0        733.13        720.51        15.25 o                         
   9  -5   0         52.21         46.97         4.61 o                         
  10  -5   0         41.39         42.06         4.21 o                         
  11  -5   0         56.73         56.13         4.86 o                         
  -7  -4   0         84.93         87.31         9.84 o                         
  -6  -4   0         50.18         35.97         9.32 o                         
  -5  -4   0        421.43        413.16        14.65 o                         
  -4  -4   0        171.23        191.69         9.13 o                         
  -3  -4   0         80.43         94.90         5.61 o                         
  -2  -4   0       1346.11       1290.45        20.54 o                         
  -1  -4   0        405.11        386.52         9.56 o                         
   0  -4   0        495.75        463.48        10.48 o                         
   1  -4   0       5895.29       5803.57        77.22 o                         
   2  -4   0        731.91        779.45        13.08 o                         
   3  -4   0       2085.24       2177.08        25.21 o                         
   4  -4   0       1281.96       1291.92        18.04 o                         
   5  -4   0        389.61        364.74         7.51 o                         
   6  -4   0         42.65         54.47         3.48 o                         
   7  -4   0         53.86         52.63         3.35 o                         
   8  -4   0        338.38        337.08         8.00 o                         
   9  -4   0         38.49         39.02         3.72 o                         
  10  -4   0        139.65        144.21         6.98 o                         
  -7  -3   0         60.79         53.60         8.32 o                         
  -6  -3   0        581.14        620.66        29.24 o                         
  -5  -3   0         73.00         65.99         4.44 o                         
  -4  -3   0        241.10        261.55         8.55 o                         
  -3  -3   0       1807.04       2047.26        29.57 o                         
  -2  -3   0         51.69         49.58         4.99 o                         
  -1  -3   0        488.50        460.37         8.81 o                         
   0  -3   0       4062.51       3912.10        52.60 o                         
   1  -3   0        883.97        884.35        12.41 o                         
   2  -3   0        179.34        210.17         4.52 o                         
   3  -3   0       4057.45       4062.10        45.18 o                         
   4  -3   0       4901.58       4995.53        50.75 o                         
   5  -3   0        410.77        384.59         6.82 o                         
   6  -3   0        212.92        192.00         5.39 o                         
   7  -3   0         60.37         55.28         3.90 o                         
   8  -3   0        208.65        211.92         6.58 o                         
   9  -3   0        903.20        904.58        16.18 o                         
  10  -3   0        173.49        178.16         6.73 o                         
  -8  -2   0         65.01         63.58         7.28 o                         
  -7  -2   0       1854.05       1751.36        44.52 o                         
  -6  -2   0         13.86         10.85         4.86 o                         
  -5  -2   0        273.02        267.95        17.88 o                         
  -4  -2   0       1050.98        993.25        17.63 o                         
  -3  -2   0        145.06        134.25         5.28 o                         
  -2  -2   0         34.66         49.15         3.26 o                         
  -1  -2   0       1453.23       1466.47        35.46 o                         
   0  -2   0       1651.66       1567.02        21.52 o                         
   1  -2   0        552.34        494.83         6.28 o                         
   3  -2   0       3368.21       3423.51        38.20 o                         
   4  -2   0       2475.39       2485.69        31.15 o                         
   5  -2   0        486.38        437.12         8.12 o                         
   6  -2   0       1048.76       1027.29        15.74 o                         
   7  -2   0        301.47        296.08         7.35 o                         
   8  -2   0       1149.17       1088.94        19.74 o                         
   9  -2   0          5.17         10.57         2.72 o                         
  10  -2   0         41.80         36.38         5.18 o                         
  -9  -1   0        105.60        127.97        11.90 o                         
  -8  -1   0        358.63        371.63        14.16 o                         
  -7  -1   0        157.80        154.42         7.91 o                         
  -6  -1   0        182.07        181.49         7.60 o                         
  -5  -1   0        423.40        407.80         8.48 o                         
  -4  -1   0        476.98        483.88         9.35 o                         
  -3  -1   0       1180.55       1151.91        17.48 o                         
  -2  -1   0       1490.23       1400.56        20.05 o                         
  -1  -1   0         54.37         67.65         4.50 o                         
   2  -1   0       1751.55       1679.79        20.79 o                         
   3  -1   0       2829.23       2851.30        35.29 o                         
   4  -1   0       1688.33       1619.86        21.12 o                         
   5  -1   0         66.76         75.29         3.16 o                         
   6  -1   0        196.85        233.57        16.00 o                         
   7  -1   0        631.03        623.96        11.67 o                         
   8  -1   0         47.97         45.57         4.07 o                         
   9  -1   0        107.25        114.19         6.00 o                         
  10  -1   0         81.45         86.83         9.71 o                         
  -9   0   0        165.23        158.14        10.19 o                         
  -7   0   0        290.05        284.66         9.44 o                         
  -6   0   0       1678.65       1641.02        25.92 o                         
  -5   0   0        168.72        170.79         6.24 o                         
  -4   0   0        684.07        715.59        11.85 o                         
  -3   0   0       1722.62       1576.75        22.39 o                         
  -2   0   0        993.01        948.92        15.51 o                         
   2   0   0        874.38        839.91        18.48 o                         
   3   0   0       1774.27       1612.00        51.41 o                         
   4   0   0        644.07        665.78        13.37 o                         
   5   0   0        152.92        171.51         6.74 o                         
   6   0   0       1641.79       1617.12        29.83 o                         
   7   0   0        298.15        281.78         7.32 o                         
   8   0   0         58.21         56.81        11.07 o                         
   9   0   0        179.60        190.70         8.52 o                         
 -10   1   0         80.90         91.48        14.57 o                         
  -9   1   0        115.06        124.78         7.16 o                         
  -8   1   0         50.29         50.81         5.19 o                         
  -7   1   0        661.05        646.79        12.23 o                         
  -6   1   0        239.84        251.62        10.72 o                         
  -5   1   0         70.72         75.84         4.10 o                         
  -4   1   0       1648.38       1605.69        32.79 o                         
  -3   1   0       2924.93       2980.43        61.49 o                         
  -2   1   0       1777.38       1710.45        18.77 o                         
   1   1   0         50.88         66.09         2.92 o                         
   2   1   0       1454.78       1403.27        28.43 o                         
   3   1   0       1161.94       1157.00        21.95 o                         
   4   1   0        557.30        542.67        14.09 o                         
   5   1   0        445.03        434.80        13.06 o                         
   6   1   0        162.39        154.82         6.62 o                         
   7   1   0        169.74        170.72         8.25 o                         
   8   1   0        383.19        396.34         9.57 o                         
   9   1   0        100.67        107.16         5.65 o                         
 -10   2   0         54.46         53.96         6.08 o                         
  -9   2   0          4.75         10.21         3.63 o                         
  -8   2   0       1139.61       1127.25        18.11 o                         
  -7   2   0        327.92        329.34        13.82 o                         
  -6   2   0       1078.65       1041.02        19.93 o                         
  -5   2   0        490.29        450.08        10.01 o                         
  -4   2   0       2435.53       2476.17        28.08 o                         
  -3   2   0       3372.83       3433.99        41.22 o                         
  -1   2   0        521.58        468.82         5.36 o                         
   0   2   0       1635.93       1563.69        17.48 o                         
   1   2   0       1486.48       1474.53        24.90 o                         
   2   2   0         31.58         47.31         3.40 o                         
   3   2   0        137.48        136.97         5.73 o                         
   4   2   0       1073.50        982.61        19.98 o                         
   5   2   0        262.49        258.74        10.60 o                         
   6   2   0         14.70         13.04         3.91 o                         
   7   2   0       1852.10       1764.43        33.11 o                         
   8   2   0         72.64         73.95         6.78 o                         
 -10   3   0        181.85        198.00        10.42 o                         
  -9   3   0        903.72        919.79        23.16 o                         
  -8   3   0        205.60        208.90         5.92 o                         
  -7   3   0         36.05         35.84         3.33 o                         
  -6   3   0        202.86        181.15         5.40 o                         
  -5   3   0        364.68        349.86         5.72 o                         
  -4   3   0       4844.38       4997.25        50.78 o                         
  -3   3   0       4101.11       4054.01        36.90 o                         
  -2   3   0        188.22        212.38         3.29 o                         
  -1   3   0        944.46        938.11        11.24 o                         
   0   3   0       4111.37       3947.89        46.90 o                         
   1   3   0        530.06        516.60        11.12 o                         
   2   3   0         53.21         51.90         3.93 o                         
   3   3   0       1810.89       2034.28        35.70 o                         
   4   3   0        263.75        285.29        10.27 o                         
   5   3   0         59.44         58.23         5.54 o                         
   6   3   0        575.11        609.84        24.67 o                         
   7   3   0         55.84         55.82         6.02 o                         
 -10   4   0        129.55        126.85         7.69 o                         
  -9   4   0         44.46         48.17         3.08 o                         
  -8   4   0        344.48        353.66         8.59 o                         
  -7   4   0         50.16         47.97         3.62 o                         
  -6   4   0         29.30         32.48         2.96 o                         
  -5   4   0        399.09        361.47         6.14 o                         
  -4   4   0       1313.32       1321.16        13.59 o                         
  -3   4   0       2051.43       2163.20        18.67 o                         
  -2   4   0        716.88        776.54         8.91 o                         
  -1   4   0       5868.15       5814.68        58.15 o                         
   0   4   0        522.42        483.02         9.06 o                         
   1   4   0        390.96        361.76         9.44 o                         
   2   4   0       1340.35       1248.89        24.07 o                         
   3   4   0         79.11        100.83         7.84 o                         
   4   4   0        192.26        216.35        13.21 o                         
   5   4   0        394.76        401.92        13.08 o                         
   6   4   0         41.03         41.07         5.99 o                         
   7   4   0         83.65         79.64         6.60 o                         
 -11   5   0         55.39         56.97         5.94 o                         
 -10   5   0         44.61         36.60         5.70 o                         
  -9   5   0         52.02         52.85         3.75 o                         
  -8   5   0        751.81        740.40        13.07 o                         
  -7   5   0        131.05        131.39         4.58 o                         
  -6   5   0        241.41        252.03         6.15 o                         
  -5   5   0       2947.85       2952.99        28.35 o                         
  -4   5   0        373.85        346.14         4.81 o                         
  -3   5   0        468.30        448.86         5.76 o                         
  -2   5   0       4450.08       4387.30        42.69 o                         
  -1   5   0        489.64        550.28         8.22 o                         
   0   5   0        458.72        375.79         9.85 o                         
   1   5   0        571.88        552.96        11.30 o                         
   2   5   0        267.25        262.96         8.99 o                         
   3   5   0        527.99        501.72        14.05 o                         
   4   5   0        281.28        293.38        13.89 o                         
   5   5   0         53.00         65.70         6.32 o                         
   6   5   0         67.72         70.39         8.22 o                         
 -11   6   0         53.59         62.84         8.20 o                         
 -10   6   0          9.60          8.82         1.84 o                         
  -9   6   0        776.21        778.90        16.50 o                         
  -8   6   0        409.56        399.43         7.75 o                         
  -7   6   0        173.61        173.94         5.18 o                         
  -6   6   0       1936.40       1945.30        20.33 o                         
  -5   6   0       1250.10       1246.43        12.02 o                         
  -4   6   0       1112.62       1064.93        10.43 o                         
  -3   6   0       1636.52       1705.83        18.46 o                         
  -2   6   0         90.79         95.09         6.23 o                         
  -1   6   0        568.61        544.09         8.25 o                         
   0   6   0        387.54        353.09         8.41 o                         
   1   6   0         85.89         87.76         4.74 o                         
   2   6   0         67.94         59.18         4.67 o                         
   3   6   0        773.99        736.61        15.61 o                         
   4   6   0        117.39        116.45         6.52 o                         
   5   6   0          9.81          1.72         2.41 o                         
 -11   7   0        122.97        120.16        11.70 o                         
 -10   7   0        270.00        272.66         7.36 o                         
  -9   7   0         24.23         26.80         3.06 o                         
  -8   7   0       1058.52       1055.27        17.71 o                         
  -7   7   0        268.75        297.24         6.04 o                         
  -6   7   0        338.81        332.46         5.61 o                         
  -5   7   0        449.09        467.78         6.47 o                         
  -4   7   0        362.25        390.54         5.82 o                         
  -3   7   0        508.15        493.22         7.14 o                         
  -2   7   0        524.91        502.47         6.78 o                         
  -1   7   0       1386.75       1396.45        23.04 o                         
   0   7   0         42.64         44.18        10.33 o                         
   1   7   0         19.52         15.63         2.91 o                         
   2   7   0       1161.28       1111.92        20.85 o                         
   3   7   0         78.58         75.44         8.89 o                         
   4   7   0         19.83         15.81         4.54 o                         
 -10   8   0         25.45         30.64         2.61 o                         
  -9   8   0        421.68        427.76         7.95 o                         
  -8   8   0        205.13        183.84         5.52 o                         
  -7   8   0         24.77         29.00         2.83 o                         
  -6   8   0        944.79        942.24        13.73 o                         
  -5   8   0         46.67         42.85         2.33 o                         
  -4   8   0        240.35        232.62         4.33 o                         
  -3   8   0         86.93         85.76         4.03 o                         
  -2   8   0       1045.12       1095.81        16.04 o                         
  -1   8   0        264.95        266.80         7.19 o                         
   0   8   0        571.83        512.70        15.19 o                         
   1   8   0        735.06        712.63        17.57 o                         
   2   8   0        210.23        221.38         8.78 o                         
   3   8   0        313.68        319.04        11.22 o                         
 -10   9   0        207.57        217.34         5.51 o                         
  -9   9   0         75.51         77.45         4.40 o                         
  -8   9   0         87.27         93.55         3.99 o                         
  -7   9   0         39.69         41.18         2.79 o                         
  -6   9   0        635.75        634.46         9.32 o                         
  -5   9   0        239.60        233.47         4.71 o                         
  -4   9   0         94.90         93.31         4.51 o                         
  -3   9   0        672.96        677.99        14.05 o                         
  -2   9   0        385.37        375.20        16.42 o                         
  -1   9   0        786.46        769.70        25.11 o                         
   0   9   0        371.50        351.69         9.63 o                         
   1   9   0         32.64         34.44         3.89 o                         
  -9  10   0         69.55         66.46         3.72 o                         
  -8  10   0        119.34        113.28         4.21 o                         
  -7  10   0        317.59        331.72         6.17 o                         
  -6  10   0        151.75        155.04         4.09 o                         
  -5  10   0        670.55        682.66        11.34 o                         
  -4  10   0        215.61        210.05         6.11 o                         
  -3  10   0         53.01         50.97         3.77 o                         
  -2  10   0        445.11        442.30        13.44 o                         
  -1  10   0         72.19         67.86         6.80 o                         
   0  10   0         32.95         55.56         7.27 o                         
  -8  11   0        105.51        104.91         4.12 o                         
  -7  11   0         82.20         82.83         3.32 o                         
  -6  11   0        450.57        444.08         8.58 o                         
  -5  11   0         18.11         22.20         2.62 o                         
  -4  11   0         23.95         19.35         2.72 o                         
  -3  11   0        175.95        181.94        10.14 o                         
  -2  11   0        149.90        155.17        14.48 o                         
   2 -11   1        223.50        238.72        12.55 o                         
   3 -11   1         25.61         32.02         7.01 o                         
   4 -11   1         79.84         71.83         8.59 o                         
   5 -11   1        383.72        384.94        25.27 o                         
   0 -10   1         46.43         47.22         5.22 o                         
   1 -10   1        227.71        247.89        12.75 o                         
   2 -10   1         67.15         68.59         5.79 o                         
   3 -10   1        554.32        584.95        20.74 o                         
   4 -10   1        512.04        501.02        19.21 o                         
   5 -10   1        151.79        163.43        11.17 o                         
  -2  -9   1         42.89         45.43         7.43 o                         
  -1  -9   1        176.64        182.45         9.33 o                         
   0  -9   1        489.75        479.87        12.87 o                         
   1  -9   1        289.21        280.44        10.67 o                         
   2  -9   1        795.73        776.31        16.52 o                         
   3  -9   1          4.76          4.98         3.43 o                         
   4  -9   1        256.97        242.94        12.65 o                         
   5  -9   1        464.10        455.03        16.97 o                         
   9  -9   1        204.71        233.23        20.38 o                         
  10  -9   1         10.47         13.03         5.51 o                         
  -3  -8   1         45.19         43.16        10.51 o                         
  -2  -8   1        341.22        352.53        12.36 o                         
  -1  -8   1        139.71        141.27        13.51 o                         
   0  -8   1        111.25        114.73        14.20 o                         
   1  -8   1       1093.63       1070.82        20.15 o                         
   2  -8   1        502.16        507.35        10.60 o                         
   3  -8   1        174.69        180.60         9.17 o                         
   4  -8   1        222.92        216.99        10.88 o                         
   5  -8   1        735.28        717.67        28.59 o                         
   7  -8   1        190.22        189.75        13.63 o                         
   8  -8   1       1110.01       1106.23        30.23 o                         
   9  -8   1         71.15         74.93         5.82 o                         
  10  -8   1        171.53        176.31        10.72 o                         
  -4  -7   1         23.39         24.53         9.78 o                         
  -3  -7   1        377.68        382.32        16.18 o                         
  -2  -7   1        160.53        171.07        16.51 o                         
  -1  -7   1         34.78         37.70         6.28 o                         
   0  -7   1        312.96        312.52         9.55 o                         
   1  -7   1       1346.65       1384.42        20.09 o                         
   2  -7   1         83.04         70.22         3.65 o                         
   3  -7   1        309.20        308.06         8.06 o                         
   4  -7   1        397.57        414.15        14.27 o                         
   6  -7   1        432.11        467.81        16.07 o                         
   7  -7   1        628.45        668.33        15.56 o                         
   8  -7   1        135.02        140.54         6.86 o                         
   9  -7   1        527.08        515.03        15.39 o                         
  10  -7   1         73.83         65.84         5.97 o                         
  -5  -6   1         42.87         38.77         4.75 o                         
  -4  -6   1        297.38        299.79        14.52 o                         
  -3  -6   1        152.94        152.00         8.80 o                         
  -2  -6   1         39.44         39.49         3.93 o                         
  -1  -6   1        794.62        770.95        16.03 o                         
   0  -6   1       1240.89       1256.65        20.13 o                         
   1  -6   1        734.60        856.62        16.02 o                         
   2  -6   1       1295.00       1309.45        18.55 o                         
   3  -6   1        548.86        464.38        14.47 o                         
   4  -6   1        200.57        189.52        11.99 o                         
   5  -6   1       3088.75       3165.38        65.16 o                         
   6  -6   1        418.32        404.62        10.09 o                         
   7  -6   1        254.81        233.72         7.92 o                         
   8  -6   1       1046.33        997.37        17.26 o                         
   9  -6   1         12.78          8.76         3.07 o                         
  10  -6   1         26.90         28.88         3.61 o                         
  -6  -5   1         91.97        102.75         7.47 o                         
  -5  -5   1        160.85        178.89        11.45 o                         
  -4  -5   1        230.45        254.78        10.75 o                         
  -3  -5   1        450.55        435.75        10.15 o                         
  -2  -5   1       1016.21        997.96        17.11 o                         
  -1  -5   1       1544.15       1526.19        26.88 o                         
   0  -5   1       1165.35       1241.78        19.41 o                         
   1  -5   1       1796.10       1718.74        22.67 o                         
   2  -5   1        516.97        526.79        12.17 o                         
   3  -5   1        478.17        463.91        18.68 o                         
   4  -5   1       1350.01       1292.07        29.86 o                         
   5  -5   1        263.63        257.32         6.45 o                         
   6  -5   1        391.33        397.80         7.94 o                         
   7  -5   1        526.60        530.56         9.89 o                         
   8  -5   1        300.85        313.36         7.89 o                         
   9  -5   1         78.23         66.82         4.98 o                         
  10  -5   1         87.29         83.46         7.25 o                         
  -7  -4   1         76.19         71.80         7.03 o                         
  -6  -4   1        194.38        213.61         9.98 o                         
  -5  -4   1         16.51         32.56         7.56 o                         
  -4  -4   1        261.19        327.29         7.47 o                         
  -3  -4   1       3325.26       3487.41        56.71 o                         
  -2  -4   1        740.33        767.75        12.89 o                         
  -1  -4   1        428.00        386.96         7.28 o                         
   0  -4   1       1494.26       1399.63        19.94 o                         
   1  -4   1       4204.18       4396.62        53.04 o                         
   2  -4   1       1041.13       1057.91        16.46 o                         
   3  -4   1       2197.44       2237.98        37.58 o                         
   4  -4   1       1523.58       1503.40        18.71 o                         
   5  -4   1        898.65        868.20        12.58 o                         
   6  -4   1        380.98        397.65         7.62 o                         
   7  -4   1          7.06          3.66         1.94 o                         
   8  -4   1         83.73         76.88         4.23 o                         
   9  -4   1        624.12        614.34        11.61 o                         
  10  -4   1        257.85        284.23         7.84 o                         
  -8  -3   1         24.99         20.88         6.22 o                         
  -7  -3   1        938.58        944.39        23.39 o                         
  -6  -3   1        181.53        179.89        10.75 o                         
  -5  -3   1        156.75        148.66         9.66 o                         
  -4  -3   1       2084.83       2377.74        41.45 o                         
  -3  -3   1         41.18         46.53         3.34 o                         
  -2  -3   1        270.35        255.00         6.58 o                         
  -1  -3   1        266.85        257.46         5.82 o                         
   0  -3   1       2007.32       1968.20        26.49 o                         
   1  -3   1        984.52        995.49        13.32 o                         
   2  -3   1        894.67        891.45        14.57 o                         
   3  -3   1       2585.80       2509.97        28.73 o                         
   4  -3   1       2380.47       2532.02        29.76 o                         
   5  -3   1        815.64        763.12        11.05 o                         
   6  -3   1        486.02        474.31         8.51 o                         
   7  -3   1        670.67        688.66        12.43 o                         
   8  -3   1       1173.61       1138.66        22.89 o                         
   9  -3   1         60.23         58.37         4.07 o                         
  10  -3   1         71.09         69.26         6.40 o                         
  -8  -2   1        672.57        635.88        18.99 o                         
  -7  -2   1         13.46         13.03         5.08 o                         
  -6  -2   1         26.94         18.29         4.08 o                         
  -5  -2   1        778.95        769.45        17.45 o                         
  -4  -2   1        727.78        740.67        15.95 o                         
  -3  -2   1        651.92        642.75        11.37 o                         
  -2  -2   1         28.86         44.15         2.74 o                         
  -1  -2   1        790.72        805.73        33.94 o                         
   1  -2   1        576.35        520.04         6.97 o                         
   2  -2   1       2095.36       2041.90        22.78 o                         
   3  -2   1       1146.31       1246.55        15.07 o                         
   4  -2   1       4351.29       4282.03        52.13 o                         
   5  -2   1        221.09        184.68         4.90 o                         
   6  -2   1        347.95        357.52         7.79 o                         
   7  -2   1        811.22        791.91        14.25 o                         
   8  -2   1        208.37        198.73         7.18 o                         
   9  -2   1         46.37         51.63         4.06 o                         
  10  -2   1        121.68        119.51         9.42 o                         
  -9  -1   1        224.18        220.19        16.60 o                         
  -8  -1   1        119.12        123.50        15.40 o                         
  -7  -1   1        252.95        249.90         9.34 o                         
  -6  -1   1       1676.47       1653.05        27.25 o                         
  -5  -1   1        380.79        347.82         8.66 o                         
  -4  -1   1        552.00        526.77        11.79 o                         
  -3  -1   1        685.75        610.21        12.64 o                         
  -2  -1   1       1481.42       1489.90        24.90 o                         
  -1  -1   1         60.50         61.97         2.11 o                         
   1  -1   1       1518.40       1414.18        14.62 o                         
   2  -1   1       2466.60       2434.00        37.20 o                         
   3  -1   1       1991.50       1944.03        23.87 o                         
   4  -1   1         19.34         19.45         1.83 o                         
   5  -1   1        517.29        535.65        10.29 o                         
   6  -1   1       1179.56       1139.94        17.65 o                         
   7  -1   1        470.50        473.88         8.91 o                         
   8  -1   1         48.01         48.47         3.80 o                         
   9  -1   1         51.11         47.84         4.99 o                         
  -9   0   1        158.48        171.87         8.36 o                         
  -8   0   1        103.30        103.59         6.57 o                         
  -7   0   1       1256.41       1282.49        22.22 o                         
  -6   0   1        384.44        387.43         9.39 o                         
  -5   0   1        171.46        163.92         5.52 o                         
  -4   0   1       2675.26       2553.30        36.31 o                         
  -3   0   1        622.37        554.14         9.40 o                         
   1   0   1       1767.41       1722.63        34.84 o                         
   2   0   1       5727.73       5545.07       149.30 o                         
   3   0   1        464.78        467.91        12.12 o                         
   4   0   1        266.31        240.99        10.33 o                         
   5   0   1        557.52        600.72        15.62 o                         
   6   0   1         96.79         97.45         5.15 o                         
   7   0   1        633.09        680.74        23.79 o                         
   8   0   1        272.36        259.69         7.80 o                         
   9   0   1        282.74        253.11         9.97 o                         
 -10   1   1         36.49         26.87         6.04 o                         
  -9   1   1         19.53         22.26         3.21 o                         
  -8   1   1       1186.95       1170.45        21.13 o                         
  -7   1   1        669.34        690.19        14.12 o                         
  -6   1   1        189.13        175.88         6.01 o                         
  -5   1   1       2434.72       2493.76        41.51 o                         
  -4   1   1       1835.25       1878.78        26.76 o                         
  -3   1   1        167.60        150.77         3.29 o                         
  -2   1   1        690.78        648.68         8.79 o                         
  -1   1   1        896.79        786.11        19.37 o                         
   1   1   1       2742.66       3315.12        50.42 o                         
   2   1   1        618.05        601.30        12.04 o                         
   3   1   1        256.52        232.11         7.07 o                         
   4   1   1       1058.57       1063.14        20.13 o                         
   5   1   1        301.98        291.56        10.72 o                         
   6   1   1        155.62        159.16         9.96 o                         
   7   1   1       1226.41       1210.55        24.54 o                         
   8   1   1        116.78        116.50         6.77 o                         
 -10   2   1         41.50         41.58         5.45 o                         
  -9   2   1       1341.97       1343.15        24.18 o                         
  -8   2   1        359.23        370.82         9.66 o                         
  -7   2   1        476.43        477.93        12.09 o                         
  -6   2   1       1559.89       1584.92        31.95 o                         
  -5   2   1        462.48        543.75        20.41 o                         
  -4   2   1       4501.03       4670.07        51.30 o                         
  -3   2   1         70.18         54.94         2.51 o                         
  -2   2   1        260.22        238.43         4.02 o                         
  -1   2   1        948.62        903.42        11.59 o                         
   0   2   1       2425.23       2315.67        36.25 o                         
   1   2   1        125.57        124.34         5.53 o                         
   2   2   1       1613.20       2142.29        35.77 o                         
   3   2   1       3087.35       3339.52        57.79 o                         
   4   2   1        173.64        180.39         7.14 o                         
   5   2   1        460.68        441.41        20.94 o                         
   6   2   1       1237.39       1235.77        30.79 o                         
   7   2   1         10.21         10.01         3.27 o                         
   8   2   1        216.84        213.40         9.21 o                         
 -10   3   1        425.07        417.77        10.08 o                         
  -9   3   1        117.03        115.23         5.64 o                         
  -8   3   1          6.38          5.19         2.48 o                         
  -7   3   1         15.27         21.27         2.77 o                         
  -6   3   1         87.21         72.74         3.98 o                         
  -5   3   1        728.25        717.06        10.26 o                         
  -4   3   1       1559.30       1540.13        20.49 o                         
  -3   3   1        728.07        714.44         9.66 o                         
  -2   3   1        574.34        549.07         7.75 o                         
  -1   3   1       2819.79       2665.86        43.01 o                         
   0   3   1        857.21        841.42        15.25 o                         
   1   3   1        503.74        557.26        10.04 o                         
   2   3   1       2875.20       2944.34        49.48 o                         
   3   3   1        822.89       1040.48        20.98 o                         
   4   3   1         66.04        112.13        10.01 o                         
   5   3   1        561.64        608.13        16.17 o                         
   6   3   1        189.97        198.65        10.56 o                         
   7   3   1        249.91        258.97        27.76 o                         
 -11   4   1        228.20        213.92        10.00 o                         
 -10   4   1        154.44        156.13         7.10 o                         
  -9   4   1        321.30        323.50        10.15 o                         
  -8   4   1        398.37        393.81         9.54 o                         
  -7   4   1         46.26         41.58         2.85 o                         
  -6   4   1        145.53        155.20         4.51 o                         
  -5   4   1       1379.71       1287.05        16.69 o                         
  -4   4   1       1183.19       1207.81        13.65 o                         
  -3   4   1        251.60        274.45         8.51 o                         
  -2   4   1       2637.25       2492.29        32.40 o                         
  -1   4   1        776.17        793.57        12.51 o                         
   0   4   1       2857.19       3053.79        48.86 o                         
   1   4   1       2135.13       2158.74        32.16 o                         
   2   4   1        195.30        183.50         6.01 o                         
   3   4   1        517.63        513.75        11.34 o                         
   4   4   1         59.36         66.76         5.90 o                         
   5   4   1        176.38        243.23        10.84 o                         
   6   4   1        148.00        147.43        10.01 o                         
 -11   5   1         63.09         56.67         5.96 o                         
 -10   5   1         38.33         40.98         6.31 o                         
  -9   5   1        520.05        497.31        11.68 o                         
  -8   5   1        278.65        271.69         7.10 o                         
  -7   5   1          2.80          2.42         1.73 o                         
  -6   5   1       3851.53       3926.11        45.36 o                         
  -5   5   1        828.02        846.81        10.63 o                         
  -4   5   1        337.22        298.51         5.22 o                         
  -3   5   1        944.17        941.30        12.47 o                         
  -2   5   1        254.94        272.76         6.07 o                         
  -1   5   1        318.67        295.22         5.19 o                         
   0   5   1        384.61        350.09         8.01 o                         
   1   5   1         15.60         11.64         2.32 o                         
   2   5   1        134.11        119.88         5.41 o                         
   3   5   1        822.99        835.62        16.42 o                         
   4   5   1        468.73        459.67        11.63 o                         
   5   5   1         16.64         22.90         5.56 o                         
 -11   6   1         28.76         30.23         3.43 o                         
 -10   6   1        699.25        720.34        15.48 o                         
  -9   6   1        188.38        193.75         8.07 o                         
  -8   6   1        277.00        268.07         6.82 o                         
  -7   6   1       1996.28       2112.35        27.55 o                         
  -6   6   1        517.86        527.37         8.23 o                         
  -5   6   1        705.04        693.68         9.22 o                         
  -4   6   1        948.41        977.91        12.78 o                         
  -3   6   1        335.39        347.73         7.58 o                         
  -2   6   1        663.49        714.14        11.90 o                         
  -1   6   1       1158.98       1125.42        15.90 o                         
   1   6   1         13.48         14.37         2.86 o                         
   2   6   1        532.68        534.83        12.42 o                         
   3   6   1        394.60        384.12        10.56 o                         
   4   6   1         59.16         67.81         6.57 o                         
 -11   7   1         50.06         51.16         4.11 o                         
 -10   7   1        165.74        179.31         6.26 o                         
  -9   7   1        784.80        786.75        17.07 o                         
  -8   7   1        523.28        523.05        18.01 o                         
  -7   7   1         96.35         88.68         3.65 o                         
  -6   7   1        328.86        327.49         5.86 o                         
  -5   7   1        105.13         96.91         3.42 o                         
  -4   7   1        178.44        195.26         5.02 o                         
  -3   7   1        207.66        204.40         5.95 o                         
  -2   7   1       1675.57       1661.44        21.78 o                         
  -1   7   1        124.08        136.48         9.58 o                         
   0   7   1         42.63         45.72         3.68 o                         
   1   7   1       1515.74       1517.32        25.69 o                         
   2   7   1        131.26        131.36         8.78 o                         
   3   7   1        197.09        159.62        12.15 o                         
 -11   8   1          2.74          2.71         2.62 o                         
 -10   8   1        324.12        336.69         8.35 o                         
  -9   8   1        252.31        235.12         5.60 o                         
  -8   8   1         56.24         57.94         3.71 o                         
  -7   8   1        177.77        181.03         5.51 o                         
  -6   8   1        906.30        905.29        15.47 o                         
  -5   8   1        349.89        336.91         5.65 o                         
  -4   8   1         16.44         14.71         2.14 o                         
  -3   8   1       1104.85       1143.18        18.12 o                         
  -2   8   1        283.14        277.48         6.54 o                         
  -1   8   1        467.05        418.96        13.61 o                         
   0   8   1        992.75        945.21        20.97 o                         
   1   8   1         52.17         81.60        15.54 o                         
   2   8   1        471.16        480.40        13.67 o                         
 -10   9   1        156.72        157.29         5.49 o                         
  -9   9   1         85.64         89.38         5.36 o                         
  -8   9   1        110.69        114.35         4.34 o                         
  -7   9   1       1195.50       1230.63        18.28 o                         
  -6   9   1        233.39        228.22         5.50 o                         
  -5   9   1        279.41        263.70         8.46 o                         
  -4   9   1        159.33        169.07         6.83 o                         
  -3   9   1        304.08        302.57         8.75 o                         
  -2   9   1        339.06        359.43        16.43 o                         
  -1   9   1        296.05        283.47        10.49 o                         
   0   9   1         85.93         81.87         7.57 o                         
   1   9   1        317.45        305.07         9.73 o                         
  -9  10   1         87.55         88.91         4.08 o                         
  -8  10   1        476.30        488.29         8.84 o                         
  -7  10   1        197.26        214.87         4.75 o                         
  -6  10   1        359.92        371.55         7.07 o                         
  -5  10   1         48.93         44.74         3.77 o                         
  -4  10   1        108.10        100.76         5.07 o                         
  -3  10   1        285.83        288.19         8.36 o                         
  -2  10   1         98.68        111.56         9.43 o                         
  -1  10   1         84.27         99.23         8.19 o                         
  -8  11   1         14.81         17.09         2.12 o                         
  -7  11   1        197.05        199.95         5.66 o                         
  -6  11   1         42.43         48.81         3.45 o                         
  -5  11   1         13.96         11.99         2.38 o                         
  -4  11   1         34.14         30.15         3.68 o                         
  -3  11   1        320.99        337.48        12.36 o                         
   1 -11   2        373.43        382.17        16.71 o                         
   2 -11   2         53.29         48.58         6.32 o                         
   3 -11   2         99.04        112.85        13.05 o                         
   4 -11   2        332.71        341.59        23.80 o                         
   5 -11   2         18.95         12.08         8.02 o                         
  -1 -10   2         66.78         68.02         7.11 o                         
   0 -10   2        321.10        300.90        14.77 o                         
   1 -10   2        208.38        201.91        10.74 o                         
   2 -10   2        166.72        170.23        13.43 o                         
   3 -10   2        197.74        208.11        14.71 o                         
   4 -10   2        354.01        342.33        22.78 o                         
  -2  -9   2        241.63        249.83        13.43 o                         
  -1  -9   2        416.51        401.60        16.16 o                         
   0  -9   2         78.11         80.63         8.27 o                         
   1  -9   2        238.71        244.27        10.21 o                         
   2  -9   2         86.37         94.25         6.86 o                         
   3  -9   2        259.95        267.58        10.47 o                         
   4  -9   2         78.75         78.76        12.17 o                         
   9  -9   2         39.86         36.71        10.61 o                         
  -3  -8   2        460.28        441.19        37.35 o                         
  -2  -8   2         10.96         12.95         4.99 o                         
  -1  -8   2         66.58         50.73         5.56 o                         
   0  -8   2        174.43        185.72         7.58 o                         
   1  -8   2       1132.56       1109.77        21.01 o                         
   2  -8   2        451.61        455.22        13.57 o                         
   3  -8   2         15.01         20.10         3.73 o                         
   4  -8   2         56.09         65.94        10.88 o                         
   8  -8   2         13.67         17.60         5.50 o                         
   9  -8   2        117.27        119.11        10.29 o                         
  10  -8   2        106.22        113.97        13.74 o                         
  -2  -7   2        165.28        125.35        13.09 o                         
  -1  -7   2         12.06         19.18         3.84 o                         
   0  -7   2       2031.33       1953.88        31.23 o                         
   1  -7   2        127.70        137.05        12.27 o                         
   2  -7   2        580.00        577.93        14.84 o                         
   3  -7   2        984.77        951.90        24.93 o                         
   6  -7   2       1217.72       1249.89        46.57 o                         
   7  -7   2        167.83        147.37        14.20 o                         
   8  -7   2        414.02        415.86        11.94 o                         
   9  -7   2        162.72        155.43         7.30 o                         
  10  -7   2         83.37         99.27         8.33 o                         
  -5  -6   2        375.71        374.70        17.80 o                         
  -4  -6   2        552.96        563.67        20.94 o                         
  -3  -6   2        177.13        165.69         7.83 o                         
  -2  -6   2        252.12        248.15         7.11 o                         
  -1  -6   2       1134.12       1114.28        31.25 o                         
   0  -6   2        273.18        271.33         6.64 o                         
   1  -6   2       3445.10       3523.98        49.90 o                         
   2  -6   2        416.61        388.33        10.59 o                         
   3  -6   2        594.14        623.55        18.42 o                         
   5  -6   2        175.07        177.43         7.64 o                         
   6  -6   2        233.78        215.14         6.63 o                         
   7  -6   2        379.19        378.66         8.98 o                         
   8  -6   2        629.97        604.93        11.34 o                         
   9  -6   2        212.47        209.26         6.74 o                         
  10  -6   2         23.37         26.51         3.32 o                         
  -6  -5   2         71.15        100.47         8.31 o                         
  -5  -5   2         16.77         19.60         4.09 o                         
  -4  -5   2         76.63         72.83         5.93 o                         
  -3  -5   2       1822.83       1837.00        35.62 o                         
  -2  -5   2       1025.78       1070.00        14.80 o                         
  -1  -5   2        107.22        106.79         4.11 o                         
   0  -5   2        818.76        763.04        11.20 o                         
   1  -5   2        724.13        865.70        14.88 o                         
   2  -5   2        427.99        439.78         9.60 o                         
   4  -5   2        387.41        366.21         8.84 o                         
   5  -5   2        271.16        268.12         6.04 o                         
   6  -5   2         31.59         32.64         2.95 o                         
   7  -5   2       1661.87       1661.02        28.10 o                         
   8  -5   2         66.66         56.94         3.71 o                         
   9  -5   2        120.84        138.49         5.45 o                         
  10  -5   2        272.12        268.41        10.43 o                         
  -7  -4   2        383.60        370.65        13.50 o                         
  -6  -4   2        188.37        179.88         8.94 o                         
  -5  -4   2        146.70        155.77         6.66 o                         
  -4  -4   2       2157.77       2480.73        37.99 o                         
  -3  -4   2         81.19         84.10         4.27 o                         
  -2  -4   2       1062.12       1105.19        20.23 o                         
  -1  -4   2       2736.08       2675.98        44.42 o                         
   0  -4   2        460.97        444.06         7.90 o                         
   1  -4   2        548.35        532.02         8.96 o                         
   2  -4   2       1800.62       1914.80        28.18 o                         
   3  -4   2       1364.68       1364.89        20.95 o                         
   4  -4   2        435.80        465.49         7.54 o                         
   5  -4   2        223.99        221.19         5.21 o                         
   6  -4   2       1701.80       1699.97        22.03 o                         
   7  -4   2         27.98         27.29         2.82 o                         
   8  -4   2       1484.99       1506.61        22.86 o                         
   9  -4   2        127.19        124.92         5.10 o                         
  10  -4   2         67.58         70.82         5.80 o                         
  -8  -3   2        204.53        219.15        11.04 o                         
  -7  -3   2         78.85         83.29         5.93 o                         
  -6  -3   2        108.31        103.77         7.64 o                         
  -5  -3   2       1282.75       1290.68        22.16 o                         
  -4  -3   2        173.84        170.61         5.95 o                         
  -3  -3   2       1969.73       2356.60        34.43 o                         
  -2  -3   2         55.22         66.19         3.35 o                         
  -1  -3   2        716.52        660.63        16.08 o                         
   0  -3   2       1473.92       1379.98        19.38 o                         
   1  -3   2        449.44        432.81         6.04 o                         
   2  -3   2         14.46         13.00         3.87 o                         
   3  -3   2        116.90        127.62         3.69 o                         
   4  -3   2       1143.36       1055.10        13.93 o                         
   5  -3   2       2189.96       2179.68        26.57 o                         
   6  -3   2         34.71         34.71         2.91 o                         
   7  -3   2         40.27         36.29         3.03 o                         
   8  -3   2         13.25         10.41         2.19 o                         
   9  -3   2         65.15         67.16         7.02 o                         
  -9  -2   2         47.49         59.97         8.57 o                         
  -8  -2   2         25.27         20.12         4.00 o                         
  -7  -2   2        402.40        405.64        12.48 o                         
  -6  -2   2        790.04        772.21        15.79 o                         
  -5  -2   2        715.61        710.47        13.96 o                         
  -4  -2   2        456.89        415.07         9.16 o                         
  -3  -2   2        302.04        292.90         6.80 o                         
  -2  -2   2       1101.67       1221.73        18.38 o                         
  -1  -2   2        235.92        220.49        13.30 o                         
   0  -2   2       5615.11       5515.65       141.00 o                         
   1  -2   2        918.92        859.41        10.50 o                         
   2  -2   2       2811.81       2704.01        30.64 o                         
   3  -2   2       1993.09       1944.83        22.60 o                         
   4  -2   2        603.43        624.07        10.05 o                         
   5  -2   2       1171.38       1191.23        17.30 o                         
   6  -2   2       1938.00       1862.99        27.06 o                         
   7  -2   2        235.65        209.51         6.43 o                         
   8  -2   2        257.20        263.16        10.69 o                         
   9  -2   2         38.13         35.35         4.76 o                         
  -9  -1   2         68.13         61.74         5.59 o                         
  -8  -1   2        102.29        112.17         9.79 o                         
  -7  -1   2        671.34        691.64        17.62 o                         
  -6  -1   2        797.87        815.59        17.77 o                         
  -5  -1   2        228.83        213.61         6.55 o                         
  -4  -1   2       1864.47       1797.30        26.90 o                         
  -3  -1   2       1822.90       1824.75        26.29 o                         
  -2  -1   2        519.06        469.16         9.46 o                         
   0  -1   2        726.70        651.52        17.31 o                         
   2  -1   2       1795.15       1681.41        26.81 o                         
   3  -1   2        342.98        339.90         6.26 o                         
   4  -1   2       1539.80       1650.20        26.79 o                         
   5  -1   2         86.99         85.50         2.80 o                         
   6  -1   2       1181.62       1164.44        16.79 o                         
   7  -1   2        361.02        391.12         6.94 o                         
   8  -1   2         92.01         89.32         6.45 o                         
   9  -1   2        238.52        244.37        10.06 o                         
 -10   0   2         11.54         16.77         4.74 o                         
  -9   0   2         59.13         62.66         6.12 o                         
  -8   0   2       1080.77       1055.59        22.76 o                         
  -7   0   2        605.48        593.99        13.89 o                         
  -6   0   2         40.44         32.39         3.30 o                         
  -5   0   2       3687.90       3709.21        51.61 o                         
  -4   0   2       2372.70       2550.59        40.91 o                         
  -3   0   2        223.58        182.42         4.46 o                         
  -2   0   2       5185.56       5250.97       138.51 o                         
  -1   0   2        687.68        648.46        10.91 o                         
   0   0   2       1793.45       2040.29        31.20 o                         
   1   0   2        777.37       1101.34        21.79 o                         
   2   0   2        317.68        268.84         5.24 o                         
   3   0   2        260.90        244.26         6.55 o                         
   4   0   2        466.82        453.94        12.15 o                         
   5   0   2       2281.26       2378.35        49.89 o                         
   6   0   2         59.34         54.36         4.42 o                         
   7   0   2        241.88        257.86         6.83 o                         
   8   0   2        159.23        165.61        11.24 o                         
 -10   1   2         12.18         10.97         3.42 o                         
  -9   1   2        740.32        730.07        19.18 o                         
  -8   1   2        265.84        263.42         9.94 o                         
  -7   1   2        235.73        274.82        19.02 o                         
  -6   1   2       3259.33       3360.12        56.04 o                         
  -5   1   2        253.56        283.05         6.81 o                         
  -4   1   2       1648.01       1726.55        25.24 o                         
  -3   1   2       2014.33       1927.47        26.76 o                         
  -2   1   2        380.11        345.68         6.37 o                         
   0   1   2       4090.58       4128.16       109.19 o                         
   1   1   2        689.57        774.94        12.02 o                         
   2   1   2        118.66        149.66         3.98 o                         
   3   1   2       3415.20       3570.22        56.52 o                         
   4   1   2        519.87        516.32        12.41 o                         
   5   1   2        365.03        332.74        15.13 o                         
   6   1   2        748.52        780.91        20.90 o                         
   7   1   2         71.41         64.70         5.19 o                         
   8   1   2        101.65        107.81        12.54 o                         
 -10   2   2        481.80        477.46        18.25 o                         
  -9   2   2        156.06        153.19         7.01 o                         
  -8   2   2        245.83        239.88        13.17 o                         
  -7   2   2       1015.57       1012.38        21.13 o                         
  -6   2   2        200.55        248.03         8.92 o                         
  -5   2   2       1930.31       1971.99        23.47 o                         
  -4   2   2        435.46        439.02         6.85 o                         
  -3   2   2         42.03         31.92         2.05 o                         
  -2   2   2        252.38        221.48         5.37 o                         
  -1   2   2       2121.60       2019.40        28.51 o                         
   0   2   2        494.10        457.17         8.72 o                         
   1   2   2         54.49         55.36         2.50 o                         
   2   2   2       3316.16       3812.86        52.59 o                         
   3   2   2         76.79         75.61         3.65 o                         
   4   2   2        210.67        193.58         6.11 o                         
   5   2   2        876.00        884.00        19.88 o                         
   6   2   2        124.91        123.48         8.14 o                         
   7   2   2        120.61        117.74        12.64 o                         
 -11   3   2        162.44        174.03         8.10 o                         
 -10   3   2        146.79        133.80         6.67 o                         
  -9   3   2        562.62        574.14        15.13 o                         
  -8   3   2        150.28        143.99         7.75 o                         
  -7   3   2        256.39        239.23         7.05 o                         
  -6   3   2        192.49        182.07         4.78 o                         
  -5   3   2       2574.41       2547.97        29.50 o                         
  -4   3   2       1531.47       1510.76        20.10 o                         
  -3   3   2        267.10        291.64         4.73 o                         
  -2   3   2       1262.49       1189.39        18.68 o                         
  -1   3   2        203.94        187.50         5.24 o                         
   0   3   2        840.64        892.80        16.22 o                         
   1   3   2       4172.55       4253.23        85.83 o                         
   2   3   2         78.42         90.28         4.33 o                         
   3   3   2        321.25        378.04         8.92 o                         
   4   3   2        204.84        181.41         6.36 o                         
   5   3   2        260.53        240.77         9.94 o                         
   6   3   2        162.84        174.61        10.26 o                         
 -11   4   2         61.23         62.51         5.56 o                         
 -10   4   2         85.25         94.10         6.92 o                         
  -9   4   2        604.14        642.67        13.67 o                         
  -8   4   2        239.35        249.29         7.08 o                         
  -7   4   2         89.03         89.84         3.93 o                         
  -6   4   2       1210.55       1189.70        16.10 o                         
  -5   4   2        525.77        495.17         7.96 o                         
  -4   4   2        781.91        793.13        10.29 o                         
  -3   4   2       1701.62       1689.52        23.72 o                         
  -2   4   2        750.28        833.25        12.50 o                         
  -1   4   2        676.04        685.56        14.13 o                         
   0   4   2       1200.98       1227.64        22.92 o                         
   1   4   2        143.50        135.82         5.04 o                         
   2   4   2        711.33        684.31        13.47 o                         
   3   4   2         29.02         28.22         4.06 o                         
   4   4   2        159.96        172.98         6.72 o                         
   5   4   2        107.16        108.56         7.67 o                         
   6   4   2        375.79        382.97        15.73 o                         
 -11   5   2         13.67         14.86         3.85 o                         
 -10   5   2        736.27        717.86        17.86 o                         
  -9   5   2        210.08        220.07         7.63 o                         
  -8   5   2         59.92         54.93         4.14 o                         
  -7   5   2       1973.59       1979.64        23.39 o                         
  -6   5   2        108.99        114.46         4.10 o                         
  -5   5   2        945.59        946.44        13.89 o                         
  -4   5   2        616.70        596.65         9.40 o                         
  -3   5   2       1194.78       1238.53        17.92 o                         
  -2   5   2        853.50        853.22        15.41 o                         
  -1   5   2        111.65        105.12         5.63 o                         
   0   5   2        232.53        214.52         9.95 o                         
   1   5   2        470.73        434.19         9.80 o                         
   2   5   2       1300.27       1297.92        22.23 o                         
   3   5   2        671.73        679.90        14.99 o                         
   4   5   2          7.66         13.99         3.92 o                         
   5   5   2        841.93        965.08        23.68 o                         
 -11   6   2        389.77        395.25        14.30 o                         
 -10   6   2        149.99        152.68         6.96 o                         
  -9   6   2        117.45        116.27         5.05 o                         
  -8   6   2        459.04        498.82         9.62 o                         
  -7   6   2         96.22         93.48         4.62 o                         
  -6   6   2        652.87        698.26         9.91 o                         
  -5   6   2        207.57        214.23         4.89 o                         
  -4   6   2        644.22        644.26        10.74 o                         
  -3   6   2        430.42        437.11         8.83 o                         
  -2   6   2       1215.90       1237.08        20.99 o                         
  -1   6   2        271.38        250.79        11.53 o                         
   0   6   2        157.40        152.41         6.06 o                         
   1   6   2        555.35        549.75        12.20 o                         
   2   6   2        238.03        244.48         8.13 o                         
   3   6   2        178.81        177.23         7.39 o                         
   4   6   2        553.12        533.19        18.86 o                         
 -11   7   2         50.04         46.85         4.43 o                         
 -10   7   2        221.39        233.30         6.59 o                         
  -9   7   2        227.88        206.29         9.66 o                         
  -8   7   2         57.85         60.46         4.01 o                         
  -7   7   2        211.83        194.47         5.56 o                         
  -6   7   2        645.64        661.84        10.82 o                         
  -5   7   2        219.17        201.20         6.12 o                         
  -4   7   2        431.50        429.13         9.87 o                         
  -3   7   2       2048.01       2140.06        38.95 o                         
  -2   7   2        204.60        193.34         6.39 o                         
  -1   7   2        157.54        184.48         7.55 o                         
   0   7   2       1597.00       1650.95        27.20 o                         
   1   7   2        179.01        201.28         7.34 o                         
   2   7   2        297.12        309.14        10.26 o                         
   3   7   2        475.39        456.64        15.05 o                         
 -11   8   2        123.37        131.54         5.87 o                         
 -10   8   2         39.25         39.47         3.75 o                         
  -9   8   2        125.16        121.15         5.13 o                         
  -8   8   2        118.44        113.37         5.42 o                         
  -7   8   2       1132.18       1139.82        21.29 o                         
  -6   8   2        284.79        293.05         7.04 o                         
  -5   8   2        107.35         95.84         5.65 o                         
  -4   8   2        601.72        618.16        12.17 o                         
  -3   8   2        593.25        580.77        11.50 o                         
  -2   8   2        168.59        193.97         6.51 o                         
  -1   8   2        878.96        797.59        25.20 o                         
   0   8   2         34.64         44.39         7.11 o                         
   1   8   2        271.37        262.05        14.70 o                         
   2   8   2         95.30         95.22         6.92 o                         
 -10   9   2         79.91         90.69         4.49 o                         
  -9   9   2         16.15         18.51         2.95 o                         
  -8   9   2        602.23        618.97        11.06 o                         
  -7   9   2        295.21        300.53         7.57 o                         
  -6   9   2       1751.87       1770.82        29.50 o                         
  -5   9   2        286.57        292.41         8.88 o                         
  -4   9   2        358.30        355.63        11.36 o                         
  -3   9   2        229.53        226.60         7.73 o                         
  -2   9   2         19.23         20.35         4.14 o                         
  -1   9   2         22.65         22.09         4.16 o                         
   0   9   2        175.87        175.54        13.91 o                         
  -9  10   2        116.31        119.41         5.12 o                         
  -8  10   2         49.79         41.91         3.59 o                         
  -7  10   2        843.73        858.42        15.86 o                         
  -6  10   2         42.02         40.35         3.37 o                         
  -5  10   2         13.47         12.59         2.77 o                         
  -4  10   2        140.22        135.02         5.62 o                         
  -3  10   2        262.34        257.29         8.16 o                         
  -2  10   2         89.96         80.51         8.06 o                         
  -8  11   2        184.84        181.38         9.00 o                         
  -7  11   2        137.36        145.13         5.12 o                         
  -6  11   2         48.50         52.04         3.62 o                         
  -5  11   2          0.10         -0.09         2.49 o                         
  -4  11   2        203.55        199.58         7.04 o                         
   1 -11   3          9.52          8.14         4.53 o                         
   2 -11   3        155.40        169.88        13.89 o                         
   3 -11   3        150.88        158.99        17.80 o                         
   4 -11   3         32.05         34.86        10.88 o                         
  -1 -10   3        298.71        285.37        13.57 o                         
   0 -10   3         13.33         11.51         4.11 o                         
   1 -10   3         89.14        104.91        10.11 o                         
   2 -10   3         73.87         69.51         6.38 o                         
   3 -10   3        317.00        307.60        11.96 o                         
   4 -10   3        429.81        412.52        25.55 o                         
  -2  -9   3         44.86         47.60         6.89 o                         
  -1  -9   3        201.76        206.27        12.18 o                         
   0  -9   3        172.95        168.19         9.31 o                         
   1  -9   3        172.27        171.62         9.60 o                         
   2  -9   3        402.68        384.01        16.62 o                         
   3  -9   3         51.50         48.69        10.61 o                         
   4  -9   3        310.52        311.62        20.66 o                         
  -4  -8   3        127.56        116.11        17.89 o                         
  -3  -8   3         62.94         80.51        14.39 o                         
  -2  -8   3        204.18        203.45        18.17 o                         
  -1  -8   3         73.90         97.32         8.70 o                         
   0  -8   3       1075.14       1081.87        24.54 o                         
   1  -8   3        166.59        160.36         8.18 o                         
   2  -8   3         27.82         29.50         4.52 o                         
   3  -8   3        616.86        615.31        27.49 o                         
   8  -8   3        173.01        173.95        11.35 o                         
   9  -8   3         20.20         21.35         4.82 o                         
  -5  -7   3         85.61         80.32        14.48 o                         
  -4  -7   3        359.74        319.65        24.07 o                         
  -2  -7   3        147.95        141.94         8.71 o                         
  -1  -7   3       1420.11       1404.02        24.04 o                         
   0  -7   3         89.78         86.78         5.26 o                         
   1  -7   3        705.11        692.95        13.78 o                         
   2  -7   3       2179.43       2204.42        39.60 o                         
   3  -7   3         21.31         20.32         4.56 o                         
   6  -7   3        202.01        218.64        12.82 o                         
   7  -7   3        127.30        125.19         6.78 o                         
   8  -7   3        217.97        228.32         9.03 o                         
   9  -7   3        147.10        148.26         8.13 o                         
  -6  -6   3          8.13          3.02         2.84 o                         
  -5  -6   3        417.24        440.08        27.67 o                         
  -3  -6   3        358.45        348.71         7.81 o                         
  -2  -6   3        835.16        824.69        28.36 o                         
  -1  -6   3         24.74         25.32         2.83 o                         
   0  -6   3        436.78        440.59         8.86 o                         
   1  -6   3        270.46        265.70         6.51 o                         
   2  -6   3        216.08        234.26        10.45 o                         
   3  -6   3       1217.40       1153.78        28.13 o                         
   4  -6   3        253.80        231.10        10.24 o                         
   5  -6   3        742.29        745.47        17.25 o                         
   6  -6   3        230.90        232.57        10.14 o                         
   7  -6   3        244.68        237.86         8.51 o                         
   8  -6   3        136.93        127.36         7.21 o                         
   9  -6   3        152.51        135.69         6.95 o                         
  10  -6   3        538.10        494.54        13.57 o                         
  -7  -5   3        160.87        155.76        12.15 o                         
  -6  -5   3        304.02        352.77        12.03 o                         
  -5  -5   3        308.00        349.81        12.89 o                         
  -4  -5   3       1007.55       1056.21        22.03 o                         
  -3  -5   3        740.73        723.97        16.70 o                         
  -2  -5   3        501.51        476.88        12.68 o                         
  -1  -5   3        888.59        878.49        15.43 o                         
   0  -5   3        125.05        108.75         4.04 o                         
   1  -5   3        779.09        762.54        12.22 o                         
   2  -5   3       1780.00       1862.87        25.58 o                         
   3  -5   3        430.95        396.07        10.35 o                         
   4  -5   3        162.65        143.32         6.22 o                         
   5  -5   3         93.40         91.17         5.00 o                         
   6  -5   3        581.94        590.95        12.44 o                         
   7  -5   3         26.57         23.78         3.22 o                         
   8  -5   3       1216.42       1197.76        22.78 o                         
   9  -5   3        627.20        595.45        15.26 o                         
  -7  -4   3         67.90         65.60         5.77 o                         
  -6  -4   3        422.04        404.63        12.53 o                         
  -5  -4   3        318.57        391.83        10.18 o                         
  -4  -4   3         58.14         59.81         4.05 o                         
  -3  -4   3       2242.12       2330.81        38.74 o                         
  -2  -4   3        364.81        364.95         8.62 o                         
  -1  -4   3        398.17        397.67        10.17 o                         
   0  -4   3        547.71        522.04         8.54 o                         
   1  -4   3         80.74         81.27         2.89 o                         
   2  -4   3       1885.51       1787.91        23.56 o                         
   3  -4   3        186.24        203.54         5.91 o                         
   4  -4   3        155.23        144.83         6.07 o                         
   5  -4   3        263.71        234.00         6.41 o                         
   6  -4   3        559.48        554.29        11.29 o                         
   7  -4   3        687.43        687.64        13.52 o                         
   8  -4   3        327.73        327.85         9.47 o                         
   9  -4   3         75.61         80.87         5.70 o                         
  -8  -3   3         30.07         32.57         4.56 o                         
  -7  -3   3         85.70         67.61         5.47 o                         
  -6  -3   3        236.93        230.85         8.13 o                         
  -5  -3   3        576.06        589.55        13.79 o                         
  -4  -3   3       1121.03       1280.23        28.01 o                         
  -3  -3   3        155.05        203.18         6.44 o                         
  -2  -3   3       1051.02       1121.10        71.89 o                         
  -1  -3   3        880.43        894.67        17.07 o                         
   0  -3   3       2684.52       2612.60        29.11 o                         
   1  -3   3       1568.20       1505.38        20.22 o                         
   2  -3   3         26.98         28.24         1.86 o                         
   3  -3   3        591.39        555.50         8.50 o                         
   4  -3   3        316.59        348.85         8.81 o                         
   5  -3   3        859.96        867.90        14.19 o                         
   6  -3   3       1030.68       1032.68        17.13 o                         
   7  -3   3        118.84        110.76         6.21 o                         
   8  -3   3        195.93        213.10         8.56 o                         
   9  -3   3         48.54         44.74         4.57 o                         
  -9  -2   3        108.50        101.29         8.99 o                         
  -8  -2   3         52.62         43.56         4.71 o                         
  -7  -2   3          9.58          7.83         2.91 o                         
  -6  -2   3       1367.87       1357.89        23.54 o                         
  -5  -2   3         71.42         66.88         5.01 o                         
  -4  -2   3       1039.97       1067.70        17.60 o                         
  -3  -2   3       1877.11       1892.40        27.91 o                         
  -2  -2   3        315.15        409.45         8.79 o                         
  -1  -2   3       1039.39       1023.06        27.18 o                         
   0  -2   3        291.31        289.83         4.79 o                         
   1  -2   3        178.48        139.30         3.92 o                         
   2  -2   3        658.76        617.79         9.97 o                         
   3  -2   3        157.92        179.87         3.80 o                         
   4  -2   3       1477.37       1525.72        23.86 o                         
   5  -2   3        548.85        552.43        14.26 o                         
   6  -2   3        587.15        579.50        13.76 o                         
   7  -2   3        266.60        260.78        10.51 o                         
   8  -2   3         13.06         12.00         3.53 o                         
   9  -2   3        260.62        270.16        11.72 o                         
  -9  -1   3        287.02        293.39        10.28 o                         
  -8  -1   3        142.04        133.00         9.25 o                         
  -7  -1   3       1573.37       1559.49        26.53 o                         
  -6  -1   3        232.87        240.67         7.56 o                         
  -5  -1   3        455.20        395.13         9.46 o                         
  -4  -1   3        793.96        766.66        13.48 o                         
  -3  -1   3        501.62        525.59         7.88 o                         
  -2  -1   3       1583.08       1487.03        30.61 o                         
   0  -1   3        939.99       1155.71        57.78 o                         
   1  -1   3        539.21        489.46         8.89 o                         
   2  -1   3         48.30         61.15         2.48 o                         
   3  -1   3        440.71        427.24         9.23 o                         
   4  -1   3         33.90         40.42         3.23 o                         
   5  -1   3       2249.50       2251.55        45.34 o                         
   7  -1   3        328.28        329.87        12.30 o                         
   8  -1   3        493.04        501.35        14.05 o                         
 -10   0   3         85.19         74.53         6.08 o                         
  -9   0   3        522.29        527.37        14.20 o                         
  -8   0   3        416.94        427.46        13.78 o                         
  -7   0   3        135.39        168.68        12.09 o                         
  -6   0   3       2414.34       2555.76        38.37 o                         
  -5   0   3          3.67          3.35         2.24 o                         
  -4   0   3       1632.87       1618.58        23.63 o                         
  -3   0   3       2876.75       2751.01        37.79 o                         
  -2   0   3       1649.69       1576.69        22.17 o                         
   0   0   3        239.71        260.38         5.94 o                         
   1   0   3       2655.39       2652.67        70.32 o                         
   2   0   3        518.63        568.92        16.17 o                         
   3   0   3        407.39        388.39        10.51 o                         
   4   0   3       1144.69       1106.10        25.11 o                         
   5   0   3         79.13         82.95         5.62 o                         
   6   0   3        305.73        352.01        21.40 o                         
   7   0   3        198.33        177.50         9.45 o                         
   8   0   3         71.81         71.75         7.42 o                         
 -10   1   3        331.74        347.54        11.09 o                         
  -9   1   3         50.44         48.16         5.33 o                         
  -8   1   3         53.88         50.30         5.31 o                         
  -7   1   3        956.41        984.83        20.90 o                         
  -6   1   3        141.04        128.38        11.34 o                         
  -5   1   3       1402.68       1501.60        20.15 o                         
  -4   1   3        427.97        428.73         7.56 o                         
  -3   1   3        802.64        828.38        24.49 o                         
  -2   1   3       4628.54       4591.10        69.72 o                         
  -1   1   3       1181.74       1092.99        61.38 o                         
   0   1   3       2720.05       2898.00        93.88 o                         
   1   1   3        601.50        659.65        12.23 o                         
   2   1   3       3644.17       3910.71        53.20 o                         
   3   1   3        331.72        325.91         6.75 o                         
   4   1   3        274.43        265.08         6.37 o                         
   5   1   3        838.14        864.78        23.48 o                         
   6   1   3        156.95        147.02         8.11 o                         
   7   1   3         17.53         18.06         6.18 o                         
 -11   2   3        320.63        322.21        14.04 o                         
 -10   2   3          3.37          9.38         3.37 o                         
  -9   2   3         90.51         97.87         6.73 o                         
  -8   2   3         15.73         17.69         4.26 o                         
  -7   2   3       1045.53       1030.09        17.81 o                         
  -6   2   3        948.17        943.91        14.59 o                         
  -5   2   3       2178.45       2247.31        26.38 o                         
  -4   2   3        315.53        276.42         6.50 o                         
  -3   2   3         21.36         18.89         4.43 o                         
  -2   2   3       2073.38       1981.98        54.34 o                         
  -1   2   3       1587.46       1572.93        20.41 o                         
   0   2   3        129.98        162.52         6.88 o                         
   1   2   3       3153.03       3379.97        47.38 o                         
   2   2   3         27.47         26.67         2.85 o                         
   3   2   3        268.42        326.70         8.16 o                         
   4   2   3        574.79        582.03        11.58 o                         
   5   2   3        232.46        228.75         9.32 o                         
   6   2   3        229.68        206.28        10.41 o                         
   7   2   3         69.33         69.47         7.01 o                         
 -11   3   3         70.34         66.74         6.23 o                         
 -10   3   3        191.71        180.23         8.78 o                         
  -9   3   3         64.45         64.22         5.66 o                         
  -8   3   3        201.71        202.83         7.28 o                         
  -7   3   3        121.54        122.14         4.35 o                         
  -6   3   3       2035.16       2029.63        24.88 o                         
  -5   3   3        541.63        542.95        12.67 o                         
  -4   3   3        254.46        265.72         5.84 o                         
  -3   3   3        676.82        639.69        11.71 o                         
  -2   3   3         55.82         49.23         3.45 o                         
  -1   3   3       1191.19       1288.62        19.85 o                         
   0   3   3       2326.53       2386.38        49.68 o                         
   1   3   3        137.33        133.37         4.17 o                         
   2   3   3        513.61        520.57        13.80 o                         
   3   3   3        235.58        275.32         7.46 o                         
   4   3   3        417.87        431.38        13.09 o                         
   5   3   3        130.62        111.58         7.37 o                         
   6   3   3        206.24        197.42        10.99 o                         
 -11   4   3         22.12         23.84         5.40 o                         
 -10   4   3        439.86        432.25        13.32 o                         
  -9   4   3        792.07        786.13        30.10 o                         
  -8   4   3         26.67         23.84         2.79 o                         
  -7   4   3       1328.79       1390.84        18.77 o                         
  -6   4   3        526.83        541.69         8.25 o                         
  -5   4   3        238.98        221.14         6.06 o                         
  -4   4   3       1729.08       1751.36        24.48 o                         
  -3   4   3        522.57        579.11        11.35 o                         
  -2   4   3       1332.20       1396.71        19.01 o                         
  -1   4   3        209.87        203.12         6.28 o                         
   0   4   3        676.67        660.46        35.23 o                         
   1   4   3        338.84        337.68         9.40 o                         
   2   4   3        514.68        505.41        11.14 o                         
   3   4   3        331.06        351.96        10.22 o                         
   4   4   3         19.40         24.75         4.61 o                         
   5   4   3        324.09        379.21        13.37 o                         
 -11   5   3        326.82        337.45        12.28 o                         
 -10   5   3         96.45         92.92         5.86 o                         
  -9   5   3         92.80         88.86         5.45 o                         
  -8   5   3        812.67        870.54        13.36 o                         
  -7   5   3         30.41         27.05         2.38 o                         
  -6   5   3        158.57        157.98         5.00 o                         
  -5   5   3        182.04        175.53         5.20 o                         
  -4   5   3        860.29        885.76        14.42 o                         
  -3   5   3        819.11        843.29        21.77 o                         
  -2   5   3        290.87        284.06        14.28 o                         
  -1   5   3       1314.45       1255.67        24.54 o                         
   0   5   3        572.02        557.23        11.47 o                         
   1   5   3        323.69        328.35         9.23 o                         
   2   5   3        335.75        327.53        14.16 o                         
   3   5   3         59.81         57.21         5.76 o                         
   4   5   3        421.61        466.87        14.86 o                         
 -11   6   3         23.19         30.18         3.91 o                         
 -10   6   3        511.68        508.30        16.25 o                         
  -9   6   3        257.03        248.11         6.83 o                         
  -8   6   3         58.98         57.11         3.44 o                         
  -7   6   3        248.89        228.52         5.67 o                         
  -6   6   3        144.71        140.10         5.12 o                         
  -5   6   3        752.04        789.12        14.06 o                         
  -4   6   3        218.72        232.63         6.40 o                         
  -3   6   3       1761.01       1779.48        28.58 o                         
  -2   6   3        949.98       1026.90        18.96 o                         
  -1   6   3        232.68        292.90        10.19 o                         
   0   6   3        268.77        257.40        10.41 o                         
   1   6   3        194.92        193.53         7.11 o                         
   2   6   3        220.55        216.66         7.92 o                         
   3   6   3        330.87        313.03        11.94 o                         
 -11   7   3        144.23        152.36         6.24 o                         
 -10   7   3         81.39         90.32         4.99 o                         
  -9   7   3        245.89        244.02         8.63 o                         
  -8   7   3        146.40        132.72         5.12 o                         
  -7   7   3       2129.38       2086.58        29.61 o                         
  -6   7   3        392.64        377.72         8.69 o                         
  -5   7   3         81.83         83.66         4.30 o                         
  -4   7   3       2602.65       2539.36        35.83 o                         
  -3   7   3         99.95        102.29         6.57 o                         
  -2   7   3        129.13        114.78         7.49 o                         
  -1   7   3        904.80        951.16        22.19 o                         
   0   7   3         40.54         50.60         5.92 o                         
   1   7   3        125.08        133.15         8.32 o                         
   2   7   3        115.86        110.68         7.83 o                         
 -11   8   3        160.96        174.09         6.39 o                         
 -10   8   3         66.05         68.95         4.40 o                         
  -9   8   3          6.12          7.16         2.02 o                         
  -8   8   3        468.41        491.72        13.82 o                         
  -7   8   3        204.81        218.80         9.61 o                         
  -6   8   3        171.36        158.86         7.10 o                         
  -5   8   3        673.85        683.64        14.72 o                         
  -4   8   3         53.05         56.11         5.15 o                         
  -3   8   3        142.97        150.10         9.61 o                         
  -2   8   3        223.64        194.91        21.86 o                         
  -1   8   3        107.75         91.23        14.39 o                         
   0   8   3        164.98        182.88        12.70 o                         
   1   8   3         28.64         24.97        12.54 o                         
 -10   9   3         79.60         74.95         4.00 o                         
  -9   9   3        422.26        432.58        10.89 o                         
  -8   9   3         89.74         93.89         5.44 o                         
  -7   9   3        551.35        568.23        12.29 o                         
  -6   9   3        798.51        825.22        21.83 o                         
  -5   9   3         28.99         28.33         5.11 o                         
  -4   9   3        323.35        326.81         9.64 o                         
  -3   9   3          7.39          9.30         2.74 o                         
  -2   9   3        146.74        158.74         8.15 o                         
  -1   9   3         60.02         62.94         6.28 o                         
  -9  10   3         22.23         26.51         3.96 o                         
  -8  10   3        224.16        228.42         7.21 o                         
  -7  10   3        111.45        116.13         5.83 o                         
  -6  10   3        197.24        195.16         7.49 o                         
  -5  10   3         64.17         60.83         4.51 o                         
  -4  10   3        368.79        368.38         9.29 o                         
  -3  10   3        165.38        164.00        11.47 o                         
  -2  10   3         18.93          8.72         3.66 o                         
  -7  11   3        178.26        173.22        11.14 o                         
  -6  11   3          7.02          4.55         3.50 o                         
   1 -11   4         58.82         52.82         6.34 o                         
   2 -11   4        256.11        259.46        15.31 o                         
   3 -11   4         99.72        106.95        11.70 o                         
   4 -11   4         71.61         74.42        14.57 o                         
  -1 -10   4         22.19         16.39         4.88 o                         
   0 -10   4         26.73         24.87         6.01 o                         
   1 -10   4         98.40        101.10         7.82 o                         
   2 -10   4        276.76        275.29        11.26 o                         
   3 -10   4         43.66         38.96         7.02 o                         
  -2  -9   4        171.27        163.96        10.89 o                         
  -1  -9   4        120.28        133.81        10.44 o                         
   0  -9   4        377.15        349.07        15.39 o                         
   1  -9   4        324.78        278.74        13.93 o                         
   2  -9   4        220.03        215.62        10.26 o                         
   3  -9   4        212.95        205.36        12.31 o                         
  -4  -8   4        123.98        139.16        18.82 o                         
  -3  -8   4         48.61         49.70        11.71 o                         
  -2  -8   4        110.94        110.09         5.39 o                         
  -1  -8   4        769.13        718.89        15.10 o                         
   0  -8   4        220.16        208.04         7.69 o                         
   1  -8   4        124.82        125.33         5.94 o                         
   2  -8   4       2099.77       2116.52        33.55 o                         
   3  -8   4         34.91         42.63         7.42 o                         
   7  -8   4         99.92         89.73        13.10 o                         
   8  -8   4         75.46         70.29         7.01 o                         
   9  -8   4        108.93        118.49         7.48 o                         
  -5  -7   4        331.10        309.59        23.89 o                         
  -4  -7   4        148.52        127.09        15.49 o                         
  -3  -7   4        208.19        193.47         7.60 o                         
  -2  -7   4        762.91        750.75        18.72 o                         
  -1  -7   4         35.56         36.58         3.36 o                         
   0  -7   4         86.25        104.28         9.89 o                         
   1  -7   4       1055.01       1050.42        16.91 o                         
   2  -7   4         41.09         39.59         3.59 o                         
   3  -7   4        351.95        382.34        14.41 o                         
   5  -7   4        617.95        641.41        31.17 o                         
   6  -7   4        292.72        297.47        10.63 o                         
   7  -7   4        130.27        127.13         9.08 o                         
   8  -7   4        108.89        109.58         6.91 o                         
   9  -7   4        187.97        185.42         9.67 o                         
  -6  -6   4        567.50        648.86        24.30 o                         
  -5  -6   4         15.20         20.29         5.51 o                         
  -4  -6   4        623.75        621.85        21.24 o                         
  -3  -6   4         18.52         15.85         3.05 o                         
  -2  -6   4         92.34         87.49         4.88 o                         
  -1  -6   4        295.94        285.85         7.91 o                         
   0  -6   4        801.18        777.89        13.22 o                         
   1  -6   4        596.19        619.07        10.96 o                         
   2  -6   4        680.85        713.49        13.92 o                         
   3  -6   4        805.11        829.24        15.48 o                         
   4  -6   4        635.90        612.56        14.87 o                         
   5  -6   4        251.79        265.02         9.42 o                         
   6  -6   4       1102.46       1112.76        20.58 o                         
   7  -6   4        238.71        232.49         8.55 o                         
   8  -6   4        150.03        142.40        10.48 o                         
   9  -6   4        651.90        651.34        18.27 o                         
  -7  -5   4        251.10        224.95        14.01 o                         
  -6  -5   4        114.39        119.73         7.15 o                         
  -5  -5   4        298.05        323.73        12.03 o                         
  -4  -5   4        214.59        229.80         7.80 o                         
  -3  -5   4        366.23        344.52         8.74 o                         
  -2  -5   4        831.13        817.32        18.19 o                         
  -1  -5   4        249.55        231.06         8.13 o                         
   0  -5   4          9.20         19.27         2.29 o                         
   1  -5   4        159.95        157.77         4.83 o                         
   2  -5   4       3287.14       3318.15        41.63 o                         
   3  -5   4        207.80        221.74         5.89 o                         
   4  -5   4        165.22        155.30         6.02 o                         
   5  -5   4       1069.57       1078.12        18.98 o                         
   6  -5   4        352.60        339.45         9.54 o                         
   7  -5   4        112.68        127.58         6.63 o                         
   8  -5   4        299.89        310.26         9.40 o                         
   9  -5   4         63.63         73.08         5.78 o                         
  -8  -4   4         64.70         72.87        10.03 o                         
  -7  -4   4        190.66        200.09         8.21 o                         
  -6  -4   4        201.23        186.32         9.70 o                         
  -5  -4   4        149.65        176.73         7.64 o                         
  -4  -4   4        161.27        182.51         7.27 o                         
  -3  -4   4         73.55         76.55         6.71 o                         
  -2  -4   4        848.14        783.29        13.25 o                         
  -1  -4   4       1517.83       1513.55        27.19 o                         
   0  -4   4        632.41        646.30         9.45 o                         
   1  -4   4       4672.91       4695.69        56.74 o                         
   2  -4   4         51.67         49.82         2.63 o                         
   3  -4   4        632.63        640.12        10.80 o                         
   4  -4   4        284.00        288.22         6.71 o                         
   5  -4   4         95.52         88.14         4.89 o                         
   6  -4   4         57.49         56.10         4.06 o                         
   7  -4   4        468.13        472.62        12.21 o                         
   8  -4   4        224.71        239.16         8.23 o                         
   9  -4   4         67.13         65.68         5.61 o                         
  -8  -3   4        418.67        402.58        15.93 o                         
  -7  -3   4         65.77         56.01         5.61 o                         
  -6  -3   4        247.04        229.87         8.10 o                         
  -5  -3   4        134.63        121.67         5.67 o                         
  -4  -3   4        216.58        213.00         7.40 o                         
  -3  -3   4       1086.32       1172.48        21.61 o                         
  -2  -3   4        101.59        112.38         3.90 o                         
  -1  -3   4       1019.06       1011.83        15.48 o                         
   0  -3   4       2316.66       2206.35        23.77 o                         
   1  -3   4         49.44         42.04         2.52 o                         
   2  -3   4        768.52        735.48        10.57 o                         
   3  -3   4        265.11        274.21         5.19 o                         
   4  -3   4        889.65        876.21        13.99 o                         
   5  -3   4        386.83        380.56         9.16 o                         
   6  -3   4         52.15         43.71         4.32 o                         
   7  -3   4         78.64         79.82         5.46 o                         
   8  -3   4         37.36         33.42         4.07 o                         
  -9  -2   4        202.81        188.51        11.85 o                         
  -8  -2   4          1.30          4.07         3.06 o                         
  -7  -2   4        760.26        751.22        24.06 o                         
  -6  -2   4        447.72        449.77        11.01 o                         
  -5  -2   4        296.36        283.45         7.99 o                         
  -4  -2   4        540.38        511.80        11.86 o                         
  -3  -2   4        131.92        142.18         5.33 o                         
  -2  -2   4       2846.43       3394.08        53.04 o                         
  -1  -2   4       1841.47       2144.57       102.66 o                         
   0  -2   4        194.20        165.54         6.80 o                         
   1  -2   4        525.58        489.99         8.91 o                         
   2  -2   4        329.13        366.59         9.10 o                         
   3  -2   4       1467.15       1532.77        22.32 o                         
   4  -2   4         34.86         36.79         3.15 o                         
   5  -2   4       1558.58       1514.72        34.27 o                         
   6  -2   4        323.56        303.97        10.53 o                         
   7  -2   4        111.41        111.67         5.83 o                         
   8  -2   4        500.74        499.86        12.30 o                         
  -9  -1   4        210.62        206.30        10.01 o                         
  -8  -1   4        584.75        579.81        15.97 o                         
  -7  -1   4         63.52         60.86         4.91 o                         
  -6  -1   4        443.99        440.76        10.72 o                         
  -5  -1   4         34.17         30.68         3.09 o                         
  -4  -1   4        365.04        349.11         8.35 o                         
  -3  -1   4       1747.70       1704.28        52.01 o                         
  -2  -1   4       7124.75       7200.65       108.99 o                         
  -1  -1   4       2363.89       2741.06        54.81 o                         
   0  -1   4       1516.96       1690.26        27.03 o                         
   1  -1   4       1761.02       1608.27        23.92 o                         
   2  -1   4        544.74        531.26         8.96 o                         
   3  -1   4        500.13        501.65        12.72 o                         
   4  -1   4       2432.59       2528.07        40.71 o                         
   5  -1   4        194.57        198.14         4.97 o                         
   6  -1   4         53.40         79.13        22.14 o                         
   7  -1   4        399.83        384.48        14.76 o                         
   8  -1   4         35.35         35.54         8.48 o                         
 -10   0   4        424.66        415.35        13.50 o                         
  -9   0   4         71.83         73.12         8.07 o                         
  -8   0   4         24.26         32.65         8.02 o                         
  -7   0   4        417.35        431.44        10.99 o                         
  -6   0   4          9.00          6.49         2.69 o                         
  -5   0   4         52.26         50.11         2.95 o                         
  -4   0   4       1354.27       1416.51        24.30 o                         
  -3   0   4        601.08        536.27         9.24 o                         
  -2   0   4        805.29        792.60        14.33 o                         
  -1   0   4        208.76        311.65        19.96 o                         
   0   0   4       2998.92       3493.75        53.83 o                         
   1   0   4        399.82        420.46        29.00 o                         
   2   0   4       1230.83       1160.13        26.18 o                         
   3   0   4       1037.44        976.54        28.67 o                         
   4   0   4        138.73        114.76         8.71 o                         
   5   0   4        176.19        175.50        15.31 o                         
   6   0   4        236.17        243.00        18.72 o                         
   7   0   4         13.15         12.25         5.27 o                         
 -10   1   4         16.94         14.64         3.73 o                         
  -9   1   4        122.37        117.64         7.56 o                         
  -8   1   4        208.01        206.30         8.83 o                         
  -7   1   4        358.04        334.59         9.24 o                         
  -6   1   4        231.71        221.73         6.31 o                         
  -5   1   4       1517.61       1573.44        24.02 o                         
  -4   1   4       2578.30       2567.82        41.89 o                         
  -3   1   4        335.94        311.75        18.73 o                         
  -2   1   4        215.14        183.33         5.01 o                         
  -1   1   4       1708.83       1696.93        35.32 o                         
   0   1   4        267.12        271.03         8.81 o                         
   1   1   4       5955.29       7159.82       134.85 o                         
   2   1   4        476.92        467.99        13.83 o                         
   3   1   4        282.35        267.71         8.78 o                         
   4   1   4        436.17        454.30        27.09 o                         
   5   1   4        340.17        328.60        12.09 o                         
   6   1   4         99.78         97.80         8.81 o                         
   7   1   4         17.79         10.24         7.75 o                         
 -11   2   4         41.52         43.62         5.64 o                         
 -10   2   4        357.83        366.79        14.43 o                         
  -9   2   4        297.25        281.52        10.70 o                         
  -8   2   4        230.05        225.57         8.36 o                         
  -7   2   4        250.63        233.05         6.16 o                         
  -6   2   4       1866.59       1824.38        22.62 o                         
  -5   2   4       2127.44       2136.45        28.00 o                         
  -4   2   4        119.84        120.92         5.42 o                         
  -3   2   4         30.80         22.10         2.39 o                         
  -2   2   4        210.29        229.04         8.60 o                         
  -1   2   4        594.44        645.44        10.54 o                         
   0   2   4       2377.60       2431.68        39.18 o                         
   1   2   4         93.09        130.26         5.46 o                         
   2   2   4         71.86         70.86         3.87 o                         
   3   2   4        215.73        216.74         6.10 o                         
   4   2   4        347.90        369.73        14.52 o                         
   5   2   4         80.81         70.00         5.99 o                         
   6   2   4         11.57         13.37         4.02 o                         
 -11   3   4         36.46         38.55         4.71 o                         
 -10   3   4        372.31        388.83        12.98 o                         
  -9   3   4        214.82        215.41         7.71 o                         
  -8   3   4        146.90        165.36         6.14 o                         
  -7   3   4       1379.82       1449.73        19.24 o                         
  -6   3   4        241.40        221.35         5.95 o                         
  -5   3   4        488.77        488.44         9.48 o                         
  -4   3   4        674.09        626.79        14.09 o                         
  -3   3   4        156.41        188.48         8.74 o                         
  -2   3   4       1382.88       1438.74        25.90 o                         
  -1   3   4       1679.92       1782.47        27.40 o                         
   0   3   4        579.80        552.87        12.43 o                         
   1   3   4        678.12        656.75        13.51 o                         
   2   3   4        165.34        198.67        10.47 o                         
   3   3   4        551.98        609.42        12.55 o                         
   4   3   4        107.93        126.67         8.75 o                         
   5   3   4        107.37        118.61         7.85 o                         
 -11   4   4        219.21        232.43        10.96 o                         
 -10   4   4        227.54        209.22         8.02 o                         
  -9   4   4        100.26        102.09         5.21 o                         
  -8   4   4        550.10        587.98        10.64 o                         
  -7   4   4        313.00        303.79         6.33 o                         
  -6   4   4        185.62        163.34         5.40 o                         
  -5   4   4        196.72        185.61         7.41 o                         
  -4   4   4         47.67         41.08         4.00 o                         
  -3   4   4       1950.20       1940.27        29.89 o                         
  -2   4   4        228.84        256.36         7.19 o                         
  -1   4   4       1336.47       1268.10        24.30 o                         
   0   4   4        373.58        361.61         9.99 o                         
   1   4   4       1450.38       1384.46        25.21 o                         
   2   4   4       1086.46       1086.98        19.42 o                         
   3   4   4        168.04        193.69        10.38 o                         
   4   4   4        117.69        139.87         8.31 o                         
   5   4   4         38.52         40.44         5.63 o                         
 -11   5   4         13.45         13.28         4.00 o                         
 -10   5   4        235.58        228.08         8.54 o                         
  -9   5   4        301.89        311.61         7.51 o                         
  -8   5   4        139.81        133.05         4.72 o                         
  -7   5   4        224.13        221.74         5.72 o                         
  -6   5   4         65.20         77.60         6.01 o                         
  -5   5   4        794.19        753.63        17.54 o                         
  -4   5   4        311.67        312.21         7.76 o                         
  -3   5   4        593.25        629.98        10.78 o                         
  -2   5   4        660.26        629.71        13.15 o                         
  -1   5   4        297.08        314.96        10.00 o                         
   0   5   4       1341.60       1336.10        26.12 o                         
   1   5   4        246.76        243.36        11.18 o                         
   2   5   4        174.81        154.96         7.59 o                         
   3   5   4        257.32        270.76        11.23 o                         
   4   5   4         18.93         25.97         4.69 o                         
 -11   6   4        223.11        232.08         8.38 o                         
 -10   6   4        136.88        121.17         5.82 o                         
  -9   6   4        467.31        453.85         9.37 o                         
  -8   6   4         51.44         49.46         3.38 o                         
  -7   6   4        379.03        349.28         9.52 o                         
  -6   6   4        396.90        417.49        13.81 o                         
  -5   6   4          8.29          7.46         2.59 o                         
  -4   6   4        614.47        613.15        11.25 o                         
  -3   6   4        352.67        342.01         9.65 o                         
  -2   6   4        329.13        328.18         9.54 o                         
  -1   6   4       1229.31       1225.03        25.87 o                         
   0   6   4        243.98        220.04         9.28 o                         
   1   6   4          1.24          0.72         2.86 o                         
   2   6   4        133.51        126.00        11.05 o                         
   3   6   4         30.70         39.27         7.69 o                         
 -11   7   4        175.39        171.30         5.98 o                         
 -10   7   4        350.84        330.33         7.79 o                         
  -9   7   4        114.86        118.96         5.29 o                         
  -8   7   4        557.07        562.97        13.35 o                         
  -7   7   4        443.73        425.85        11.74 o                         
  -6   7   4        269.29        272.66         8.90 o                         
  -5   7   4        638.28        656.32        11.64 o                         
  -4   7   4         11.37         13.57         3.27 o                         
  -3   7   4        320.44        311.32        10.12 o                         
  -2   7   4       1248.32       1236.87        26.68 o                         
  -1   7   4         56.90         56.47         5.84 o                         
   0   7   4        104.28        113.76         6.55 o                         
   1   7   4         11.17         10.56         3.76 o                         
   2   7   4        142.48        122.87        11.61 o                         
 -11   8   4         77.73         81.51         4.69 o                         
 -10   8   4         52.99         55.47         3.73 o                         
  -9   8   4        461.98        475.54         9.74 o                         
  -8   8   4         31.12         29.30         4.09 o                         
  -7   8   4        349.09        340.01        12.11 o                         
  -6   8   4        306.57        313.32        10.93 o                         
  -5   8   4        215.56        213.21         8.15 o                         
  -4   8   4        269.14        259.95        11.21 o                         
  -3   8   4        232.00        233.07        10.63 o                         
  -2   8   4        806.46        753.95        52.43 o                         
  -1   8   4        111.68        102.13        18.22 o                         
   0   8   4        229.73        231.47        19.28 o                         
 -10   9   4        122.22        118.76         5.60 o                         
  -9   9   4          6.49          8.43         2.89 o                         
  -8   9   4        172.43        166.74         7.58 o                         
  -7   9   4         62.35         69.57         5.25 o                         
  -6   9   4         80.64         84.69         4.85 o                         
  -5   9   4        177.32        187.18         8.01 o                         
  -4   9   4        247.86        231.24        13.46 o                         
  -3   9   4        222.21        222.82         7.73 o                         
  -2   9   4        130.16        134.72        10.17 o                         
  -1   9   4        500.80        490.28        14.23 o                         
  -9  10   4         79.60         78.45         6.92 o                         
  -8  10   4         92.62         93.04         7.44 o                         
  -7  10   4        132.28        137.80         6.43 o                         
  -6  10   4         53.26         48.50         5.25 o                         
  -5  10   4        404.01        380.00        11.23 o                         
  -4  10   4        134.23        127.87         6.36 o                         
   1 -11   5         71.47         83.35        10.05 o                         
   2 -11   5        316.16        302.58        16.25 o                         
   3 -11   5         47.15         36.21         7.74 o                         
  -1 -10   5         32.76         33.74         5.78 o                         
   0 -10   5         14.47          8.27         4.07 o                         
   1 -10   5        287.29        266.85        23.27 o                         
   2 -10   5        208.80        198.76        12.53 o                         
   3 -10   5        195.41        205.82        13.12 o                         
  -3  -9   5        174.03        154.83        11.62 o                         
  -2  -9   5         99.20        101.58        17.62 o                         
  -1  -9   5        362.43        358.49        10.30 o                         
   0  -9   5        749.60        734.46        15.98 o                         
   1  -9   5        167.23        162.18         7.05 o                         
   2  -9   5        245.07        254.44         8.51 o                         
   3  -9   5         84.44         88.99        12.91 o                         
  -4  -8   5         89.72         83.36        12.19 o                         
  -3  -8   5         87.20         91.31        10.68 o                         
  -2  -8   5        825.45        820.69        17.04 o                         
  -1  -8   5        246.16        243.09         8.59 o                         
   0  -8   5        250.10        246.14         7.96 o                         
   1  -8   5        280.23        286.24         7.85 o                         
   2  -8   5         48.54         56.27         6.18 o                         
   3  -8   5         94.26         88.28         8.10 o                         
   5  -8   5        618.36        666.59        29.42 o                         
   6  -8   5         45.26         49.02        10.42 o                         
   7  -8   5         65.02         66.15         6.48 o                         
   8  -8   5        162.27        167.79        14.30 o                         
  -5  -7   5         96.87         91.44        11.84 o                         
  -4  -7   5        107.99        104.26        10.70 o                         
  -3  -7   5        907.60        856.46        19.91 o                         
  -2  -7   5         22.37         20.81         3.56 o                         
  -1  -7   5        131.05        123.97         5.73 o                         
   0  -7   5        295.12        300.42         7.90 o                         
   1  -7   5        804.11        794.19        13.69 o                         
   2  -7   5        305.34        309.92         9.22 o                         
   3  -7   5        375.24        384.42        12.03 o                         
   4  -7   5        696.90        731.59        18.98 o                         
   5  -7   5        112.20         99.34         8.61 o                         
   6  -7   5        339.65        355.05        14.59 o                         
   7  -7   5        490.55        503.93        15.53 o                         
   8  -7   5         62.69         62.31         6.94 o                         
  -6  -6   5         47.13         40.45         7.67 o                         
  -5  -6   5        420.39        453.55        25.27 o                         
  -4  -6   5        989.64        990.88        28.95 o                         
  -3  -6   5        194.17        178.21        10.72 o                         
  -2  -6   5        163.25        155.37         6.18 o                         
  -1  -6   5         83.85         87.06         4.67 o                         
   0  -6   5        520.64        518.19        10.00 o                         
   1  -6   5        246.55        314.72        14.90 o                         
   2  -6   5       1434.33       1402.63        20.39 o                         
   3  -6   5        817.10        787.25        13.53 o                         
   4  -6   5        118.37        105.36         5.48 o                         
   5  -6   5        995.57       1001.65        22.59 o                         
   6  -6   5         82.08         91.14         6.89 o                         
   7  -6   5        125.82        118.64         6.67 o                         
   8  -6   5        383.86        377.85        12.24 o                         
  -7  -5   5         39.48         38.43         7.76 o                         
  -6  -5   5         92.55        113.80         6.60 o                         
  -5  -5   5        861.89        990.07        21.77 o                         
  -4  -5   5        231.41        250.12        15.37 o                         
  -3  -5   5        273.70        261.42         9.51 o                         
  -2  -5   5        117.39        122.22         6.38 o                         
  -1  -5   5        338.88        338.04         8.42 o                         
   0  -5   5         63.91         62.20         3.03 o                         
   1  -5   5       4019.11       4087.24        50.76 o                         
   2  -5   5        332.14        364.47         7.73 o                         
   3  -5   5        206.49        207.74         5.99 o                         
   4  -5   5       1181.66       1110.95        19.58 o                         
   5  -5   5         94.30         82.39         6.70 o                         
   6  -5   5        222.66        244.10         8.30 o                         
   7  -5   5        644.87        648.81        15.10 o                         
   8  -5   5        113.78        115.92         7.07 o                         
  -8  -4   5        138.68        147.35        11.20 o                         
  -7  -4   5        107.88        105.46         9.97 o                         
  -6  -4   5        818.87        812.66        22.11 o                         
  -5  -4   5        258.39        258.14         8.99 o                         
  -4  -4   5        147.68        182.25         6.83 o                         
  -3  -4   5        536.97        549.28        11.00 o                         
  -2  -4   5        724.12        717.01        15.68 o                         
  -1  -4   5        327.26        318.03         7.18 o                         
   0  -4   5       1977.37       1883.16        20.88 o                         
   1  -4   5         30.61         27.66         2.40 o                         
   2  -4   5       2495.93       2542.13        30.25 o                         
   3  -4   5        299.40        294.65         6.54 o                         
   4  -4   5        350.74        346.04         7.06 o                         
   5  -4   5        208.47        203.05         7.39 o                         
   6  -4   5          1.63         -2.10         2.10 o                         
   7  -4   5        229.52        227.74         8.52 o                         
   8  -4   5         42.15         37.77         4.29 o                         
  -8  -3   5         36.47         34.95         5.49 o                         
  -7  -3   5       1392.83       1331.20        33.33 o                         
  -6  -3   5        134.68        127.61         7.08 o                         
  -5  -3   5        171.93        156.42         7.87 o                         
  -4  -3   5        629.11        646.28        14.45 o                         
  -3  -3   5         43.21         60.71         3.54 o                         
  -2  -3   5        238.34        236.88         6.96 o                         
  -1  -3   5        377.74        341.53         6.12 o                         
   0  -3   5        847.24        897.51        13.13 o                         
   1  -3   5        383.48        361.29         6.73 o                         
   2  -3   5        155.37        149.80         5.66 o                         
   3  -3   5        427.43        406.16         9.72 o                         
   4  -3   5         70.22         71.10         4.24 o                         
   5  -3   5       1000.72        976.70        18.01 o                         
   6  -3   5         93.08         93.02         5.60 o                         
   7  -3   5         98.02         98.76         6.12 o                         
   8  -3   5        337.14        340.59        11.60 o                         
  -9  -2   5         88.73         90.58         6.91 o                         
  -8  -2   5       1697.68       1675.39        29.51 o                         
  -7  -2   5         10.75         10.13         2.96 o                         
  -6  -2   5         58.58         53.44         7.36 o                         
  -5  -2   5        313.95        299.40         9.44 o                         
  -4  -2   5        379.62        371.86         9.87 o                         
  -3  -2   5        396.59        368.29         8.10 o                         
  -2  -2   5        717.71        823.07        13.74 o                         
  -1  -2   5       2298.56       2810.65        52.38 o                         
   0  -2   5        577.93        560.95        16.42 o                         
   1  -2   5        935.27        897.98        14.65 o                         
   2  -2   5        996.26        992.99        18.25 o                         
   3  -2   5         72.45         76.67         3.06 o                         
   4  -2   5       1342.29       1323.94        20.27 o                         
   5  -2   5        679.61        640.30        26.10 o                         
   6  -2   5        173.16        181.02         7.67 o                         
   7  -2   5        581.98        582.41        14.30 o                         
   8  -2   5          0.59          2.27         3.48 o                         
 -10  -1   5        213.94        239.93        13.16 o                         
  -9  -1   5        364.09        355.39        11.73 o                         
  -8  -1   5          5.88          8.39         5.90 o                         
  -7  -1   5        132.88        143.95         7.02 o                         
  -6  -1   5        326.68        318.87         8.94 o                         
  -5  -1   5         88.26         83.70         3.33 o                         
  -4  -1   5        466.84        430.04        12.85 o                         
  -3  -1   5        596.60        549.16        11.55 o                         
  -2  -1   5       2954.29       3205.42        63.61 o                         
  -1  -1   5        226.34        280.02        12.33 o                         
   0  -1   5       2457.19       2998.61       108.45 o                         
   1  -1   5        919.25        868.55        14.02 o                         
   2  -1   5        601.66        574.81        12.43 o                         
   3  -1   5       1843.84       1795.73        29.71 o                         
   4  -1   5          2.13          3.23         1.79 o                         
   5  -1   5        141.20        146.42         6.03 o                         
   6  -1   5        181.06        192.31        21.54 o                         
   7  -1   5         60.89         59.45         7.03 o                         
 -10   0   5         79.16         85.66         7.47 o                         
  -9   0   5        142.20        130.88         7.28 o                         
  -8   0   5        162.77        159.37         9.65 o                         
  -7   0   5        795.24        793.87        18.88 o                         
  -6   0   5        259.64        259.38         8.90 o                         
  -5   0   5         89.67         94.14         4.09 o                         
  -4   0   5       1414.35       1304.42        23.08 o                         
  -3   0   5        470.66        450.03        10.06 o                         
  -2   0   5        856.94        868.13        14.25 o                         
  -1   0   5       8958.14       8975.80       137.90 o                         
   0   0   5        261.89        312.38         7.76 o                         
   1   0   5        765.05        797.47        16.20 o                         
   2   0   5       1215.93       1139.62        27.10 o                         
   3   0   5        137.61        116.71         7.59 o                         
   4   0   5        111.98        119.68        11.58 o                         
   5   0   5        499.74        479.10        14.71 o                         
   6   0   5        230.34        233.69        19.18 o                         
   7   0   5         20.88         18.86         5.49 o                         
 -10   1   5         13.33         15.10         3.75 o                         
  -9   1   5         11.31          7.04         3.30 o                         
  -8   1   5        950.67        938.54        17.63 o                         
  -7   1   5        175.58        189.89        12.89 o                         
  -6   1   5        480.15        487.35         8.86 o                         
  -5   1   5       2405.89       2404.17        34.56 o                         
  -4   1   5        774.11        796.81        15.83 o                         
  -3   1   5        560.91        526.20        13.82 o                         
  -2   1   5        742.18        695.73        14.49 o                         
  -1   1   5        252.53        237.70         6.10 o                         
   0   1   5        700.89        724.50        25.46 o                         
   1   1   5        605.16        704.58        13.63 o                         
   2   1   5        209.73        223.61         9.48 o                         
   3   1   5        146.49        137.33         7.99 o                         
   4   1   5        401.23        405.36        13.07 o                         
   5   1   5        499.54        485.74        18.91 o                         
   6   1   5         20.11         20.11         9.78 o                         
 -11   2   5        107.70        114.48         8.33 o                         
 -10   2   5         55.38         62.81         6.39 o                         
  -9   2   5        338.90        330.18         9.54 o                         
  -8   2   5        184.58        184.21         8.23 o                         
  -7   2   5        512.71        513.27        11.47 o                         
  -6   2   5       1247.32       1191.07        23.15 o                         
  -5   2   5         80.40         88.72         9.32 o                         
  -4   2   5       1132.93       1161.34        22.14 o                         
  -3   2   5        225.91        246.76         6.66 o                         
  -2   2   5        687.11        663.63        18.46 o                         
  -1   2   5        743.01        711.33        12.57 o                         
   0   2   5        711.92        688.71        21.62 o                         
   2   2   5         33.63         39.97         4.93 o                         
   3   2   5       1229.52       1359.82        48.50 o                         
   4   2   5        270.52        264.46        10.10 o                         
   5   2   5         71.41         63.26         5.75 o                         
 -11   3   5        350.49        354.41        13.24 o                         
 -10   3   5        381.06        386.30        13.17 o                         
  -9   3   5         41.33         44.36         4.59 o                         
  -8   3   5        723.79        760.86        12.59 o                         
  -7   3   5        137.29        125.51         5.06 o                         
  -6   3   5        271.09        250.35         5.73 o                         
  -5   3   5       1219.07       1242.64        24.65 o                         
  -4   3   5        108.69         88.57         5.12 o                         
  -3   3   5        171.71        142.43         8.09 o                         
  -2   3   5        321.18        317.35         6.73 o                         
  -1   3   5       2011.56       2032.22        42.13 o                         
   0   3   5        210.34        188.06         8.17 o                         
   1   3   5        180.23        194.49        14.21 o                         
   2   3   5       1459.26       1560.75        27.81 o                         
   3   3   5         25.18         18.06         6.00 o                         
   4   3   5        195.24        210.79        18.72 o                         
   5   3   5        113.93        116.61        19.64 o                         
 -11   4   5          9.17          5.10         2.73 o                         
 -10   4   5        234.26        230.21         8.47 o                         
  -9   4   5        432.40        447.92         9.43 o                         
  -8   4   5        267.81        259.67         5.81 o                         
  -7   4   5        114.30        124.89         4.36 o                         
  -6   4   5         89.04         78.61         5.81 o                         
  -5   4   5        582.28        554.51        12.30 o                         
  -4   4   5       1026.46       1012.78        21.47 o                         
  -3   4   5        118.85        148.96         6.92 o                         
  -2   4   5        726.37        705.65        13.91 o                         
  -1   4   5        699.09        698.86        15.33 o                         
   0   4   5         99.16         87.53         4.99 o                         
   1   4   5       1489.44       1485.75        36.60 o                         
   2   4   5        414.42        380.24        15.70 o                         
   4   4   5         18.15         20.10         5.32 o                         
 -11   5   5        102.83         98.94         6.37 o                         
 -10   5   5        232.90        229.50         6.27 o                         
  -9   5   5        543.43        525.70        10.00 o                         
  -8   5   5        101.21        103.45         4.29 o                         
  -7   5   5        263.36        254.44        11.98 o                         
  -6   5   5       1690.02       1703.40        33.09 o                         
  -5   5   5        337.70        336.31        10.93 o                         
  -4   5   5        455.40        444.41        12.81 o                         
  -3   5   5        743.52        705.49        14.69 o                         
  -2   5   5        528.93        597.22        13.06 o                         
  -1   5   5        506.53        538.32        14.19 o                         
   0   5   5        203.46        187.78         6.12 o                         
   1   5   5        511.92        508.34        13.56 o                         
   2   5   5        389.26        375.19        16.71 o                         
   3   5   5         13.37         13.01         5.42 o                         
 -11   6   5        154.94        159.02         5.79 o                         
 -10   6   5        719.27        728.62        16.46 o                         
  -9   6   5        173.38        173.47         6.05 o                         
  -8   6   5         93.78         97.55         5.50 o                         
  -7   6   5        763.23        781.56        17.76 o                         
  -6   6   5        365.59        395.51        19.01 o                         
  -5   6   5       1103.50       1132.75        30.32 o                         
  -4   6   5        170.33        179.13         5.58 o                         
  -3   6   5        141.45        124.80         7.61 o                         
  -2   6   5        342.03        347.21        14.43 o                         
  -1   6   5        618.02        554.14        15.22 o                         
   0   6   5        150.79        158.58         8.01 o                         
   1   6   5         20.55         16.37         4.77 o                         
   2   6   5        322.78        311.35        21.40 o                         
 -11   7   5        151.80        157.34         5.85 o                         
 -10   7   5         12.51         17.67         2.63 o                         
  -9   7   5        887.26        915.84        20.24 o                         
  -8   7   5        163.44        151.01         9.11 o                         
  -7   7   5         37.44         29.72         6.52 o                         
  -6   7   5        224.21        235.41         8.16 o                         
  -5   7   5          3.74          6.99         2.00 o                         
  -4   7   5         13.01         14.87         3.78 o                         
  -3   7   5        110.63        120.87         7.07 o                         
  -2   7   5        992.91        968.26        22.57 o                         
  -1   7   5        272.36        265.24         8.38 o                         
   0   7   5         60.04         60.73         5.43 o                         
 -10   8   5        328.52        334.46        11.15 o                         
  -9   8   5         83.14         82.96         6.21 o                         
  -8   8   5         68.95         76.89         6.34 o                         
  -7   8   5        506.12        524.94        13.63 o                         
  -6   8   5        134.80        131.21         7.18 o                         
  -5   8   5         79.52         48.98        17.29 o                         
  -4   8   5         37.09         43.70         5.89 o                         
  -3   8   5        609.60        587.69        28.96 o                         
  -2   8   5        175.08        159.91        18.63 o                         
  -1   8   5        257.04        274.45        21.21 o                         
 -10   9   5         19.62         19.74         3.90 o                         
  -9   9   5        168.70        170.84         7.52 o                         
  -8   9   5         13.81         13.12         3.43 o                         
  -7   9   5        241.98        246.26         9.92 o                         
  -6   9   5         87.90         80.61         5.49 o                         
  -5   9   5        207.84        214.32        10.03 o                         
  -4   9   5        325.08        320.96        11.28 o                         
  -3   9   5         78.48         79.62         5.06 o                         
  -2   9   5        410.84        385.15        13.06 o                         
  -8  10   5         98.93         99.31         9.96 o                         
  -7  10   5         52.82         57.28         7.48 o                         
  -6  10   5        489.82        474.10        13.12 o                         
  -5  10   5         91.50         84.08         8.58 o                         
   2 -11   6         33.35         31.78         7.53 o                         
   3 -11   6        169.19        168.86        20.66 o                         
  -1 -10   6        107.17        101.27         7.18 o                         
   0 -10   6        394.39        351.67        14.82 o                         
   1 -10   6         50.20         52.00         6.00 o                         
   2 -10   6        425.98        448.89        14.85 o                         
   3 -10   6         93.90         88.26        13.74 o                         
  -2  -9   6        458.82        455.39        12.39 o                         
  -1  -9   6        502.07        468.29        22.90 o                         
   0  -9   6        109.38        114.75         6.72 o                         
   1  -9   6        447.15        434.20        18.06 o                         
   2  -9   6        213.77        213.25        10.10 o                         
   3  -9   6        132.05        124.82         9.95 o                         
   7  -9   6         12.72         16.01         7.64 o                         
  -4  -8   6         38.27         40.83         8.62 o                         
  -3  -8   6        428.96        425.48        13.36 o                         
  -2  -8   6         93.36         94.50         5.46 o                         
  -1  -8   6        172.26        180.80         7.42 o                         
   0  -8   6        378.33        381.91        11.65 o                         
   1  -8   6        191.68        188.09         6.45 o                         
   2  -8   6         40.43         48.35         5.84 o                         
   3  -8   6         74.68         77.92         8.26 o                         
   4  -8   6        675.66        700.24        21.53 o                         
   5  -8   6         78.83         81.10        23.15 o                         
   6  -8   6        177.24        174.31        11.87 o                         
   7  -8   6        999.98        987.29        24.12 o                         
   8  -8   6         37.22         33.75         5.99 o                         
  -5  -7   6         25.37         22.09         3.78 o                         
  -4  -7   6        575.26        568.03        20.21 o                         
  -3  -7   6        213.37        199.45         8.71 o                         
  -2  -7   6        211.74        215.69         8.85 o                         
  -1  -7   6        112.44        109.38         5.20 o                         
   0  -7   6        152.02        147.20         5.68 o                         
   1  -7   6        425.47        464.73        20.15 o                         
   2  -7   6        877.08        877.65        16.80 o                         
   3  -7   6        895.99        911.50        15.82 o                         
   4  -7   6        149.82        166.71         8.48 o                         
   5  -7   6        411.43        407.71        13.27 o                         
   6  -7   6        437.29        432.70        18.00 o                         
   7  -7   6         83.10         73.38         7.45 o                         
   8  -7   6        288.11        309.12        13.13 o                         
  -6  -6   6         53.56         73.99        13.14 o                         
  -5  -6   6        432.47        472.46        26.93 o                         
  -4  -6   6        401.14        417.36        14.81 o                         
  -3  -6   6        138.89        119.32         9.15 o                         
  -2  -6   6         96.71         93.50         5.29 o                         
  -1  -6   6        113.04        114.07         4.94 o                         
   0  -6   6        568.99        570.06        10.69 o                         
   1  -6   6       2379.95       2432.73        36.54 o                         
   2  -6   6        561.78        547.14        10.53 o                         
   3  -6   6        692.19        701.69        13.21 o                         
   4  -6   6       1234.93       1240.12        22.08 o                         
   5  -6   6        176.27        175.07         7.39 o                         
   6  -6   6        266.96        268.50        11.19 o                         
   7  -6   6        492.05        462.96        15.54 o                         
   8  -6   6         93.58         93.66         8.24 o                         
  -7  -5   6         53.32         38.64         8.53 o                         
  -6  -5   6        247.26        267.81        19.74 o                         
  -5  -5   6        399.28        474.36        23.93 o                         
  -4  -5   6        225.03        226.23         7.44 o                         
  -3  -5   6       1111.57       1053.64        25.98 o                         
  -2  -5   6        152.27        140.30         8.56 o                         
  -1  -5   6        339.69        339.65         6.80 o                         
   0  -5   6       2360.07       2311.71        25.55 o                         
   1  -5   6         24.21         22.89         2.55 o                         
   2  -5   6        148.62        180.58         6.13 o                         
   3  -5   6       1212.17       1180.25        17.88 o                         
   4  -5   6        231.04        227.03         8.53 o                         
   5  -5   6         13.63         11.66         3.14 o                         
   6  -5   6        113.27        109.22         8.61 o                         
   7  -5   6        334.31        336.24        10.41 o                         
   8  -5   6         39.14         40.27         4.79 o                         
  -8  -4   6         44.76         33.81         5.27 o                         
  -7  -4   6        375.56        375.78        14.25 o                         
  -6  -4   6        229.20        214.16         8.80 o                         
  -5  -4   6         13.21         20.29         7.01 o                         
  -4  -4   6        963.47       1074.03        22.63 o                         
  -3  -4   6        206.55        200.29         6.08 o                         
  -2  -4   6        333.09        310.37         7.21 o                         
  -1  -4   6       1538.70       1497.59        18.66 o                         
   0  -4   6        477.37        474.81         9.01 o                         
   1  -4   6        165.15        167.10         5.41 o                         
   2  -4   6        673.30        658.13        10.56 o                         
   3  -4   6        544.16        558.29        10.05 o                         
   4  -4   6        172.96        197.80         6.64 o                         
   5  -4   6         73.01         62.56         5.02 o                         
   6  -4   6         77.28         74.48         7.28 o                         
   7  -4   6         82.72         81.99         5.57 o                         
   8  -4   6        376.35        356.97        11.37 o                         
  -8  -3   6        697.14        679.21        18.51 o                         
  -7  -3   6         64.18         68.54         7.20 o                         
  -6  -3   6        127.40        127.28         7.22 o                         
  -5  -3   6        956.04        939.25        20.13 o                         
  -4  -3   6         73.82         88.96         5.05 o                         
  -3  -3   6       1156.78       1328.05        21.01 o                         
  -2  -3   6        260.53        279.90         5.18 o                         
  -1  -3   6        586.92        539.87        10.98 o                         
   0  -3   6        519.01        491.78         9.93 o                         
   1  -3   6        745.83        747.32        16.28 o                         
   2  -3   6       1405.24       1475.51        23.00 o                         
   3  -3   6         34.37         43.37         3.43 o                         
   4  -3   6       1045.28       1037.06        26.14 o                         
   5  -3   6        107.01        102.55         5.06 o                         
   6  -3   6        243.59        247.39         8.32 o                         
   7  -3   6        871.15        863.06        18.36 o                         
  -9  -2   6        413.17        407.72        15.15 o                         
  -8  -2   6         13.21         11.99         3.86 o                         
  -7  -2   6         43.24         51.73         5.65 o                         
  -6  -2   6         87.02         88.24         6.95 o                         
  -5  -2   6        284.79        280.18         9.16 o                         
  -4  -2   6        618.69        643.83        12.26 o                         
  -3  -2   6        390.40        383.68         8.33 o                         
  -2  -2   6       1485.40       1762.11        37.65 o                         
  -1  -2   6       2077.59       2211.23        36.10 o                         
   0  -2   6       1182.19       1111.66        19.67 o                         
   1  -2   6       1204.27       1196.32        18.88 o                         
   2  -2   6        128.30        116.43         5.12 o                         
   3  -2   6        966.74        931.87        18.45 o                         
   4  -2   6        184.20        165.81         4.74 o                         
   5  -2   6        116.73        110.74         6.73 o                         
   6  -2   6        512.40        468.37        13.35 o                         
   7  -2   6         26.73         18.41         6.11 o                         
 -10  -1   6        155.73        154.80         8.97 o                         
  -9  -1   6        130.33        116.26         8.13 o                         
  -8  -1   6         80.71         82.04         8.26 o                         
  -7  -1   6        386.95        369.30        11.97 o                         
  -6  -1   6        121.58        125.23         4.33 o                         
  -5  -1   6        250.77        254.20        13.28 o                         
  -4  -1   6       1358.27       1352.31        20.03 o                         
  -3  -1   6        183.03        178.04         6.17 o                         
  -1  -1   6       3713.34       4325.51        68.07 o
[truncated: 89,425 more chars]
